# Supplementary material for: Sleeve-gastrectomy results in improved metabolism and a massive stress response of the liver proteome in a mouse model of metabolic dysfunction-associated steatohepatitis
Source: Heliyon. 2024 Sep 28;10(21):e38678. doi: 10.1016/j.heliyon.2024.e38678 (PMC11550656; doi:10.1016/j.heliyon.2024.e38678)
Supplement: Multimedia component 2 [file mmc2.xlsx]

## Sheet: Tabelle1
Legend:
	MQ output		Full proteinGroups.txt file obtained from MaxQuant as described in materials and methods
	Perseus output		Output file from Perseus after grouping and stringent filtering of the proteinGroups.txt file (see www.coxdocs.org; use_cases)
	sleeve_2_vs_control_2		comparison of the conditions sleeve 2 weeks and control 2 weeks including ttest, done in perseus, reduced file
	sleeve_8_vs_control_8		comparison of the conditions sleeve 8 weeks and control 8 weeks including ttest, done in perseus, reduced file
	sleeve 2_vs_sleeve_8		comparison of the conditions sleeve 2 weeks and sleeve 8 weeks including ttest, done in perseus, reduced file

## Sheet: MQ output
Protein IDs	Majority protein IDs	Peptide counts (all)	Peptide counts (razor+unique)	Peptide counts (unique)	Protein names	Gene names	Fasta headers	Number of proteins	Peptides	Razor + unique peptides	Unique peptides	Peptides ctrl_2weeks_1	Peptides ctrl_2weeks_2	Peptides ctrl_2weeks_3	Peptides ctrl_8weeks_1	Peptides ctrl_8weeks_2	Peptides ctrl_8weeks_3	Peptides pairfed_2weeks_1	Peptides pairfed_2weeks_2	Peptides pairfed_2weeks_3	Peptides pairfed_8weeks_1	Peptides pairfed_8weeks_2	Peptides pairfed_8weeks_3	Peptides sleeve_2weeks_1	Peptides sleeve_2weeks_2	Peptides sleeve_2weeks_3	Peptides sleeve_8weeks_1	Peptides sleeve_8weeks_2	Peptides sleeve_8weeks_3	Razor + unique peptides ctrl_2weeks_1	Razor + unique peptides ctrl_2weeks_2	Razor + unique peptides ctrl_2weeks_3	Razor + unique peptides ctrl_8weeks_1	Razor + unique peptides ctrl_8weeks_2	Razor + unique peptides ctrl_8weeks_3	Razor + unique peptides pairfed_2weeks_1	Razor + unique peptides pairfed_2weeks_2	Razor + unique peptides pairfed_2weeks_3	Razor + unique peptides pairfed_8weeks_1	Razor + unique peptides pairfed_8weeks_2	Razor + unique peptides pairfed_8weeks_3	Razor + unique peptides sleeve_2weeks_1	Razor + unique peptides sleeve_2weeks_2	Razor + unique peptides sleeve_2weeks_3	Razor + unique peptides sleeve_8weeks_1	Razor + unique peptides sleeve_8weeks_2	Razor + unique peptides sleeve_8weeks_3	Unique peptides ctrl_2weeks_1	Unique peptides ctrl_2weeks_2
A0A0B4J1G0	A0A0B4J1G0	2	2	2		Fcgr4	sp|A0A0B4J1G0|FCGR4_MOUSE Low affinity immunoglobulin gamma Fc region receptor IV OS=Mus musculus OX=10090 GN=Fcgr4 PE=1 SV=1	1	2	2	2	0	0	0	1	0	0	0	0	0	1	0	0	2	1	2	0	0	1	0	0	0	1	0	0	0	0	0	1	0	0	2	1	2	0	0	1	0	0
A0JNU3	A0JNU3	23	23	23	60 kDa lysophospholipase;L-asparaginase;Platelet-activating factor acetylhydrolase	Aspg	sp|A0JNU3|LPP60_MOUSE 60 kDa lysophospholipase OS=Mus musculus OX=10090 GN=Aspg PE=1 SV=1	1	23	23	23	17	14	16	16	15	16	16	17	17	15	13	16	17	17	15	14	10	11	17	14	16	16	15	16	16	17	17	15	13	16	17	17	15	14	10	11	17	14
A1L314	A1L314	4	4	4	Macrophage-expressed gene 1 protein	Mpeg1	sp|A1L314|MPEG1_MOUSE Macrophage-expressed gene 1 protein OS=Mus musculus OX=10090 GN=Mpeg1 PE=1 SV=1	1	4	4	4	0	0	0	0	1	0	0	0	2	1	0	2	1	2	2	1	2	1	0	0	0	0	1	0	0	0	2	1	0	2	1	2	2	1	2	1	0	0
A2A432	A2A432	28	16	16	Cullin-4B	Cul4b	sp|A2A432|CUL4B_MOUSE Cullin-4B OS=Mus musculus OX=10090 GN=Cul4b PE=1 SV=1	1	28	16	16	11	11	12	11	12	9	9	15	10	13	11	10	16	10	11	11	9	7	6	5	7	7	5	6	4	6	6	7	5	4	10	6	7	4	4	3	6	5
A2A4P0	A2A4P0	4	3	3	ATP-dependent RNA helicase DHX8	Dhx8	sp|A2A4P0|DHX8_MOUSE ATP-dependent RNA helicase DHX8 OS=Mus musculus OX=10090 GN=Dhx8 PE=2 SV=1	1	4	3	3	0	0	1	0	2	0	0	0	0	1	0	0	1	1	0	0	0	1	0	0	1	0	2	0	0	0	0	0	0	0	1	1	0	0	0	1	0	0
A2A5K6	A2A5K6	1	1	1	Zinc finger protein 335	Znf335	sp|A2A5K6|ZN335_MOUSE Zinc finger protein 335 OS=Mus musculus OX=10090 GN=Znf335 PE=1 SV=1	1	1	1	1	0	0	0	1	0	0	0	0	0	0	0	1	1	0	0	1	1	0	0	0	0	1	0	0	0	0	0	0	0	1	1	0	0	1	1	0	0	0
A2A5R2	A2A5R2	36	26	26	Brefeldin A-inhibited guanine nucleotide-exchange protein 2	Arfgef2	sp|A2A5R2|BIG2_MOUSE Brefeldin A-inhibited guanine nucleotide-exchange protein 2 OS=Mus musculus OX=10090 GN=Arfgef2 PE=1 SV=1	1	36	26	26	20	14	15	16	20	22	16	15	14	19	13	15	19	21	18	16	13	11	15	9	9	10	12	13	11	10	9	13	8	9	14	14	12	9	8	6	15	9
A2A5Z6	A2A5Z6	3	3	3	E3 ubiquitin-protein ligase SMURF2	Smurf2	sp|A2A5Z6|SMUF2_MOUSE E3 ubiquitin-protein ligase SMURF2 OS=Mus musculus OX=10090 GN=Smurf2 PE=1 SV=1	1	3	3	3	0	1	1	1	1	0	0	0	1	0	0	0	0	0	2	2	0	0	0	1	1	1	1	0	0	0	1	0	0	0	0	0	2	2	0	0	0	1
A2A6A1	A2A6A1	2	2	2	G patch domain-containing protein 8	Gpatch8	sp|A2A6A1|GPTC8_MOUSE G patch domain-containing protein 8 OS=Mus musculus OX=10090 GN=Gpatch8 PE=1 SV=1	1	2	2	2	0	0	0	0	0	0	0	0	0	1	0	1	0	0	1	0	0	1	0	0	0	0	0	0	0	0	0	1	0	1	0	0	1	0	0	1	0	0
A2A6Q5	A2A6Q5	3	3	3	Cell division cycle protein 27 homolog	Cdc27	sp|A2A6Q5|CDC27_MOUSE Cell division cycle protein 27 homolog OS=Mus musculus OX=10090 GN=Cdc27 PE=1 SV=1	1	3	3	3	1	2	1	1	2	1	0	2	1	1	1	2	1	1	1	2	1	2	1	2	1	1	2	1	0	2	1	1	1	2	1	1	1	2	1	2	1	2
A2A7S8	A2A7S8	7	7	7	Uncharacterized protein KIAA1522	Kiaa1522	sp|A2A7S8|K1522_MOUSE Uncharacterized protein KIAA1522 OS=Mus musculus OX=10090 GN=Kiaa1522 PE=1 SV=1	1	7	7	7	1	3	2	0	0	1	1	4	5	3	1	3	1	3	3	0	0	1	1	3	2	0	0	1	1	4	5	3	1	3	1	3	3	0	0	1	1	3
A2A870	A2A870	1	1	1	Fas-binding factor 1	Fbf1	sp|A2A870|FBF1_MOUSE Fas-binding factor 1 OS=Mus musculus OX=10090 GN=Fbf1 PE=1 SV=1	1	1	1	1	1	1	1	1	0	1	1	1	1	1	1	1	1	1	1	1	1	1	1	1	1	1	0	1	1	1	1	1	1	1	1	1	1	1	1	1	1	1
A2A8L5	A2A8L5	7	5	5	Receptor-type tyrosine-protein phosphatase F	Ptprf	sp|A2A8L5|PTPRF_MOUSE Receptor-type tyrosine-protein phosphatase F OS=Mus musculus OX=10090 GN=Ptprf PE=1 SV=1	1	7	5	5	2	3	2	1	2	2	3	3	1	1	0	1	4	5	2	2	1	0	1	2	1	0	1	1	2	2	1	0	0	1	3	4	1	1	0	0	1	2
A2A8Z1	A2A8Z1	16	16	16	Oxysterol-binding protein-related protein 9	Osbpl9	sp|A2A8Z1|OSBL9_MOUSE Oxysterol-binding protein-related protein 9 OS=Mus musculus OX=10090 GN=Osbpl9 PE=1 SV=1	1	16	16	16	12	8	9	7	8	8	9	7	9	9	8	8	8	11	9	9	7	10	12	8	9	7	8	8	9	7	9	9	8	8	8	11	9	9	7	10	12	8
A2A974	A2A974	28	4	4		Cyp4a12b	sp|A2A974|CP4CB_MOUSE Cytochrome P450 4A12B OS=Mus musculus OX=10090 GN=Cyp4a12b PE=1 SV=1	1	28	4	4	21	15	18	22	21	18	19	18	20	17	23	15	17	13	17	13	17	18	3	4	3	4	3	3	3	3	3	3	4	4	3	3	1	1	3	2	3	4
A2A9A2	A2A9A2	1	1	1	Doublesex- and mab-3-related transcription factor A2	Dmrta2	sp|A2A9A2|DMTA2_MOUSE Doublesex- and mab-3-related transcription factor A2 OS=Mus musculus OX=10090 GN=Dmrta2 PE=2 SV=1	1	1	1	1	1	1	1	1	1	1	1	1	1	1	1	1	0	1	1	1	1	1	1	1	1	1	1	1	1	1	1	1	1	1	0	1	1	1	1	1	1	1
A2A9C3	A2A9C3	4	4	4	Protein SZT2	Szt2	sp|A2A9C3|SZT2_MOUSE KICSTOR complex protein SZT2 OS=Mus musculus OX=10090 GN=Szt2 PE=1 SV=1	1	4	4	4	0	1	1	2	1	2	0	1	0	1	0	0	1	0	0	1	1	0	0	1	1	2	1	2	0	1	0	1	0	0	1	0	0	1	1	0	0	1
A2AAE1	A2AAE1	3	3	3	Uncharacterized protein KIAA1109	Kiaa1109	sp|A2AAE1|K1109_MOUSE Transmembrane protein KIAA1109 OS=Mus musculus OX=10090 GN=Kiaa1109 PE=1 SV=4	1	3	3	3	1	1	1	0	1	1	0	0	1	2	2	1	0	2	0	1	0	1	1	1	1	0	1	1	0	0	1	2	2	1	0	2	0	1	0	1	1	1
A2ACP1	A2ACP1	2	2	2	Tetratricopeptide repeat protein 39A	Ttc39a	sp|A2ACP1|TT39A_MOUSE Tetratricopeptide repeat protein 39A OS=Mus musculus OX=10090 GN=Ttc39a PE=2 SV=1	1	2	2	2	0	0	0	0	1	0	0	0	0	1	0	1	0	0	0	0	0	0	0	0	0	0	1	0	0	0	0	1	0	1	0	0	0	0	0	0	0	0
A2ADA5	A2ADA5	1	1	1	tRNA pseudouridine synthase-like 1	Pusl1	sp|A2ADA5|PUSL1_MOUSE tRNA pseudouridine synthase-like 1 OS=Mus musculus OX=10090 GN=Pusl1 PE=1 SV=1	1	1	1	1	1	1	0	1	1	1	0	0	0	0	1	0	0	0	0	1	1	0	1	1	0	1	1	1	0	0	0	0	1	0	0	0	0	1	1	0	1	1
A2ADY9;Q9DAF3	A2ADY9	19;2	19;2	19;2	Protein DDI1 homolog 2	Ddi2	sp|A2ADY9|DDI2_MOUSE Protein DDI1 homolog 2 OS=Mus musculus OX=10090 GN=Ddi2 PE=1 SV=1	2	19	19	19	14	14	13	14	15	13	12	15	15	14	16	15	14	12	14	15	15	16	14	14	13	14	15	13	12	15	15	14	16	15	14	12	14	15	15	16	14	14
A2AGT5	A2AGT5	26	26	26	Cytoskeleton-associated protein 5	Ckap5	sp|A2AGT5|CKAP5_MOUSE Cytoskeleton-associated protein 5 OS=Mus musculus OX=10090 GN=Ckap5 PE=1 SV=1	1	26	26	26	8	12	13	15	13	11	7	4	13	10	8	15	9	17	16	9	8	9	8	12	13	15	13	11	7	4	13	10	8	15	9	17	16	9	8	9	8	12
A2AIL4	A2AIL4	2	2	2	NADH dehydrogenase (ubiquinone) complex I, assembly factor 6	Ndufaf6	sp|A2AIL4|NDUF6_MOUSE NADH dehydrogenase (ubiquinone) complex I, assembly factor 6 OS=Mus musculus OX=10090 GN=Ndufaf6 PE=1 SV=1	1	2	2	2	0	0	1	0	1	0	0	2	1	0	1	0	1	0	0	0	0	0	0	0	1	0	1	0	0	2	1	0	1	0	1	0	0	0	0	0	0	0
A2AIV2	A2AIV2	5	5	5	Protein virilizer homolog	Kiaa1429	sp|A2AIV2|VIR_MOUSE Protein virilizer homolog OS=Mus musculus OX=10090 GN=Virma PE=1 SV=1	1	5	5	5	2	1	1	1	1	1	2	1	3	1	1	1	2	3	4	2	2	1	2	1	1	1	1	1	2	1	3	1	1	1	2	3	4	2	2	1	2	1
A2AJ15	A2AJ15	3	3	3	Endoplasmic reticulum mannosyl-oligosaccharide 1,2-alpha-mannosidase	Man1b1	sp|A2AJ15|MA1B1_MOUSE Endoplasmic reticulum mannosyl-oligosaccharide 1,2-alpha-mannosidase OS=Mus musculus OX=10090 GN=Man1b1 PE=1 SV=1	1	3	3	3	1	2	1	2	2	2	0	0	3	1	2	0	0	1	2	0	0	1	1	2	1	2	2	2	0	0	3	1	2	0	0	1	2	0	0	1	1	2
A2AJ88	A2AJ88	6	6	6	Patatin-like phospholipase domain-containing protein 7	Pnpla7	sp|A2AJ88|PLPL7_MOUSE Patatin-like phospholipase domain-containing protein 7 OS=Mus musculus OX=10090 GN=Pnpla7 PE=1 SV=1	1	6	6	6	1	2	3	2	4	3	1	2	2	4	1	2	2	2	3	1	2	2	1	2	3	2	4	3	1	2	2	4	1	2	2	2	3	1	2	2	1	2
A2AJI0	A2AJI0	6	6	6	MAP7 domain-containing protein 1	Map7d1	sp|A2AJI0|MA7D1_MOUSE MAP7 domain-containing protein 1 OS=Mus musculus OX=10090 GN=Map7d1 PE=1 SV=1	1	6	6	6	1	0	1	2	5	2	2	2	3	2	2	5	1	2	3	2	2	4	1	0	1	2	5	2	2	2	3	2	2	5	1	2	3	2	2	4	1	0
A2AJL3	A2AJL3	25	25	25	FGGY carbohydrate kinase domain-containing protein	Fggy	sp|A2AJL3|FGGY_MOUSE FGGY carbohydrate kinase domain-containing protein OS=Mus musculus OX=10090 GN=Fggy PE=1 SV=1	1	25	25	25	19	21	21	20	20	20	20	20	21	22	22	20	22	15	19	21	18	19	19	21	21	20	20	20	20	20	21	22	22	20	22	15	19	21	18	19	19	21
A2AJT4	A2AJT4	3	3	3	Arginine/serine-rich protein PNISR	Pnisr	sp|A2AJT4|PNISR_MOUSE Arginine/serine-rich protein PNISR OS=Mus musculus OX=10090 GN=Pnisr PE=1 SV=1	1	3	3	3	0	1	0	0	1	0	0	0	0	0	1	1	1	0	0	0	1	1	0	1	0	0	1	0	0	0	0	0	1	1	1	0	0	0	1	1	0	1
A2AKG8	A2AKG8	6	6	6	Focadhesin	Focad	sp|A2AKG8|FOCAD_MOUSE Focadhesin OS=Mus musculus OX=10090 GN=Focad PE=1 SV=1	1	6	6	6	3	2	4	1	4	3	2	3	4	1	1	1	3	0	5	2	0	0	3	2	4	1	4	3	2	3	4	1	1	1	3	0	5	2	0	0	3	2
A2AKK5	A2AKK5	14	14	6	Acyl-coenzyme A amino acid N-acyltransferase 1	Acnat1	sp|A2AKK5|ACNT1_MOUSE Acyl-coenzyme A amino acid N-acyltransferase 1 OS=Mus musculus OX=10090 GN=Acnat1 PE=1 SV=1	1	14	14	6	10	8	10	9	11	11	10	10	10	11	8	10	8	10	12	12	10	11	10	8	10	9	11	11	10	10	10	11	8	10	8	10	12	12	10	11	6	6
A2AKQ0	A2AKQ0	2	2	2		Slc35d1	sp|A2AKQ0|S35D1_MOUSE UDP-glucuronic acid/UDP-N-acetylgalactosamine transporter OS=Mus musculus OX=10090 GN=Slc35d1 PE=2 SV=2	1	2	2	2	0	0	1	0	0	0	0	0	2	0	0	0	0	0	0	0	1	1	0	0	1	0	0	0	0	0	2	0	0	0	0	0	0	0	1	1	0	0
A2ALU4;Q1W617	A2ALU4	13;1	13;1	13;1	Protein Shroom2	Shroom2	sp|A2ALU4|SHRM2_MOUSE Protein Shroom2 OS=Mus musculus OX=10090 GN=Shroom2 PE=1 SV=1	2	13	13	13	4	4	4	8	7	6	5	4	4	3	4	4	3	2	1	3	3	3	4	4	4	8	7	6	5	4	4	3	4	4	3	2	1	3	3	3	4	4
A2ALW5	A2ALW5	6	6	6	DnaJ homolog subfamily C member 25	Dnajc25	sp|A2ALW5|DJC25_MOUSE DnaJ homolog subfamily C member 25 OS=Mus musculus OX=10090 GN=Dnajc25 PE=1 SV=1	1	6	6	6	4	3	3	2	3	3	4	4	3	3	3	1	2	4	5	5	4	4	4	3	3	2	3	3	4	4	3	3	3	1	2	4	5	5	4	4	4	3
A2AMT1	A2AMT1	2	2	2	Filensin	Bfsp1	sp|A2AMT1|BFSP1_MOUSE Filensin OS=Mus musculus OX=10090 GN=Bfsp1 PE=1 SV=1	1	2	2	2	0	0	0	0	1	0	0	2	2	0	0	1	0	0	1	1	0	1	0	0	0	0	1	0	0	2	2	0	0	1	0	0	1	1	0	1	0	0
A2AN08	A2AN08	111	111	111	E3 ubiquitin-protein ligase UBR4	Ubr4	sp|A2AN08|UBR4_MOUSE E3 ubiquitin-protein ligase UBR4 OS=Mus musculus OX=10090 GN=Ubr4 PE=1 SV=1	1	111	111	111	52	38	43	47	57	48	50	52	48	56	48	60	47	46	51	48	38	49	52	38	43	47	57	48	50	52	48	56	48	60	47	46	51	48	38	49	52	38
A2APT9	A2APT9	3	3	3	Kelch domain-containing protein 7A	Klhdc7a	sp|A2APT9|KLD7A_MOUSE Kelch domain-containing protein 7A OS=Mus musculus OX=10090 GN=Klhdc7a PE=1 SV=3	1	3	3	3	0	1	2	1	1	1	0	0	1	1	2	1	1	0	3	0	1	2	0	1	2	1	1	1	0	0	1	1	2	1	1	0	3	0	1	2	0	1
A2AQ07;CON__ENSEMBL:ENSBTAP00000025008	A2AQ07	13;6	9;2	9;2	Tubulin beta-1 chain	Tubb1	sp|A2AQ07|TBB1_MOUSE Tubulin beta-1 chain OS=Mus musculus OX=10090 GN=Tubb1 PE=1 SV=1	2	13	9	9	4	6	6	4	6	5	3	4	3	5	5	6	6	6	5	8	10	6	0	2	3	0	2	1	0	0	0	1	2	2	2	3	2	5	7	2	0	2
A2AQ19	A2AQ19	6	6	6	RNA polymerase-associated protein RTF1 homolog	Rtf1	sp|A2AQ19|RTF1_MOUSE RNA polymerase-associated protein RTF1 homolog OS=Mus musculus OX=10090 GN=Rtf1 PE=1 SV=1	1	6	6	6	4	4	5	5	3	4	3	5	5	4	5	4	5	5	4	4	3	4	4	4	5	5	3	4	3	5	5	4	5	4	5	5	4	4	3	4	4	4
A2AQ25	A2AQ25	19	19	19	Sickle tail protein	Skt	sp|A2AQ25|SKT_MOUSE Sickle tail protein OS=Mus musculus OX=10090 GN=Skt PE=1 SV=1	1	19	19	19	5	4	4	7	7	4	5	3	9	6	5	13	4	7	4	7	6	5	5	4	4	7	7	4	5	3	9	6	5	13	4	7	4	7	6	5	5	4
A2AR02	A2AR02	5	5	5	Peptidyl-prolyl cis-trans isomerase G	Ppig	sp|A2AR02|PPIG_MOUSE Peptidyl-prolyl cis-trans isomerase G OS=Mus musculus OX=10090 GN=Ppig PE=1 SV=1	1	5	5	5	1	1	0	2	0	2	1	0	1	1	0	0	1	3	1	1	0	0	1	1	0	2	0	2	1	0	1	1	0	0	1	3	1	1	0	0	1	1
A2ARZ3	A2ARZ3	9	9	9	Fibrous sheath-interacting protein 2	Fsip2	sp|A2ARZ3|FSIP2_MOUSE Fibrous sheath-interacting protein 2 OS=Mus musculus OX=10090 GN=Fsip2 PE=1 SV=3	1	9	9	9	3	2	3	1	0	0	2	3	1	1	0	0	0	2	1	2	0	0	3	2	3	1	0	0	2	3	1	1	0	0	0	2	1	2	0	0	3	2
A2AS89	A2AS89	14	14	14	Agmatinase, mitochondrial	Agmat	sp|A2AS89|SPEB_MOUSE Agmatinase, mitochondrial OS=Mus musculus OX=10090 GN=Agmat PE=1 SV=1	1	14	14	14	9	10	12	12	11	12	11	12	11	11	14	12	13	11	13	10	12	12	9	10	12	12	11	12	11	12	11	11	14	12	13	11	13	10	12	12	9	10
A2ASQ1	A2ASQ1	26	26	26	Agrin;Agrin N-terminal 110 kDa subunit;Agrin C-terminal 110 kDa subunit;Agrin C-terminal 90 kDa fragment;Agrin C-terminal 22 kDa fragment	Agrn	sp|A2ASQ1|AGRIN_MOUSE Agrin OS=Mus musculus OX=10090 GN=Agrn PE=1 SV=1	1	26	26	26	6	4	6	5	8	7	4	4	10	4	9	22	1	12	2	5	4	5	6	4	6	5	8	7	4	4	10	4	9	22	1	12	2	5	4	5	6	4
A2ASZ8	A2ASZ8	8	7	7	Calcium-binding mitochondrial carrier protein SCaMC-2	Slc25a25	sp|A2ASZ8|SCMC2_MOUSE Calcium-binding mitochondrial carrier protein SCaMC-2 OS=Mus musculus OX=10090 GN=Slc25a25 PE=1 SV=1	1	8	7	7	2	3	1	0	0	2	0	1	3	1	4	2	2	3	1	6	1	2	2	2	1	0	0	2	0	1	3	1	3	2	2	3	1	5	1	2	2	2
A2AT37	A2AT37	6	6	6		Upf2	sp|A2AT37|RENT2_MOUSE Regulator of nonsense transcripts 2 OS=Mus musculus OX=10090 GN=Upf2 PE=1 SV=1	1	6	6	6	5	1	2	3	3	1	4	1	3	3	1	4	3	3	4	5	4	2	5	1	2	3	3	1	4	1	3	3	1	4	3	3	4	5	4	2	5	1
A2ATU0	A2ATU0	31	31	31	Probable 2-oxoglutarate dehydrogenase E1 component DHKTD1, mitochondrial	Dhtkd1	sp|A2ATU0|DHTK1_MOUSE Probable 2-oxoglutarate dehydrogenase E1 component DHKTD1, mitochondrial OS=Mus musculus OX=10090 GN=Dhtkd1 PE=1 SV=1	1	31	31	31	25	21	20	22	17	24	22	25	22	19	23	21	26	20	24	23	15	17	25	21	20	22	17	24	22	25	22	19	23	21	26	20	24	23	15	17	25	21
A2AWA9	A2AWA9	12	12	12	Rab GTPase-activating protein 1	Rabgap1	sp|A2AWA9|RBGP1_MOUSE Rab GTPase-activating protein 1 OS=Mus musculus OX=10090 GN=Rabgap1 PE=1 SV=1	1	12	12	12	1	2	3	4	8	2	4	4	6	3	2	6	2	5	3	5	1	7	1	2	3	4	8	2	4	4	6	3	2	6	2	5	3	5	1	7	1	2
A2AWP8	A2AWP8	11	11	9	Rho guanine nucleotide exchange factor 10-like protein	Arhgef10l	sp|A2AWP8|ARGAL_MOUSE Rho guanine nucleotide exchange factor 10-like protein OS=Mus musculus OX=10090 GN=Arhgef10l PE=1 SV=1	1	11	11	9	1	2	2	1	4	3	4	1	3	2	1	2	3	5	4	4	2	6	1	2	2	1	4	3	4	1	3	2	1	2	3	5	4	4	2	6	1	2
A2BDX3	A2BDX3	19	19	19	Adenylyltransferase and sulfurtransferase MOCS3;Molybdopterin-synthase adenylyltransferase;Molybdopterin-synthase sulfurtransferase	Mocs3	sp|A2BDX3|MOCS3_MOUSE Adenylyltransferase and sulfurtransferase MOCS3 OS=Mus musculus OX=10090 GN=Mocs3 PE=1 SV=1	1	19	19	19	9	8	11	9	12	9	7	9	12	10	7	10	9	8	11	10	12	9	9	8	11	9	12	9	7	9	12	10	7	10	9	8	11	10	12	9	9	8
A2BE28	A2BE28	5	5	5	Ribosomal biogenesis protein LAS1L	Las1l	sp|A2BE28|LAS1L_MOUSE Ribosomal biogenesis protein LAS1L OS=Mus musculus OX=10090 GN=Las1l PE=1 SV=1	1	5	5	5	2	0	2	2	1	3	2	2	2	3	1	3	3	2	2	1	2	1	2	0	2	2	1	3	2	2	2	3	1	3	3	2	2	1	2	1	2	0
A2BH40	A2BH40	5	4	4	AT-rich interactive domain-containing protein 1A	Arid1a	sp|A2BH40|ARI1A_MOUSE AT-rich interactive domain-containing protein 1A OS=Mus musculus OX=10090 GN=Arid1a PE=1 SV=1	1	5	4	4	2	2	2	2	4	2	1	3	5	3	4	2	3	3	4	3	3	4	1	2	1	2	3	1	0	3	4	2	3	1	2	2	3	2	2	3	1	2
A2BIM8;P02762;P04938;P11591	A2BIM8;P02762;P04938	20;20;20;2	20;20;20;2	0;0;0;0	Major urinary protein 6;Major urinary proteins 11 and 8	Mup9;Mup6;Mup8	sp|A2BIM8|MUP18_MOUSE Major urinary protein 18 OS=Mus musculus OX=10090 GN=Mup18 PE=3 SV=1;sp|P02762|MUP6_MOUSE Major urinary protein 6 OS=Mus musculus OX=10090 GN=Mup6 PE=1 SV=2;sp|P04938|MUP11_MOUSE Major urinary protein 11 OS=Mus musculus OX=10090 GN=Mu	4	20	20	0	20	19	19	19	19	19	19	19	19	19	19	19	19	20	18	18	20	19	20	19	19	19	19	19	19	19	19	19	19	19	19	20	18	18	20	19	0	0
A2CG49	A2CG49	4	4	4	Kalirin	Kalrn	sp|A2CG49|KALRN_MOUSE Kalirin OS=Mus musculus OX=10090 GN=Kalrn PE=1 SV=1	1	4	4	4	0	0	0	1	0	1	0	0	1	0	2	0	1	1	1	0	0	0	0	0	0	1	0	1	0	0	1	0	2	0	1	1	1	0	0	0	0	0
A2RSJ4	A2RSJ4	5	5	5	UHRF1-binding protein 1-like	Uhrf1bp1l	sp|A2RSJ4|UH1BL_MOUSE UHRF1-binding protein 1-like OS=Mus musculus OX=10090 GN=Uhrf1bp1l PE=1 SV=2	1	5	5	5	2	1	2	3	2	2	0	2	0	0	0	3	1	2	4	2	0	1	2	1	2	3	2	2	0	2	0	0	0	3	1	2	4	2	0	1	2	1
A2RSQ0	A2RSQ0	12	12	12	DENN domain-containing protein 5B	Dennd5b	sp|A2RSQ0|DEN5B_MOUSE DENN domain-containing protein 5B OS=Mus musculus OX=10090 GN=Dennd5b PE=1 SV=2	1	12	12	12	2	3	2	3	4	7	3	3	3	5	3	4	4	3	4	3	1	4	2	3	2	3	4	7	3	3	3	5	3	4	4	3	4	3	1	4	2	3
A2RSY6	A2RSY6	6	6	6	TRMT1-like protein	Trmt1l	sp|A2RSY6|TRM1L_MOUSE TRMT1-like protein OS=Mus musculus OX=10090 GN=Trmt1l PE=1 SV=1	1	6	6	6	4	2	2	3	0	1	3	2	3	3	2	3	3	4	4	2	2	2	4	2	2	3	0	1	3	2	3	3	2	3	3	4	4	2	2	2	4	2
A2RTL5	A2RTL5	1	1	1	Arginine/serine-rich coiled-coil protein 2	Rsrc2	sp|A2RTL5|RSRC2_MOUSE Arginine/serine-rich coiled-coil protein 2 OS=Mus musculus OX=10090 GN=Rsrc2 PE=2 SV=1	1	1	1	1	0	1	1	1	1	1	1	0	1	1	1	1	1	1	1	1	1	1	0	1	1	1	1	1	1	0	1	1	1	1	1	1	1	1	1	1	0	1
A3KGB4	A3KGB4	22	22	22	TBC1 domain family member 8B	Tbc1d8b	sp|A3KGB4|TBC8B_MOUSE TBC1 domain family member 8B OS=Mus musculus OX=10090 GN=Tbc1d8b PE=1 SV=1	1	22	22	22	12	6	9	11	12	12	7	8	11	10	11	13	8	10	8	11	10	7	12	6	9	11	12	12	7	8	11	10	11	13	8	10	8	11	10	7	12	6
A3KGF7	A3KGF7	1	1	1	1-phosphatidylinositol 4,5-bisphosphate phosphodiesterase beta-2	Plcb2	sp|A3KGF7|PLCB2_MOUSE 1-phosphatidylinositol 4,5-bisphosphate phosphodiesterase beta-2 OS=Mus musculus OX=10090 GN=Plcb2 PE=1 SV=1	1	1	1	1	0	0	0	0	0	0	0	0	1	0	0	0	0	1	1	0	0	1	0	0	0	0	0	0	0	0	1	0	0	0	0	1	1	0	0	1	0	0
A3KGS3	A3KGS3	8	8	8	Ral GTPase-activating protein subunit alpha-2	Ralgapa2	sp|A3KGS3|RGPA2_MOUSE Ral GTPase-activating protein subunit alpha-2 OS=Mus musculus OX=10090 GN=Ralgapa2 PE=1 SV=2	1	8	8	8	3	2	5	3	4	5	5	2	3	4	1	4	5	2	3	5	2	4	3	2	5	3	4	5	5	2	3	4	1	4	5	2	3	5	2	4	3	2
A3KMP2	A3KMP2	30	30	30	Tetratricopeptide repeat protein 38	Ttc38	sp|A3KMP2|TTC38_MOUSE Tetratricopeptide repeat protein 38 OS=Mus musculus OX=10090 GN=Ttc38 PE=1 SV=2	1	30	30	30	29	23	26	24	24	20	24	23	26	27	26	24	24	24	19	25	23	24	29	23	26	24	24	20	24	23	26	27	26	24	24	24	19	25	23	24	29	23
A4FUP9	A4FUP9	7	7	7	Glycosyltransferase 1 domain-containing protein 1	Glt1d1	sp|A4FUP9|GL1D1_MOUSE Glycosyltransferase 1 domain-containing protein 1 OS=Mus musculus OX=10090 GN=Glt1d1 PE=2 SV=2	1	7	7	7	3	3	3	3	3	4	2	2	1	3	3	5	4	2	3	4	2	3	3	3	3	3	3	4	2	2	1	3	3	5	4	2	3	4	2	3	3	3
A4Q9F0	A4Q9F0	2	2	2	Tubulin polyglutamylase TTLL7	Ttll7	sp|A4Q9F0|TTLL7_MOUSE Tubulin polyglutamylase TTLL7 OS=Mus musculus OX=10090 GN=Ttll7 PE=1 SV=1	1	2	2	2	2	1	1	1	2	1	1	1	1	1	1	2	2	2	1	2	1	2	2	1	1	1	2	1	1	1	1	1	1	2	2	2	1	2	1	2	2	1
A6H5X4	A6H5X4	4	4	4	PHD finger protein 11	Phf11	sp|A6H5X4|PHF11_MOUSE PHD finger protein 11 OS=Mus musculus OX=10090 GN=Phf11 PE=2 SV=1	1	4	4	4	0	0	0	0	1	1	0	0	0	0	0	2	0	2	0	1	0	0	0	0	0	0	1	1	0	0	0	0	0	2	0	2	0	1	0	0	0	0
A6H5Y3	A6H5Y3	8	8	8	Methionine synthase	Mtr	sp|A6H5Y3|METH_MOUSE Methionine synthase OS=Mus musculus OX=10090 GN=Mtr PE=1 SV=1	1	8	8	8	4	1	3	1	0	1	2	1	2	3	1	2	1	4	3	1	4	4	4	1	3	1	0	1	2	1	2	3	1	2	1	4	3	1	4	4	4	1
A6H5Z3	A6H5Z3	6	6	6	Exocyst complex component 6B	Exoc6b	sp|A6H5Z3|EXC6B_MOUSE Exocyst complex component 6B OS=Mus musculus OX=10090 GN=Exoc6b PE=1 SV=1	1	6	6	6	1	0	2	0	2	1	1	0	1	0	0	3	1	1	0	0	0	0	1	0	2	0	2	1	1	0	1	0	0	3	1	1	0	0	0	0	1	0
A6H611	A6H611	17	17	17	Mitochondrial intermediate peptidase	Mipep	sp|A6H611|MIPEP_MOUSE Mitochondrial intermediate peptidase OS=Mus musculus OX=10090 GN=Mipep PE=1 SV=1	1	17	17	17	9	8	9	8	9	11	9	9	9	8	9	10	10	7	8	8	5	8	9	8	9	8	9	11	9	9	9	8	9	10	10	7	8	8	5	8	9	8
A6H619	A6H619	2	2	2	PHD and RING finger domain-containing protein 1	Phrf1	sp|A6H619|PHRF1_MOUSE PHD and RING finger domain-containing protein 1 OS=Mus musculus OX=10090 GN=Phrf1 PE=1 SV=2	1	2	2	2	1	1	1	1	1	2	1	1	1	1	1	1	1	1	1	0	1	1	1	1	1	1	1	2	1	1	1	1	1	1	1	1	1	0	1	1	1	1
A6H630	A6H630	14	14	14	Protein-glutamate O-methyltransferase	Armt1	sp|A6H630|ARMT1_MOUSE Damage-control phosphatase ARMT1 OS=Mus musculus OX=10090 GN=Armt1 PE=1 SV=1	1	14	14	14	5	5	3	6	8	3	2	4	3	3	7	7	2	6	4	5	4	6	5	5	3	6	8	3	2	4	3	3	7	7	2	6	4	5	4	6	5	5
A6H6A9	A6H6A9	8	8	8	Rab GTPase-activating protein 1-like	Rabgap1l	sp|A6H6A9|RBG1L_MOUSE Rab GTPase-activating protein 1-like OS=Mus musculus OX=10090 GN=Rabgap1l PE=1 SV=1	1	8	8	8	4	4	2	5	2	5	5	3	1	4	2	3	2	1	3	3	2	2	4	4	2	5	2	5	5	3	1	4	2	3	2	1	3	3	2	2	4	4
A6H6E2	A6H6E2	3	3	3	Multimerin-2	Mmrn2	sp|A6H6E2|MMRN2_MOUSE Multimerin-2 OS=Mus musculus OX=10090 GN=Mmrn2 PE=1 SV=1	1	3	3	3	1	0	0	0	1	1	0	0	0	1	0	2	1	0	0	1	1	0	1	0	0	0	1	1	0	0	0	1	0	2	1	0	0	1	1	0	1	0
A6H6E9	A6H6E9	1	1	1	Tetratricopeptide repeat protein 23-like	Ttc23l	sp|A6H6E9|TT23L_MOUSE Tetratricopeptide repeat protein 23-like OS=Mus musculus OX=10090 GN=Ttc23l PE=2 SV=1	1	1	1	1	1	1	0	0	1	0	0	1	0	0	1	1	0	1	0	0	0	0	1	1	0	0	1	0	0	1	0	0	1	1	0	1	0	0	0	0	1	1
A6H8H2	A6H8H2	21	21	21	DENN domain-containing protein 4C	Dennd4c	sp|A6H8H2|DEN4C_MOUSE DENN domain-containing protein 4C OS=Mus musculus OX=10090 GN=Dennd4c PE=1 SV=1	1	21	21	21	14	6	11	11	12	12	12	10	14	12	15	14	12	15	15	14	13	14	14	6	11	11	12	12	12	10	14	12	15	14	12	15	15	14	13	14	14	6
A6X8Z5	A6X8Z5	5	5	5	Rho GTPase-activating protein 31	Arhgap31	sp|A6X8Z5|RHG31_MOUSE Rho GTPase-activating protein 31 OS=Mus musculus OX=10090 GN=Arhgap31 PE=1 SV=1	1	5	5	5	0	0	2	2	3	2	0	1	2	1	2	3	1	2	2	3	0	0	0	0	2	2	3	2	0	1	2	1	2	3	1	2	2	3	0	0	0	0
A6X919	A6X919	4	4	4	Probable C-mannosyltransferase DPY19L1	Dpy19l1	sp|A6X919|D19L1_MOUSE Probable C-mannosyltransferase DPY19L1 OS=Mus musculus OX=10090 GN=Dpy19l1 PE=1 SV=1	1	4	4	4	2	1	1	1	2	2	2	2	2	1	0	1	2	4	3	0	0	1	2	1	1	1	2	2	2	2	2	1	0	1	2	4	3	0	0	1	2	1
A6X935	A6X935	43	43	40	Inter alpha-trypsin inhibitor, heavy chain 4	Itih4	sp|A6X935|ITIH4_MOUSE Inter alpha-trypsin inhibitor, heavy chain 4 OS=Mus musculus OX=10090 GN=Itih4 PE=1 SV=2	1	43	43	40	26	26	29	23	29	27	23	24	28	27	26	31	26	31	35	33	27	33	26	26	29	23	29	27	23	24	28	27	26	31	26	31	35	33	27	33	24	24
A7MCT6	A7MCT6	12	12	12	Ethanolamine kinase 2	Etnk2	sp|A7MCT6|EKI2_MOUSE Ethanolamine kinase 2 OS=Mus musculus OX=10090 GN=Etnk2 PE=1 SV=1	1	12	12	12	7	6	7	5	5	3	6	6	9	5	6	5	9	6	5	6	5	4	7	6	7	5	5	3	6	6	9	5	6	5	9	6	5	6	5	4	7	6
A8C756	A8C756	1	1	1	Thyroid adenoma-associated protein homolog	Thada	sp|A8C756|THADA_MOUSE Thyroid adenoma-associated protein homolog OS=Mus musculus OX=10090 GN=Thada PE=1 SV=1	1	1	1	1	1	1	1	1	1	0	0	0	1	1	1	1	0	1	1	1	1	1	1	1	1	1	1	0	0	0	1	1	1	1	0	1	1	1	1	1	1	1
B1AR13	B1AR13	7	7	7	CDGSH iron-sulfur domain-containing protein 3, mitochondrial	Cisd3	sp|B1AR13|CISD3_MOUSE CDGSH iron-sulfur domain-containing protein 3, mitochondrial OS=Mus musculus OX=10090 GN=Cisd3 PE=1 SV=1	1	7	7	7	5	5	6	4	4	6	7	6	7	6	6	6	6	7	5	5	4	5	5	5	6	4	4	6	7	6	7	6	6	6	6	7	5	5	4	5	5	5
B1ARW8	B1ARW8	1	1	1	Uncharacterized protein C1orf122 homolog		sp|B1ARW8|CA122_MOUSE Uncharacterized protein C1orf122 homolog OS=Mus musculus OX=10090 PE=4 SV=1	1	1	1	1	0	0	0	0	1	0	0	1	1	0	1	0	0	1	0	0	0	1	0	0	0	0	1	0	0	1	1	0	1	0	0	1	0	0	0	1	0	0
B1AUE5	B1AUE5	3	3	3	Peroxisome biogenesis factor 10	Pex10	sp|B1AUE5|PEX10_MOUSE Peroxisome biogenesis factor 10 OS=Mus musculus OX=10090 GN=Pex10 PE=2 SV=1	1	3	3	3	1	1	2	3	2	0	2	2	1	2	1	2	3	0	1	0	2	2	1	1	2	3	2	0	2	2	1	2	1	2	3	0	1	0	2	2	1	1
B1AVZ0	B1AVZ0	2	2	2	Uracil phosphoribosyltransferase homolog	Uprt	sp|B1AVZ0|UPP_MOUSE Uracil phosphoribosyltransferase homolog OS=Mus musculus OX=10090 GN=Uprt PE=1 SV=1	1	2	2	2	0	0	0	0	0	1	0	0	0	0	1	0	1	1	1	0	2	0	0	0	0	0	0	1	0	0	0	0	1	0	1	1	1	0	2	0	0	0
B1AY10	B1AY10	5	5	5	Transcriptional repressor NF-X1	Nfx1	sp|B1AY10|NFX1_MOUSE Transcriptional repressor NF-X1 OS=Mus musculus OX=10090 GN=Nfx1 PE=1 SV=1	1	5	5	5	1	1	2	1	2	0	0	1	3	2	2	1	2	1	2	3	2	2	1	1	2	1	2	0	0	1	3	2	2	1	2	1	2	3	2	2	1	1
B1AY13	B1AY13	32	32	32	Ubiquitin carboxyl-terminal hydrolase 24	Usp24	sp|B1AY13|UBP24_MOUSE Ubiquitin carboxyl-terminal hydrolase 24 OS=Mus musculus OX=10090 GN=Usp24 PE=1 SV=1	1	32	32	32	12	7	9	9	14	12	14	14	12	18	12	18	11	9	12	12	12	13	12	7	9	9	14	12	14	14	12	18	12	18	11	9	12	12	12	13	12	7
B1AZI6	B1AZI6	12	12	12	THO complex subunit 2	Thoc2	sp|B1AZI6|THOC2_MOUSE THO complex subunit 2 OS=Mus musculus OX=10090 GN=Thoc2 PE=1 SV=1	1	12	12	12	10	5	4	4	8	4	4	2	7	5	4	9	8	9	10	6	5	8	10	5	4	4	8	4	4	2	7	5	4	9	8	9	10	6	5	8	10	5
B1AZP2	B1AZP2	2	2	2	Disks large-associated protein 4	Dlgap4	sp|B1AZP2|DLGP4_MOUSE Disks large-associated protein 4 OS=Mus musculus OX=10090 GN=Dlgap4 PE=1 SV=1	1	2	2	2	1	0	1	1	2	2	2	1	2	2	2	2	2	2	2	2	1	2	1	0	1	1	2	2	2	1	2	2	2	2	2	2	2	2	1	2	1	0
B2RPV6	B2RPV6	1	1	1	Multimerin-1	Mmrn1	sp|B2RPV6|MMRN1_MOUSE Multimerin-1 OS=Mus musculus OX=10090 GN=Mmrn1 PE=1 SV=2	1	1	1	1	0	0	1	0	0	0	0	0	0	0	0	0	0	0	0	1	1	0	0	0	1	0	0	0	0	0	0	0	0	0	0	0	0	1	1	0	0	0
B2RQC6	B2RQC6	39	36	36	CAD protein;Glutamine-dependent carbamoyl-phosphate synthase;Aspartate carbamoyltransferase;Dihydroorotase	Cad	sp|B2RQC6|PYR1_MOUSE CAD protein OS=Mus musculus OX=10090 GN=Cad PE=1 SV=1	1	39	36	36	15	14	17	21	26	18	13	10	20	16	17	24	15	21	21	14	17	18	12	11	14	18	23	15	10	7	17	13	14	21	12	18	18	11	14	15	12	11
B2RR83	B2RR83	8	8	8	Probable ATP-dependent RNA helicase YTHDC2	Ythdc2	sp|B2RR83|YTDC2_MOUSE 3-5 RNA helicase YTHDC2 OS=Mus musculus OX=10090 GN=Ythdc2 PE=1 SV=1	1	8	8	8	2	3	3	5	5	4	1	0	5	2	1	5	5	3	3	4	2	3	2	3	3	5	5	4	1	0	5	2	1	5	5	3	3	4	2	3	2	3
B2RRE7	B2RRE7	12	12	12	OTU domain-containing protein 4	Otud4	sp|B2RRE7|OTUD4_MOUSE OTU domain-containing protein 4 OS=Mus musculus OX=10090 GN=Otud4 PE=1 SV=1	1	12	12	12	5	4	3	4	2	6	5	6	7	4	5	8	5	6	7	2	2	5	5	4	3	4	2	6	5	6	7	4	5	8	5	6	7	2	2	5	5	4
B2RUR8	B2RUR8	4	4	4	OTU domain-containing protein 7B	Otud7b	sp|B2RUR8|OTU7B_MOUSE OTU domain-containing protein 7B OS=Mus musculus OX=10090 GN=Otud7b PE=1 SV=1	1	4	4	4	0	0	2	1	2	1	0	1	2	0	0	3	1	2	2	0	0	1	0	0	2	1	2	1	0	1	2	0	0	3	1	2	2	0	0	1	0	0
B2RVL6	B2RVL6	1	1	1	Zinc finger CCHC domain-containing protein 24	Zcchc24	sp|B2RVL6|ZCH24_MOUSE Zinc finger CCHC domain-containing protein 24 OS=Mus musculus OX=10090 GN=Zcchc24 PE=1 SV=1	1	1	1	1	0	0	0	0	0	0	0	0	1	0	0	0	1	0	0	1	0	0	0	0	0	0	0	0	0	0	1	0	0	0	1	0	0	1	0	0	0	0
B2RX12	B2RX12	24	24	23	Canalicular multispecific organic anion transporter 2	Abcc3	sp|B2RX12|MRP3_MOUSE Canalicular multispecific organic anion transporter 2 OS=Mus musculus OX=10090 GN=Abcc3 PE=1 SV=1	1	24	24	23	13	12	19	14	11	16	13	13	8	12	12	17	8	9	9	10	10	10	13	12	19	14	11	16	13	13	8	12	12	17	8	9	9	10	10	10	13	12
B2RX14	B2RX14	3	2	2	Terminal uridylyltransferase 4	Zcchc11	sp|B2RX14|TUT4_MOUSE Terminal uridylyltransferase 4 OS=Mus musculus OX=10090 GN=Tut4 PE=1 SV=2	1	3	2	2	1	0	1	1	1	1	0	1	1	1	1	1	1	1	1	1	2	2	1	0	1	1	1	1	0	1	1	1	1	1	1	1	1	1	2	1	1	0
B2RXC1	B2RXC1	13	13	13	Trafficking protein particle complex subunit 11	Trappc11	sp|B2RXC1|TPC11_MOUSE Trafficking protein particle complex subunit 11 OS=Mus musculus OX=10090 GN=Trappc11 PE=1 SV=1	1	13	13	13	2	4	4	7	5	5	2	3	3	4	3	6	5	4	3	6	2	5	2	4	4	7	5	5	2	3	3	4	3	6	5	4	3	6	2	5	2	4
B2RXR6	B2RXR6	5	5	5	Serine/threonine-protein phosphatase 6 regulatory ankyrin repeat subunit B	Ankrd44	sp|B2RXR6|ANR44_MOUSE Serine/threonine-protein phosphatase 6 regulatory ankyrin repeat subunit B OS=Mus musculus OX=10090 GN=Ankrd44 PE=1 SV=1	1	5	5	5	2	0	1	1	1	2	2	2	1	2	0	2	2	4	4	3	2	2	2	0	1	1	1	2	2	2	1	2	0	2	2	4	4	3	2	2	2	0
B2RXS4;Q9QZC2	B2RXS4	34;2	34;2	32;0	Plexin-B2	Plxnb2	sp|B2RXS4|PLXB2_MOUSE Plexin-B2 OS=Mus musculus OX=10090 GN=Plxnb2 PE=1 SV=1	2	34	34	32	18	11	12	19	18	14	13	10	16	19	18	21	19	21	18	18	14	22	18	11	12	19	18	14	13	10	16	19	18	21	19	21	18	18	14	22	18	11
B2RY04	B2RY04	4	4	4	Dedicator of cytokinesis protein 5	Dock5	sp|B2RY04|DOCK5_MOUSE Dedicator of cytokinesis protein 5 OS=Mus musculus OX=10090 GN=Dock5 PE=1 SV=2	1	4	4	4	0	0	0	0	0	0	0	0	1	3	1	0	0	0	0	0	0	0	0	0	0	0	0	0	0	0	1	3	1	0	0	0	0	0	0	0	0	0
B2RY56	B2RY56	23	23	23	RNA-binding protein 25	Rbm25	sp|B2RY56|RBM25_MOUSE RNA-binding protein 25 OS=Mus musculus OX=10090 GN=Rbm25 PE=1 SV=2	1	23	23	23	11	10	10	11	13	15	11	10	13	10	12	14	16	14	14	15	12	12	11	10	10	11	13	15	11	10	13	10	12	14	16	14	14	15	12	12	11	10
B5X0G2	B5X0G2	19	4	4	Major urinary protein 17	Mup17	sp|B5X0G2|MUP17_MOUSE Major urinary protein 17 OS=Mus musculus OX=10090 GN=Mup17 PE=2 SV=2	1	19	4	4	19	18	18	19	19	18	19	18	18	18	18	17	17	17	16	17	18	18	4	3	3	4	4	3	4	3	3	3	3	2	2	2	2	2	3	3	4	3
B7ZMP1	B7ZMP1	15	15	15	Probable Xaa-Pro aminopeptidase 3	Xpnpep3	sp|B7ZMP1|XPP3_MOUSE Xaa-Pro aminopeptidase 3 OS=Mus musculus OX=10090 GN=Xpnpep3 PE=1 SV=1	1	15	15	15	9	6	9	9	8	7	10	9	9	8	8	9	7	8	8	7	5	9	9	6	9	9	8	7	10	9	9	8	8	9	7	8	8	7	5	9	9	6
B8JK39	B8JK39	5	5	5	Integrin alpha-9	Itga9	sp|B8JK39|ITA9_MOUSE Integrin alpha-9 OS=Mus musculus OX=10090 GN=Itga9 PE=1 SV=1	1	5	5	5	1	2	2	2	1	0	1	2	2	3	1	2	2	2	3	2	2	2	1	2	2	2	1	0	1	2	2	3	1	2	2	2	3	2	2	2	1	2
B8ZXI1	B8ZXI1	2	2	2	Queuine tRNA-ribosyltransferase subunit QTRTD1	Qtrtd1	sp|B8ZXI1|QTRT2_MOUSE Queuine tRNA-ribosyltransferase accessory subunit 2 OS=Mus musculus OX=10090 GN=Qtrt2 PE=1 SV=2	1	2	2	2	2	1	1	1	1	1	1	2	1	1	1	1	1	1	1	1	1	1	2	1	1	1	1	1	1	2	1	1	1	1	1	1	1	1	1	1	2	1
B9EJ80	B9EJ80	8	8	8		Pdzd8	sp|B9EJ80|PDZD8_MOUSE PDZ domain-containing protein 8 OS=Mus musculus OX=10090 GN=Pdzd8 PE=1 SV=1	1	8	8	8	3	2	1	1	3	2	2	3	4	0	2	3	4	2	1	1	2	5	3	2	1	1	3	2	2	3	4	0	2	3	4	2	1	1	2	5	3	2
B9EJ86	B9EJ86	13	13	13	Oxysterol-binding protein	Osbpl8	sp|B9EJ86|OSBL8_MOUSE Oxysterol-binding protein-related protein 8 OS=Mus musculus OX=10090 GN=Osbpl8 PE=1 SV=1	1	13	13	13	4	5	4	5	7	5	5	4	3	2	3	6	2	5	3	6	4	5	4	5	4	5	7	5	5	4	3	2	3	6	2	5	3	6	4	5	4	5
B9EJR8	B9EJR8	1	1	1	Dynein assembly factor 5, axonemal	Dnaaf5	sp|B9EJR8|DAAF5_MOUSE Dynein assembly factor 5, axonemal OS=Mus musculus OX=10090 GN=Dnaaf5 PE=1 SV=1	1	1	1	1	0	1	0	0	0	1	0	1	0	0	0	0	0	0	0	0	0	0	0	1	0	0	0	1	0	1	0	0	0	0	0	0	0	0	0	0	0	1
B9EKI3	B9EKI3	6	6	6	TATA element modulatory factor	Tmf1	sp|B9EKI3|TMF1_MOUSE TATA element modulatory factor OS=Mus musculus OX=10090 GN=Tmf1 PE=1 SV=2	1	6	6	6	2	1	1	1	1	1	1	1	1	1	1	2	2	2	2	1	2	0	2	1	1	1	1	1	1	1	1	1	1	2	2	2	2	1	2	0	2	1
B9EKR1	B9EKR1	3	3	3	Receptor-type tyrosine-protein phosphatase zeta	Ptprz1	sp|B9EKR1|PTPRZ_MOUSE Receptor-type tyrosine-protein phosphatase zeta OS=Mus musculus OX=10090 GN=Ptprz1 PE=1 SV=1	1	3	3	3	1	1	1	1	2	1	1	1	1	1	1	1	2	2	2	1	1	2	1	1	1	1	2	1	1	1	1	1	1	1	2	2	2	1	1	2	1	1
C0HKD9;C0HKD8	C0HKD9;C0HKD8	3;3	3;3	3;3			sp|C0HKD9|MFA1B_MOUSE Microfibrillar-associated protein 1B OS=Mus musculus OX=10090 GN=Mfap1b PE=1 SV=1;sp|C0HKD8|MFA1A_MOUSE Microfibrillar-associated protein 1A OS=Mus musculus OX=10090 GN=Mfap1a PE=1 SV=1	2	3	3	3	1	0	0	0	1	1	1	1	1	1	1	0	0	0	2	2	1	0	1	0	0	0	1	1	1	1	1	1	1	0	0	0	2	2	1	0	1	0
C0HKG6;C0HKG5	C0HKG6;C0HKG5	6;6	6;6	6;6			sp|C0HKG6|RNT2B_MOUSE Ribonuclease T2-B OS=Mus musculus OX=10090 GN=Rnaset2b PE=1 SV=1;sp|C0HKG5|RNT2A_MOUSE Ribonuclease T2-A OS=Mus musculus OX=10090 GN=Rnaset2a PE=1 SV=1	2	6	6	6	4	2	5	4	4	3	2	3	3	5	4	4	3	5	4	3	3	5	4	2	5	4	4	3	2	3	3	5	4	4	3	5	4	3	3	5	4	2
CON__ENSEMBL:ENSBTAP00000031900	CON__ENSEMBL:ENSBTAP00000031900	5	2	2				1	5	2	2	3	3	3	3	3	3	2	2	3	4	3	3	3	3	3	3	3	3	0	1	0	0	0	0	0	0	0	1	0	0	0	0	0	0	0	0	0	1
CON__H-INV:HIT000016045	CON__H-INV:HIT000016045	9	1	1				1	9	1	1	8	7	7	7	8	8	7	7	8	8	7	8	7	8	8	8	7	7	0	0	0	0	0	1	0	0	0	0	0	0	0	0	0	0	0	0	0	0
CON__O76014;CON__O76015	CON__O76014;CON__O76015	3;2	2;1	2;1			;	2	3	2	2	2	2	3	2	2	2	2	2	2	2	2	3	3	3	2	2	3	2	1	1	2	1	1	1	1	1	1	1	1	2	2	2	1	1	2	1	1	1
CON__P00735	CON__P00735	7	3	3				1	7	3	3	5	6	6	5	5	4	4	6	6	5	4	5	5	5	5	6	7	6	1	2	2	1	2	0	0	2	2	1	0	2	1	1	1	2	3	2	1	2
CON__P01966;P06467	CON__P01966	4;1	2;0	2;0				2	4	2	2	3	3	3	3	3	3	3	3	4	3	3	3	3	3	3	3	3	3	1	1	1	1	1	1	1	1	2	1	1	1	1	1	1	1	1	1	1	1
CON__P02533;Q61781	CON__P02533;Q61781	9;5	2;0	1;0	Keratin, type I cytoskeletal 14	Krt14	;sp|Q61781|K1C14_MOUSE Keratin, type I cytoskeletal 14 OS=Mus musculus OX=10090 GN=Krt14 PE=1 SV=2	2	9	2	1	3	3	3	4	8	7	4	3	5	3	4	6	5	4	4	5	4	5	1	1	1	1	2	2	1	1	1	1	1	1	1	1	1	1	1	1	0	0
CON__P02584	CON__P02584	9	1	1				1	9	1	1	8	8	8	8	9	8	7	7	9	8	8	8	7	7	9	8	8	8	0	0	0	0	1	0	0	0	1	0	0	0	0	0	1	0	0	0	0	0
CON__P02662	CON__P02662	3	3	3				1	3	3	3	0	0	0	0	0	0	0	1	0	0	0	0	0	0	0	1	2	0	0	0	0	0	0	0	0	1	0	0	0	0	0	0	0	1	2	0	0	0
CON__P02666	CON__P02666	1	1	1				1	1	1	1	0	0	0	0	0	0	0	0	0	0	0	0	0	0	0	1	1	0	0	0	0	0	0	0	0	0	0	0	0	0	0	0	0	1	1	0	0	0
CON__P02768-1	CON__P02768-1	6	1	1				1	6	1	1	4	4	4	5	6	4	5	4	5	3	5	5	5	5	3	5	5	5	0	1	1	1	1	0	0	0	0	0	1	1	1	0	0	1	1	1	0	1
CON__P02769	CON__P02769	17	16	14				1	17	16	14	12	7	5	11	12	11	14	9	14	10	11	13	12	12	13	10	14	12	11	6	4	10	11	10	13	8	13	9	10	12	11	11	12	9	13	11	10	6
CON__P04258	CON__P04258	1	1	1				1	1	1	1	1	1	0	1	1	1	0	1	1	0	0	0	0	1	1	0	1	0	1	1	0	1	1	1	0	1	1	0	0	0	0	1	1	0	1	0	1	1
CON__P04264	CON__P04264	37	33	21				1	37	33	21	13	13	15	20	31	31	16	9	8	16	16	26	12	17	15	19	16	16	9	10	12	17	27	28	12	6	4	12	13	22	9	13	11	15	13	13	5	6
P05784;CON__P05784;A6BLY7;Q62168;Q497I4;B1AQ75;CON__H-INV:HIT000015463;CON__Q14525;CON__A2AB72;CON__Q497I4;CON__Q2M2I5	P05784;CON__P05784	44;44;1;1;1;1;1;1;1;1;1	44;44;1;1;1;1;1;1;1;1;1	41;41;0;0;0;0;1;0;0;0;0	Keratin, type I cytoskeletal 18	Krt18	sp|P05784|K1C18_MOUSE Keratin, type I cytoskeletal 18 OS=Mus musculus OX=10090 GN=Krt18 PE=1 SV=5;	11	44	44	41	43	40	43	41	42	42	39	39	41	43	41	41	41	40	39	41	42	43	43	40	43	41	42	42	39	39	41	43	41	41	41	40	39	41	42	43	40	37
CON__P08727	CON__P08727	12	3	3				1	12	3	3	6	3	4	6	8	6	4	4	8	3	6	9	6	6	6	5	5	7	2	0	0	1	1	0	0	0	1	0	1	1	0	1	2	0	0	2	2	0
CON__P08779	CON__P08779	8	1	1				1	8	1	1	3	3	3	4	6	7	4	3	5	3	4	5	5	4	4	5	4	5	0	0	0	0	0	1	0	0	0	0	0	0	0	0	0	0	0	0	0	0
CON__P13645;P02535;CON__P02535-1;CON__Q148H6;CON__Q7Z3Y8	CON__P13645	22;6;6;3;2	19;5;5;2;2	16;3;3;0;0				5	22	19	16	5	7	9	12	17	15	10	6	5	11	11	18	9	4	8	11	6	12	3	5	7	10	14	12	8	4	3	9	9	16	6	2	6	9	4	10	2	3
CON__P13647	CON__P13647	13	4	1				1	13	4	1	8	8	7	8	12	9	7	8	8	8	7	9	8	7	9	8	9	7	0	2	0	1	3	1	0	1	0	0	0	1	1	0	1	0	2	0	0	1
CON__P15636	CON__P15636	16	16	16				1	16	16	16	15	13	12	13	12	11	12	12	11	15	12	13	12	11	12	14	13	14	15	13	12	13	12	11	12	12	11	15	12	13	12	11	12	14	13	14	15	13
P19001;CON__P19001	P19001;CON__P19001	31;31	28;28	20;20	Keratin, type I cytoskeletal 19	Krt19	sp|P19001|K1C19_MOUSE Keratin, type I cytoskeletal 19 OS=Mus musculus OX=10090 GN=Krt19 PE=1 SV=1;	2	31	28	20	13	8	10	9	16	13	9	11	22	7	13	28	9	20	8	8	13	14	10	5	7	6	13	10	6	8	19	4	10	25	6	17	5	5	10	11	9	5
CON__P35527	CON__P35527	20	19	19				1	20	19	19	5	6	10	9	18	18	7	3	5	7	8	17	5	5	8	6	13	12	4	5	9	8	17	17	6	2	4	6	7	16	4	4	7	5	12	11	4	5
CON__P35908v2;CON__P35908;CON__P19013	CON__P35908v2;CON__P35908	26;25;2	21;20;1	13;12;0			;	3	26	21	13	7	5	9	11	20	21	13	7	8	10	8	15	8	7	9	11	7	8	3	2	5	7	15	17	8	4	3	5	4	10	5	2	4	6	3	4	2	1
CON__P48668;CON__P02538;CON__P04259	CON__P48668;CON__P02538;CON__P04259	16;15;14	5;4;3	4;3;2			;;	3	16	5	4	10	8	9	9	13	14	9	9	9	9	8	10	8	10	9	9	8	8	1	1	0	0	3	4	0	1	0	0	0	0	0	2	0	0	0	0	0	1
CON__Q01546;CON__P12035	CON__Q01546;CON__P12035	9;7	1;0	1;0			;	2	9	1	1	5	3	4	4	6	6	5	4	5	5	4	6	5	4	5	6	4	4	0	0	0	0	0	0	0	0	0	0	0	0	0	0	0	1	0	0	0	0
CON__Q04695;Q9QWL7;CON__Q9QWL7	CON__Q04695;Q9QWL7;CON__Q9QWL7	9;7;7	1;1;1	0;0;0	Keratin, type I cytoskeletal 17	Krt17	;sp|Q9QWL7|K1C17_MOUSE Keratin, type I cytoskeletal 17 OS=Mus musculus OX=10090 GN=Krt17 PE=1 SV=3;	3	9	1	0	2	2	2	3	5	4	3	2	5	2	3	7	4	3	2	4	3	3	0	0	0	0	0	0	0	0	0	0	0	1	0	0	0	0	0	0	0	0
CON__Q05443	CON__Q05443	6	1	1				1	6	1	1	5	3	4	4	4	3	3	2	4	4	3	4	3	4	1	3	3	3	0	0	0	0	0	0	0	0	0	0	0	0	0	1	0	0	0	0	0	0
CON__Q28107	CON__Q28107	5	3	3				1	5	3	3	2	2	2	1	1	2	1	1	1	2	1	1	2	1	2	2	2	2	2	1	1	0	1	1	0	0	1	1	1	1	1	1	1	1	1	1	2	1
CON__Q28194	CON__Q28194	16	3	3				1	16	3	3	3	9	12	5	7	4	3	2	4	8	7	2	8	8	7	10	12	8	1	2	3	2	2	2	2	2	3	2	2	2	3	2	3	2	3	2	1	2
CON__Q29RQ1	CON__Q29RQ1	4	4	4				1	4	4	4	0	2	2	1	4	1	0	1	0	1	2	3	2	0	1	0	1	0	0	2	2	1	4	1	0	1	0	1	2	3	2	0	1	0	1	0	0	2
CON__Q2UVX4	CON__Q2UVX4	15	3	3				1	15	3	3	10	11	10	9	12	11	9	8	11	8	11	10	10	14	12	12	10	12	1	2	2	0	2	2	1	1	2	1	2	2	1	2	3	2	0	2	1	2
CON__Q3SX28	CON__Q3SX28	19	9	3				1	19	9	3	13	12	12	14	14	11	10	14	13	14	13	15	10	14	10	12	14	13	3	3	3	6	6	3	2	6	4	5	4	5	3	5	2	4	5	5	2	2
CON__Q86YZ3	CON__Q86YZ3	1	1	1				1	1	1	1	0	0	1	1	1	1	0	1	0	0	0	0	1	1	0	0	0	0	0	0	1	1	1	1	0	1	0	0	0	0	1	1	0	0	0	0	0	0
Q99PS0;CON__Q99PS0	Q99PS0;CON__Q99PS0	8;8	8;8	8;8	Keratin, type I cytoskeletal 23	Krt23	sp|Q99PS0|K1C23_MOUSE Keratin, type I cytoskeletal 23 OS=Mus musculus OX=10090 GN=Krt23 PE=1 SV=1;	2	8	8	8	5	1	2	4	6	4	2	2	2	4	5	8	0	3	1	0	0	0	5	1	2	4	6	4	2	2	2	4	5	8	0	3	1	0	0	0	5	1
Q9DCV7;CON__Q9DCV7;CON__Q3KNV1;CON__P08729	Q9DCV7;CON__Q9DCV7	23;23;6;6	19;19;2;2	17;17;2;2	Keratin, type II cytoskeletal 7	Krt7	sp|Q9DCV7|K2C7_MOUSE Keratin, type II cytoskeletal 7 OS=Mus musculus OX=10090 GN=Krt7 PE=1 SV=1;	4	23	19	17	9	7	8	6	17	8	6	9	16	7	10	22	8	17	8	7	7	9	5	4	4	2	13	4	3	5	12	3	6	18	4	14	4	4	3	5	4	3
D3YXK2	D3YXK2	23	23	15	Scaffold attachment factor B1	Safb	sp|D3YXK2|SAFB1_MOUSE Scaffold attachment factor B1 OS=Mus musculus OX=10090 GN=Safb PE=1 SV=2	1	23	23	15	9	12	8	13	12	11	10	10	12	11	9	11	9	14	13	12	10	12	9	12	8	13	12	11	10	10	12	11	9	11	9	14	13	12	10	12	5	5
D3YYU8	D3YYU8	3	3	3	Obscurin-like protein 1	Obsl1	sp|D3YYU8|OBSL1_MOUSE Obscurin-like protein 1 OS=Mus musculus OX=10090 GN=Obsl1 PE=1 SV=1	1	3	3	3	0	0	0	1	1	0	1	1	0	0	1	2	0	2	1	1	1	1	0	0	0	1	1	0	1	1	0	0	1	2	0	2	1	1	1	1	0	0
D3YZP9;REV__Q6PEM6	D3YZP9	13;1	13;1	13;1	Coiled-coil domain-containing protein 6	Ccdc6	sp|D3YZP9|CCDC6_MOUSE Coiled-coil domain-containing protein 6 OS=Mus musculus OX=10090 GN=Ccdc6 PE=1 SV=1	2	13	13	13	5	4	4	5	6	5	3	3	5	4	7	8	4	4	5	5	7	5	5	4	4	5	6	5	3	3	5	4	7	8	4	4	5	5	7	5	5	4
D3Z6Q9;Q7TQF7	D3Z6Q9	15;1	15;1	14;0	Bridging integrator 2	Bin2	sp|D3Z6Q9|BIN2_MOUSE Bridging integrator 2 OS=Mus musculus OX=10090 GN=Bin2 PE=1 SV=1	2	15	15	14	4	4	6	4	4	5	6	2	5	6	5	6	8	12	10	6	9	5	4	4	6	4	4	5	6	2	5	6	5	6	8	12	10	6	9	5	4	4
D3Z7P3	D3Z7P3	6	5	5	Glutaminase kidney isoform, mitochondrial	Gls	sp|D3Z7P3|GLSK_MOUSE Glutaminase kidney isoform, mitochondrial OS=Mus musculus OX=10090 GN=Gls PE=1 SV=1	1	6	5	5	3	1	1	0	2	1	0	1	1	2	2	3	1	3	2	2	2	3	3	1	1	0	2	1	0	1	1	2	1	3	1	3	2	2	2	3	3	1
D3Z7Q2	D3Z7Q2	2	2	2		Smim20	sp|D3Z7Q2|SIM20_MOUSE Small integral membrane protein 20 OS=Mus musculus OX=10090 GN=Smim20 PE=1 SV=1	1	2	2	2	2	2	1	2	2	0	1	2	2	2	2	2	1	1	0	2	2	1	2	2	1	2	2	0	1	2	2	2	2	2	1	1	0	2	2	1	2	2
E9PV24;CON__P02672	E9PV24	27;1	27;1	27;1	Fibrinogen alpha chain;Fibrinopeptide A;Fibrinogen alpha chain	Fga	sp|E9PV24|FIBA_MOUSE Fibrinogen alpha chain OS=Mus musculus OX=10090 GN=Fga PE=1 SV=1	2	27	27	27	19	23	24	22	18	19	16	16	19	19	19	20	18	23	23	19	19	21	19	23	24	22	18	19	16	16	19	19	19	20	18	23	23	19	19	21	19	23
E9PVA8	E9PVA8	115	115	115		Gcn1l1	sp|E9PVA8|GCN1_MOUSE eIF-2-alpha kinase activator GCN1 OS=Mus musculus OX=10090 GN=Gcn1 PE=1 SV=1	1	115	115	115	73	57	60	70	88	78	61	64	81	74	68	67	78	82	81	78	64	78	73	57	60	70	88	78	61	64	81	74	68	67	78	82	81	78	64	78	73	57
E9PVB5	E9PVB5	3	3	3	Tetratricopeptide repeat protein 17	Ttc17	sp|E9PVB5|TTC17_MOUSE Tetratricopeptide repeat protein 17 OS=Mus musculus OX=10090 GN=Ttc17 PE=1 SV=1	1	3	3	3	0	0	0	1	0	1	0	0	2	0	0	1	0	1	1	0	0	1	0	0	0	1	0	1	0	0	2	0	0	1	0	1	1	0	0	1	0	0
E9PW74	E9PW74	2	2	2	GTPase IMAP family member GIMD1	Gimd1	sp|E9PW74|GIMD1_MOUSE GTPase IMAP family member GIMD1 OS=Mus musculus OX=10090 GN=Gimd1 PE=1 SV=1	1	2	2	2	0	2	2	2	2	2	2	2	2	2	2	2	2	2	2	1	1	2	0	2	2	2	2	2	2	2	2	2	2	2	2	2	2	1	1	2	0	2
E9PYK3	E9PYK3	19	19	19		Parp4	sp|E9PYK3|PARP4_MOUSE Protein mono-ADP-ribosyltransferase PARP4 OS=Mus musculus OX=10090 GN=Parp4 PE=1 SV=1	1	19	19	19	4	1	4	6	5	7	2	3	7	6	2	12	9	4	5	7	4	7	4	1	4	6	5	7	2	3	7	6	2	12	9	4	5	7	4	7	4	1
E9PZJ8	E9PZJ8	24	24	24	Activating signal cointegrator 1 complex subunit 3	Ascc3	sp|E9PZJ8|ASCC3_MOUSE Activating signal cointegrator 1 complex subunit 3 OS=Mus musculus OX=10090 GN=Ascc3 PE=1 SV=1	1	24	24	24	9	6	6	6	12	9	6	6	9	11	7	8	12	10	10	10	9	7	9	6	6	6	12	9	6	6	9	11	7	8	12	10	10	10	9	7	9	6
E9PZM4	E9PZM4	3	2	2	Chromodomain-helicase-DNA-binding protein 2	Chd2	sp|E9PZM4|CHD2_MOUSE Chromodomain-helicase-DNA-binding protein 2 OS=Mus musculus OX=10090 GN=Chd2 PE=1 SV=1	1	3	2	2	1	1	1	1	1	1	2	1	0	2	1	1	2	2	1	3	1	2	1	1	1	1	0	1	1	0	0	2	1	0	1	1	0	2	1	2	1	1
E9Q137	E9Q137	6	6	6		Tex264	sp|E9Q137|TX264_MOUSE Testis-expressed protein 264 homolog OS=Mus musculus OX=10090 GN=Tex264 PE=2 SV=1	1	6	6	6	4	5	4	4	5	4	3	5	4	3	4	5	3	4	3	4	3	3	4	5	4	4	5	4	3	5	4	3	4	5	3	4	3	4	3	3	4	5
E9Q1P8	E9Q1P8	6	6	5	Interferon regulatory factor 2-binding protein 2	Irf2bp2	sp|E9Q1P8|I2BP2_MOUSE Interferon regulatory factor 2-binding protein 2 OS=Mus musculus OX=10090 GN=Irf2bp2 PE=1 SV=1	1	6	6	5	0	0	1	0	2	3	0	0	3	1	1	1	0	3	2	1	0	1	0	0	1	0	2	3	0	0	3	1	1	1	0	3	2	1	0	1	0	0
E9Q2M9	E9Q2M9	6	6	6		Wdfy4	sp|E9Q2M9|WDFY4_MOUSE WD repeat- and FYVE domain-containing protein 4 OS=Mus musculus OX=10090 GN=Wdfy4 PE=1 SV=2	1	6	6	6	0	0	0	1	1	1	0	0	1	1	0	3	1	3	4	2	1	3	0	0	0	1	1	1	0	0	1	1	0	3	1	3	4	2	1	3	0	0
E9Q394	E9Q394	17	17	17		Akap13	sp|E9Q394|AKP13_MOUSE A-kinase anchor protein 13 OS=Mus musculus OX=10090 GN=Akap13 PE=1 SV=1	1	17	17	17	8	6	6	5	3	6	3	5	5	8	7	9	4	3	4	4	5	5	8	6	6	5	3	6	3	5	5	8	7	9	4	3	4	4	5	5	8	6
E9Q3C1	E9Q3C1	12	12	12		C2cd2	sp|E9Q3C1|C2CD2_MOUSE C2 domain-containing protein 2 OS=Mus musculus OX=10090 GN=C2cd2 PE=1 SV=1	1	12	12	12	9	7	7	8	9	9	6	7	5	7	8	6	10	7	10	8	6	7	9	7	7	8	9	9	6	7	5	7	8	6	10	7	10	8	6	7	9	7
E9Q3L2	E9Q3L2	34	34	34		Pi4ka	sp|E9Q3L2|PI4KA_MOUSE Phosphatidylinositol 4-kinase alpha OS=Mus musculus OX=10090 GN=Pi4ka PE=1 SV=2	1	34	34	34	15	13	18	12	16	18	14	12	12	18	11	12	11	9	11	17	12	18	15	13	18	12	16	18	14	12	12	18	11	12	11	9	11	17	12	18	15	13
E9Q414	E9Q414	114	114	112	Apolipoprotein B-100;Apolipoprotein B-48	Apob	sp|E9Q414|APOB_MOUSE Apolipoprotein B-100 OS=Mus musculus OX=10090 GN=Apob PE=1 SV=1	1	114	114	112	72	64	81	75	81	75	60	66	90	69	69	78	67	60	76	81	65	73	72	64	81	75	81	75	60	66	90	69	69	78	67	60	76	81	65	73	71	63
E9Q4Z2	E9Q4Z2	80	68	68	Acetyl-CoA carboxylase 2;Biotin carboxylase	Acacb	sp|E9Q4Z2|ACACB_MOUSE Acetyl-CoA carboxylase 2 OS=Mus musculus OX=10090 GN=Acacb PE=1 SV=1	1	80	68	68	39	35	27	53	47	59	35	43	28	58	43	53	41	32	34	51	32	44	31	28	21	43	39	51	28	36	22	50	35	46	34	25	28	43	26	38	31	28
E9Q555	E9Q555	82	82	82	E3 ubiquitin-protein ligase RNF213	Rnf213	sp|E9Q555|RN213_MOUSE E3 ubiquitin-protein ligase RNF213 OS=Mus musculus OX=10090 GN=Rnf213 PE=1 SV=2	1	82	82	82	23	23	18	24	31	35	22	17	31	22	17	32	41	57	58	23	26	29	23	23	18	24	31	35	22	17	31	22	17	32	41	57	58	23	26	29	23	23
E9Q557	E9Q557	106	106	106	Desmoplakin	Dsp	sp|E9Q557|DESP_MOUSE Desmoplakin OS=Mus musculus OX=10090 GN=Dsp PE=1 SV=1	1	106	106	106	59	50	56	61	68	62	44	53	55	63	58	83	50	49	55	66	49	56	59	50	56	61	68	62	44	53	55	63	58	83	50	49	55	66	49	56	59	50
E9Q5C9	E9Q5C9	9	9	9		Nolc1	sp|E9Q5C9|NOLC1_MOUSE Nucleolar and coiled-body phosphoprotein 1 OS=Mus musculus OX=10090 GN=Nolc1 PE=1 SV=1	1	9	9	9	8	8	9	8	8	7	7	9	9	9	9	8	6	9	9	7	8	8	8	8	9	8	8	7	7	9	9	9	9	8	6	9	9	7	8	8	8	8
E9Q5F9	E9Q5F9	3	3	3	Histone-lysine N-methyltransferase SETD2	Setd2	sp|E9Q5F9|SETD2_MOUSE Histone-lysine N-methyltransferase SETD2 OS=Mus musculus OX=10090 GN=Setd2 PE=1 SV=1	1	3	3	3	1	2	3	1	1	2	1	0	2	1	1	2	1	2	1	2	1	1	1	2	3	1	1	2	1	0	2	1	1	2	1	2	1	2	1	1	1	2
E9Q5K4	E9Q5K4	30	29	29		Cyp2c44	sp|E9Q5K4|CP2CN_MOUSE Cytochrome P450 2C44 OS=Mus musculus OX=10090 GN=Cyp2c23 PE=1 SV=1	1	30	29	29	25	20	23	24	21	20	21	19	23	22	20	19	18	17	21	22	24	19	24	19	22	23	21	20	20	18	22	21	19	19	17	17	20	22	23	19	24	19
E9Q634	E9Q634	24	24	20	Unconventional myosin-Ie	Myo1e	sp|E9Q634|MYO1E_MOUSE Unconventional myosin-Ie OS=Mus musculus OX=10090 GN=Myo1e PE=1 SV=1	1	24	24	20	9	5	7	9	15	12	6	6	8	9	6	15	4	6	4	12	5	14	9	5	7	9	15	12	6	6	8	9	6	15	4	6	4	12	5	14	7	3
E9Q6J5	E9Q6J5	9	9	9		Bod1l	sp|E9Q6J5|BD1L1_MOUSE Biorientation of chromosomes in cell division protein 1-like 1 OS=Mus musculus OX=10090 GN=Bod1l PE=1 SV=1	1	9	9	9	0	1	3	2	2	1	1	1	2	1	1	3	1	3	2	0	3	2	0	1	3	2	2	1	1	1	2	1	1	3	1	3	2	0	3	2	0	1
E9Q6P5	E9Q6P5	4	4	4		Ttc7b	sp|E9Q6P5|TTC7B_MOUSE Tetratricopeptide repeat protein 7B OS=Mus musculus OX=10090 GN=Ttc7b PE=1 SV=1	1	4	4	4	3	3	2	2	2	2	1	2	1	1	1	1	0	1	1	2	2	2	3	3	2	2	2	2	1	2	1	1	1	1	0	1	1	2	2	2	3	3
E9Q735	E9Q735	17	17	17	Ubiquitin conjugation factor E4 A	Ube4a	sp|E9Q735|UBE4A_MOUSE Ubiquitin conjugation factor E4 A OS=Mus musculus OX=10090 GN=Ube4a PE=1 SV=1	1	17	17	17	10	10	8	9	9	8	5	3	10	7	9	8	5	6	5	8	11	9	10	10	8	9	9	8	5	3	10	7	9	8	5	6	5	8	11	9	10	10
E9Q784	E9Q784	4	4	4		Zc3h13	sp|E9Q784|ZC3HD_MOUSE Zinc finger CCCH domain-containing protein 13 OS=Mus musculus OX=10090 GN=Zc3h13 PE=1 SV=1	1	4	4	4	0	1	1	0	0	2	0	2	2	1	2	1	1	0	0	1	0	0	0	1	1	0	0	2	0	2	2	1	2	1	1	0	0	1	0	0	0	1
E9Q7G0	E9Q7G0	70	70	70		Numa1	sp|E9Q7G0|NUMA1_MOUSE Nuclear mitotic apparatus protein 1 OS=Mus musculus OX=10090 GN=Numa1 PE=1 SV=1	1	70	70	70	32	32	33	40	42	43	28	36	44	39	37	52	38	38	37	34	36	35	32	32	33	40	42	43	28	36	44	39	37	52	38	38	37	34	36	35	32	32
E9Q8D0	E9Q8D0	4	4	4		Dnajc21	sp|E9Q8D0|DJC21_MOUSE DnaJ homolog subfamily C member 21 OS=Mus musculus OX=10090 GN=Dnajc21 PE=1 SV=1	1	4	4	4	1	0	0	0	2	1	0	2	0	0	2	1	0	0	0	0	0	0	1	0	0	0	2	1	0	2	0	0	2	1	0	0	0	0	0	0	1	0
E9QAM5	E9QAM5	43	43	43	Helicase with zinc finger domain 2	Helz2	sp|E9QAM5|HELZ2_MOUSE Helicase with zinc finger domain 2 OS=Mus musculus OX=10090 GN=Helz2 PE=1 SV=1	1	43	43	43	12	9	20	17	25	15	14	13	23	21	21	16	24	26	28	18	15	22	12	9	20	17	25	15	14	13	23	21	21	16	24	26	28	18	15	22	12	9
E9QAT4	E9QAT4	47	47	47		Sec16a	sp|E9QAT4|SC16A_MOUSE Protein transport protein Sec16A OS=Mus musculus OX=10090 GN=Sec16a PE=1 SV=1	1	47	47	47	22	15	21	26	29	24	23	22	22	21	21	25	26	21	23	23	23	24	22	15	21	26	29	24	23	22	22	21	21	25	26	21	23	23	23	24	22	15
F6ZDS4	F6ZDS4	61	61	61	Nucleoprotein TPR	Tpr	sp|F6ZDS4|TPR_MOUSE Nucleoprotein TPR OS=Mus musculus OX=10090 GN=Tpr PE=1 SV=1	1	61	61	61	30	28	32	27	32	30	29	25	36	31	25	34	26	32	36	33	32	38	30	28	32	27	32	30	29	25	36	31	25	34	26	32	36	33	32	38	30	28
F7BJB9	F7BJB9	4	4	4		Morc3	sp|F7BJB9|MORC3_MOUSE MORC family CW-type zinc finger protein 3 OS=Mus musculus OX=10090 GN=Morc3 PE=1 SV=1	1	4	4	4	0	0	1	0	0	0	0	0	1	0	1	1	0	2	0	1	0	1	0	0	1	0	0	0	0	0	1	0	1	1	0	2	0	1	0	1	0	0
F7BWT7	F7BWT7	2	2	2	Tetraspanin-15	Tspan15	sp|F7BWT7|TSN15_MOUSE Tetraspanin-15 OS=Mus musculus OX=10090 GN=Tspan15 PE=1 SV=2	1	2	2	2	0	0	1	0	0	0	0	0	0	1	0	0	2	1	0	0	1	1	0	0	1	0	0	0	0	0	0	1	0	0	2	1	0	0	1	1	0	0
F8VPU2	F8VPU2	19	19	19	FERM, RhoGEF and pleckstrin domain-containing protein 1	Farp1	sp|F8VPU2|FARP1_MOUSE FERM, ARHGEF and pleckstrin domain-containing protein 1 OS=Mus musculus OX=10090 GN=Farp1 PE=1 SV=1	1	19	19	19	9	8	10	10	9	9	7	5	11	9	9	15	9	9	9	9	8	11	9	8	10	10	9	9	7	5	11	9	9	15	9	9	9	9	8	11	9	8
G3X982	G3X982	70	70	67	Aldehyde oxidase 3	Aox3	sp|G3X982|AOXC_MOUSE Aldehyde oxidase 3 OS=Mus musculus OX=10090 GN=Aox3 PE=1 SV=1	1	70	70	67	60	58	58	60	62	55	61	59	61	64	61	59	54	47	54	53	61	58	60	58	58	60	62	55	61	59	61	64	61	59	54	47	54	53	61	58	57	55
G3X987	G3X987	3	3	3		Gimap9	sp|G3X987|GIMA9_MOUSE GTPase IMAP family member 9 OS=Mus musculus OX=10090 GN=Gimap9 PE=1 SV=1	1	3	3	3	2	1	1	0	1	1	1	0	1	0	2	0	0	2	2	0	0	0	2	1	1	0	1	1	1	0	1	0	2	0	0	2	2	0	0	0	2	1
G3X9K3	G3X9K3	37	37	27	Brefeldin A-inhibited guanine nucleotide-exchange protein 1	Arfgef1	sp|G3X9K3|BIG1_MOUSE Brefeldin A-inhibited guanine nucleotide-exchange protein 1 OS=Mus musculus OX=10090 GN=Arfgef1 PE=1 SV=1	1	37	37	27	19	17	17	19	25	25	18	15	18	22	17	21	17	26	19	19	15	16	19	17	17	19	25	25	18	15	18	22	17	21	17	26	19	19	15	16	14	12
G5E829	G5E829	21	21	11	Plasma membrane calcium-transporting ATPase 1	Atp2b1	sp|G5E829|AT2B1_MOUSE Plasma membrane calcium-transporting ATPase 1 OS=Mus musculus OX=10090 GN=Atp2b1 PE=1 SV=1	1	21	21	11	11	7	9	9	10	11	8	7	11	12	9	15	7	12	12	13	11	10	11	7	9	9	10	11	8	7	11	12	9	15	7	12	12	13	11	10	4	3
G5E870	G5E870	12	12	12	E3 ubiquitin-protein ligase TRIP12	Trip12	sp|G5E870|TRIPC_MOUSE E3 ubiquitin-protein ligase TRIP12 OS=Mus musculus OX=10090 GN=Trip12 PE=1 SV=1	1	12	12	12	2	3	2	5	5	7	2	2	6	6	3	5	4	7	7	6	4	4	2	3	2	5	5	7	2	2	6	6	3	5	4	7	7	6	4	4	2	3
G5E897	G5E897	7	7	7		Kdelc2	sp|G5E897|PLGT3_MOUSE Protein O-glucosyltransferase 3 OS=Mus musculus OX=10090 GN=Poglut3 PE=1 SV=1	1	7	7	7	2	1	1	1	3	2	0	0	0	2	1	2	0	4	3	3	1	4	2	1	1	1	3	2	0	0	0	2	1	2	0	4	3	3	1	4	2	1
G5E8K5	G5E8K5	21	20	19	Ankyrin-3	Ank3	sp|G5E8K5|ANK3_MOUSE Ankyrin-3 OS=Mus musculus OX=10090 GN=Ank3 PE=1 SV=1	1	21	20	19	4	4	7	6	11	7	7	9	10	12	6	12	5	11	7	7	7	9	3	3	6	5	11	7	6	8	10	11	6	12	5	11	7	7	6	9	3	3
G5E8P0	G5E8P0	1	1	1		Tubgcp6	sp|G5E8P0|GCP6_MOUSE Gamma-tubulin complex component 6 OS=Mus musculus OX=10090 GN=Tubgcp6 PE=1 SV=1	1	1	1	1	1	0	1	1	1	1	1	1	1	1	1	1	1	1	1	1	0	1	1	0	1	1	1	1	1	1	1	1	1	1	1	1	1	1	0	1	1	0
O08528	O08528	18	13	13	Hexokinase-2	Hk2	sp|O08528|HXK2_MOUSE Hexokinase-2 OS=Mus musculus OX=10090 GN=Hk2 PE=1 SV=1	1	18	13	13	2	2	0	1	5	8	0	0	3	2	1	10	2	11	9	5	6	9	1	2	0	1	3	6	0	0	2	2	1	7	1	8	6	3	3	6	1	2
O08529	O08529	37	37	37	Calpain-2 catalytic subunit	Capn2	sp|O08529|CAN2_MOUSE Calpain-2 catalytic subunit OS=Mus musculus OX=10090 GN=Capn2 PE=1 SV=4	1	37	37	37	16	18	18	22	22	23	16	17	24	23	16	30	14	22	21	22	22	24	16	18	18	22	22	23	16	17	24	23	16	30	14	22	21	22	22	24	16	18
O08539	O08539	11	10	10	Myc box-dependent-interacting protein 1	Bin1	sp|O08539|BIN1_MOUSE Myc box-dependent-interacting protein 1 OS=Mus musculus OX=10090 GN=Bin1 PE=1 SV=1	1	11	10	10	4	4	6	6	6	6	7	4	5	6	5	7	5	5	8	4	5	5	4	4	5	5	5	6	6	4	4	6	4	7	4	4	7	4	4	5	4	4
O08547	O08547	15	15	15	Vesicle-trafficking protein SEC22b	Sec22b	sp|O08547|SC22B_MOUSE Vesicle-trafficking protein SEC22b OS=Mus musculus OX=10090 GN=Sec22b PE=1 SV=3	1	15	15	15	12	9	12	13	14	12	9	11	13	11	12	11	9	12	12	12	9	13	12	9	12	13	14	12	9	11	13	11	12	11	9	12	12	12	9	13	12	9
O08553	O08553	28	28	23	Dihydropyrimidinase-related protein 2	Dpysl2	sp|O08553|DPYL2_MOUSE Dihydropyrimidinase-related protein 2 OS=Mus musculus OX=10090 GN=Dpysl2 PE=1 SV=2	1	28	28	23	18	17	19	20	25	20	17	20	24	25	21	28	18	25	24	22	26	25	18	17	19	20	25	20	17	20	24	25	21	28	18	25	24	22	26	25	16	16
O08573	O08573	16	16	16	Galectin-9	Lgals9	sp|O08573|LEG9_MOUSE Galectin-9 OS=Mus musculus OX=10090 GN=Lgals9 PE=1 SV=1	1	16	16	16	15	14	14	15	13	13	13	13	13	12	11	14	14	14	13	15	14	14	15	14	14	15	13	13	13	13	13	12	11	14	14	14	13	15	14	14	15	14
O08579	O08579	6	6	6	Emerin	Emd	sp|O08579|EMD_MOUSE Emerin OS=Mus musculus OX=10090 GN=Emd PE=1 SV=1	1	6	6	6	3	3	4	5	5	4	3	3	5	5	5	5	5	4	5	5	5	5	3	3	4	5	5	4	3	3	5	5	5	5	5	4	5	5	5	5	3	3
O08580;Q61539	O08580	4;1	4;1	4;1	Steroid hormone receptor ERR1	Esrra	sp|O08580|ERR1_MOUSE Steroid hormone receptor ERR1 OS=Mus musculus OX=10090 GN=Esrra PE=1 SV=4	2	4	4	4	1	1	1	1	1	1	2	2	2	2	3	1	2	0	1	2	1	0	1	1	1	1	1	1	2	2	2	2	3	1	2	0	1	2	1	0	1	1
O08582	O08582	10	10	10	GTP-binding protein 1	Gtpbp1	sp|O08582|GTPB1_MOUSE GTP-binding protein 1 OS=Mus musculus OX=10090 GN=Gtpbp1 PE=1 SV=2	1	10	10	10	6	4	6	3	6	6	3	3	3	8	4	8	3	7	4	5	4	4	6	4	6	3	6	6	3	3	3	8	4	8	3	7	4	5	4	4	6	4
O08583;Q9JJW6	O08583;Q9JJW6	8;4	8;4	8;4	THO complex subunit 4;Aly/REF export factor 2	Alyref;Alyref2	sp|O08583|THOC4_MOUSE THO complex subunit 4 OS=Mus musculus OX=10090 GN=Alyref PE=1 SV=3;sp|Q9JJW6|ALRF2_MOUSE Aly/REF export factor 2 OS=Mus musculus OX=10090 GN=Alyref2 PE=1 SV=1	2	8	8	8	5	5	7	6	5	6	5	5	6	5	6	6	4	6	6	5	6	5	5	5	7	6	5	6	5	5	6	5	6	6	4	6	6	5	6	5	5	5
O08585	O08585	10	10	10	Clathrin light chain A	Clta	sp|O08585|CLCA_MOUSE Clathrin light chain A OS=Mus musculus OX=10090 GN=Clta PE=1 SV=2	1	10	10	10	9	8	5	8	9	9	7	7	8	8	7	8	8	8	9	10	9	8	9	8	5	8	9	9	7	7	8	8	7	8	8	8	9	10	9	8	9	8
O08586	O08586	8	8	8	Phosphatidylinositol 3,4,5-trisphosphate 3-phosphatase and dual-specificity protein phosphatase PTEN	Pten	sp|O08586|PTEN_MOUSE Phosphatidylinositol 3,4,5-trisphosphate 3-phosphatase and dual-specificity protein phosphatase PTEN OS=Mus musculus OX=10090 GN=Pten PE=1 SV=1	1	8	8	8	6	3	3	5	3	4	4	3	5	6	5	5	4	6	4	3	4	4	6	3	3	5	3	4	4	3	5	6	5	5	4	6	4	3	4	4	6	3
O08599	O08599	9	9	9	Syntaxin-binding protein 1	Stxbp1	sp|O08599|STXB1_MOUSE Syntaxin-binding protein 1 OS=Mus musculus OX=10090 GN=Stxbp1 PE=1 SV=2	1	9	9	9	4	3	3	4	5	3	3	2	2	3	3	4	3	4	4	3	3	4	4	3	3	4	5	3	3	2	2	3	3	4	3	4	4	3	3	4	4	3
O08600	O08600	14	14	14	Endonuclease G, mitochondrial	Endog	sp|O08600|NUCG_MOUSE Endonuclease G, mitochondrial OS=Mus musculus OX=10090 GN=Endog PE=1 SV=1	1	14	14	14	10	11	12	9	9	10	11	11	9	10	10	10	12	10	11	13	13	11	10	11	12	9	9	10	11	11	9	10	10	10	12	10	11	13	13	11	10	11
O08601	O08601	57	57	57	Microsomal triglyceride transfer protein large subunit	Mttp	sp|O08601|MTP_MOUSE Microsomal triglyceride transfer protein large subunit OS=Mus musculus OX=10090 GN=Mttp PE=1 SV=2	1	57	57	57	48	45	49	51	52	49	48	48	48	48	47	46	46	48	46	47	48	49	48	45	49	51	52	49	48	48	48	48	47	46	46	48	46	47	48	49	48	45
O08605	O08605	2	2	2	MAP kinase-interacting serine/threonine-protein kinase 1	Mknk1	sp|O08605|MKNK1_MOUSE MAP kinase-interacting serine/threonine-protein kinase 1 OS=Mus musculus OX=10090 GN=Mknk1 PE=1 SV=2	1	2	2	2	0	0	1	0	1	0	1	1	1	0	1	0	0	0	1	1	0	0	0	0	1	0	1	0	1	1	1	0	1	0	0	0	1	1	0	0	0	0
O08609	O08609	5	5	5	Max-like protein X	Mlx	sp|O08609|MLX_MOUSE Max-like protein X OS=Mus musculus OX=10090 GN=Mlx PE=1 SV=1	1	5	5	5	4	3	3	4	2	3	5	2	5	3	3	2	4	2	2	4	2	3	4	3	3	4	2	3	5	2	5	3	3	2	4	2	2	4	2	3	4	3
O08638	O08638	86	64	63	Myosin-11	Myh11	sp|O08638|MYH11_MOUSE Myosin-11 OS=Mus musculus OX=10090 GN=Myh11 PE=1 SV=1	1	86	64	63	41	41	34	35	46	31	23	34	54	34	49	77	33	60	46	35	55	26	23	25	20	15	26	14	8	18	35	16	31	55	16	41	27	19	36	10	23	25
O08648	O08648	3	3	3	Mitogen-activated protein kinase kinase kinase 4	Map3k4	sp|O08648|M3K4_MOUSE Mitogen-activated protein kinase kinase kinase 4 OS=Mus musculus OX=10090 GN=Map3k4 PE=1 SV=2	1	3	3	3	0	0	1	0	0	0	0	0	0	0	0	0	2	0	0	1	1	1	0	0	1	0	0	0	0	0	0	0	0	0	2	0	0	1	1	1	0	0
O08663	O08663	27	27	27	Methionine aminopeptidase 2	Metap2	sp|O08663|MAP2_MOUSE Methionine aminopeptidase 2 OS=Mus musculus OX=10090 GN=Metap2 PE=1 SV=1	1	27	27	27	18	15	19	18	19	16	18	17	17	21	16	19	19	17	18	19	16	20	18	15	19	18	19	16	18	17	17	21	16	19	19	17	18	19	16	20	18	15
O08664	O08664	1	1	1	B-cell CLL/lymphoma 7 protein family member C	Bcl7c	sp|O08664|BCL7C_MOUSE B-cell CLL/lymphoma 7 protein family member C OS=Mus musculus OX=10090 GN=Bcl7c PE=1 SV=1	1	1	1	1	0	0	1	0	1	1	1	0	1	1	1	1	0	1	1	0	0	1	0	0	1	0	1	1	1	0	1	1	1	1	0	1	1	0	0	1	0	0
O08677;CON__P01045-1;CON__Q2KJ62;CON__P01044-1	O08677	22;1;1;1	22;1;1;1	22;1;1;1	Kininogen-1;Kininogen-1 heavy chain;Bradykinin;Kininogen-1 light chain	Kng1	sp|O08677|KNG1_MOUSE Kininogen-1 OS=Mus musculus OX=10090 GN=Kng1 PE=1 SV=1	4	22	22	22	13	15	16	18	18	16	14	13	14	16	18	18	15	17	16	16	15	18	13	15	16	18	18	16	14	13	14	16	18	18	15	17	16	16	15	18	13	15
O08692	O08692	18	18	18	Neutrophilic granule protein	Ngp	sp|O08692|NGP_MOUSE Neutrophilic granule protein OS=Mus musculus OX=10090 GN=Ngp PE=1 SV=1	1	18	18	18	6	3	2	6	9	7	4	3	3	7	5	11	8	18	14	11	11	12	6	3	2	6	9	7	4	3	3	7	5	11	8	18	14	11	11	12	6	3
O08705	O08705	1	1	1	Sodium/bile acid cotransporter	Slc10a1	sp|O08705|NTCP_MOUSE Sodium/bile acid cotransporter OS=Mus musculus OX=10090 GN=Slc10a1 PE=1 SV=1	1	1	1	1	1	1	1	1	1	1	1	1	1	0	1	1	1	1	1	1	1	1	1	1	1	1	1	1	1	1	1	0	1	1	1	1	1	1	1	1	1	1
O08709	O08709	22	22	22	Peroxiredoxin-6	Prdx6	sp|O08709|PRDX6_MOUSE Peroxiredoxin-6 OS=Mus musculus OX=10090 GN=Prdx6 PE=1 SV=3	1	22	22	22	22	22	21	21	22	20	21	21	21	21	21	22	21	22	21	22	21	20	22	22	21	21	22	20	21	21	21	21	21	22	21	22	21	22	21	20	22	22
O08715	O08715	21	21	21	A-kinase anchor protein 1, mitochondrial	Akap1	sp|O08715|AKAP1_MOUSE A-kinase anchor protein 1, mitochondrial OS=Mus musculus OX=10090 GN=Akap1 PE=1 SV=4	1	21	21	21	12	11	11	13	11	16	13	15	15	12	13	13	15	12	14	13	10	15	12	11	11	13	11	16	13	15	15	12	13	13	15	12	14	13	10	15	12	11
O08734	O08734	3	3	3	Bcl-2 homologous antagonist/killer	Bak1	sp|O08734|BAK_MOUSE Bcl-2 homologous antagonist/killer OS=Mus musculus OX=10090 GN=Bak1 PE=1 SV=3	1	3	3	3	1	1	1	1	1	1	1	1	1	1	1	2	1	2	2	2	1	1	1	1	1	1	1	1	1	1	1	1	1	2	1	2	2	2	1	1	1	1
O08736	O08736	3	3	3	Caspase-12	Casp12	sp|O08736|CASPC_MOUSE Caspase-12 OS=Mus musculus OX=10090 GN=Casp12 PE=1 SV=1	1	3	3	3	0	0	0	0	0	0	0	0	1	0	0	2	0	1	2	0	0	0	0	0	0	0	0	0	0	0	1	0	0	2	0	1	2	0	0	0	0	0
O08738	O08738	17	17	17	Caspase-6;Caspase-6 subunit p18;Caspase-6 subunit p11	Casp6	sp|O08738|CASP6_MOUSE Caspase-6 OS=Mus musculus OX=10090 GN=Casp6 PE=1 SV=1	1	17	17	17	8	12	12	6	10	10	10	9	9	10	5	13	11	9	13	10	11	8	8	12	12	6	10	10	10	9	9	10	5	13	11	9	13	10	11	8	8	12
O08740	O08740	3	3	3	DNA-directed RNA polymerase II subunit RPB11	Polr2j	sp|O08740|RPB11_MOUSE DNA-directed RNA polymerase II subunit RPB11 OS=Mus musculus OX=10090 GN=Polr2j PE=1 SV=1	1	3	3	3	0	0	0	2	1	1	0	0	0	1	1	0	1	1	1	1	1	1	0	0	0	2	1	1	0	0	0	1	1	0	1	1	1	1	1	1	0	0
O08749	O08749	28	28	28	Dihydrolipoyl dehydrogenase, mitochondrial	Dld	sp|O08749|DLDH_MOUSE Dihydrolipoyl dehydrogenase, mitochondrial OS=Mus musculus OX=10090 GN=Dld PE=1 SV=2	1	28	28	28	25	27	25	23	25	21	23	21	22	22	23	21	21	21	21	23	26	25	25	27	25	23	25	21	23	21	22	22	23	21	21	21	21	23	26	25	25	27
O08756	O08756	15	15	15	3-hydroxyacyl-CoA dehydrogenase type-2	Hsd17b10	sp|O08756|HCD2_MOUSE 3-hydroxyacyl-CoA dehydrogenase type-2 OS=Mus musculus OX=10090 GN=Hsd17b10 PE=1 SV=4	1	15	15	15	13	13	14	14	12	14	13	13	13	13	12	12	12	11	11	12	14	12	13	13	14	14	12	14	13	13	13	13	12	12	12	11	11	12	14	12	13	13
O08759	O08759	24	24	24	Ubiquitin-protein ligase E3A	Ube3a	sp|O08759|UBE3A_MOUSE Ubiquitin-protein ligase E3A OS=Mus musculus OX=10090 GN=Ube3a PE=1 SV=2	1	24	24	24	14	12	11	12	16	13	14	13	16	13	12	13	13	14	14	13	12	14	14	12	11	12	16	13	14	13	16	13	12	13	13	14	14	13	12	14	14	12
O08784	O08784	14	14	14	Treacle protein	Tcof1	sp|O08784|TCOF_MOUSE Treacle protein OS=Mus musculus OX=10090 GN=Tcof1 PE=1 SV=1	1	14	14	14	7	4	6	6	5	6	4	7	5	3	5	8	7	9	7	3	5	7	7	4	6	6	5	6	4	7	5	3	5	8	7	9	7	3	5	7	7	4
O08785	O08785	3	3	3	Circadian locomoter output cycles protein kaput	Clock	sp|O08785|CLOCK_MOUSE Circadian locomoter output cycles protein kaput OS=Mus musculus OX=10090 GN=Clock PE=1 SV=1	1	3	3	3	0	0	0	0	0	1	0	1	1	0	1	1	1	1	2	0	0	1	0	0	0	0	0	1	0	1	1	0	1	1	1	1	2	0	0	1	0	0
O08788	O08788	51	51	51	Dynactin subunit 1	Dctn1	sp|O08788|DCTN1_MOUSE Dynactin subunit 1 OS=Mus musculus OX=10090 GN=Dctn1 PE=1 SV=3	1	51	51	51	26	18	24	28	41	38	20	22	32	30	20	32	24	30	31	29	26	29	26	18	24	28	41	38	20	22	32	30	20	32	24	30	31	29	26	29	26	18
O08789	O08789	1	1	1	Max-binding protein MNT	Mnt	sp|O08789|MNT_MOUSE Max-binding protein MNT OS=Mus musculus OX=10090 GN=Mnt PE=2 SV=2	1	1	1	1	0	0	0	0	1	1	0	0	0	1	1	0	0	1	1	0	0	1	0	0	0	0	1	1	0	0	0	1	1	0	0	1	1	0	0	1	0	0
O08795	O08795	24	24	24	Glucosidase 2 subunit beta	Prkcsh	sp|O08795|GLU2B_MOUSE Glucosidase 2 subunit beta OS=Mus musculus OX=10090 GN=Prkcsh PE=1 SV=1	1	24	24	24	17	16	19	20	21	21	16	12	20	16	19	17	20	21	20	18	17	18	17	16	19	20	21	21	16	12	20	16	19	17	20	21	20	18	17	18	17	16
O08796	O08796	4	4	4	Eukaryotic elongation factor 2 kinase	Eef2k	sp|O08796|EF2K_MOUSE Eukaryotic elongation factor 2 kinase OS=Mus musculus OX=10090 GN=Eef2k PE=1 SV=1	1	4	4	4	1	0	1	0	1	1	1	1	0	1	0	2	1	2	1	2	1	1	1	0	1	0	1	1	1	1	0	1	0	2	1	2	1	2	1	1	1	0
O08807	O08807	20	18	18	Peroxiredoxin-4	Prdx4	sp|O08807|PRDX4_MOUSE Peroxiredoxin-4 OS=Mus musculus OX=10090 GN=Prdx4 PE=1 SV=1	1	20	18	18	15	15	16	16	15	17	15	16	18	15	16	16	16	19	17	16	17	17	13	13	14	14	13	15	13	14	16	13	14	14	14	17	15	14	15	15	13	13
O08808	O08808	42	42	42	Protein diaphanous homolog 1	Diaph1	sp|O08808|DIAP1_MOUSE Protein diaphanous homolog 1 OS=Mus musculus OX=10090 GN=Diaph1 PE=1 SV=1	1	42	42	42	22	21	20	26	30	29	23	19	26	29	25	31	27	29	30	22	21	26	22	21	20	26	30	29	23	19	26	29	25	31	27	29	30	22	21	26	22	21
O08810	O08810	44	42	42	116 kDa U5 small nuclear ribonucleoprotein component	Eftud2	sp|O08810|U5S1_MOUSE 116 kDa U5 small nuclear ribonucleoprotein component OS=Mus musculus OX=10090 GN=Eftud2 PE=1 SV=1	1	44	42	42	22	21	22	25	32	21	16	21	29	27	23	31	25	29	28	30	22	32	20	19	21	24	31	20	15	20	28	26	22	30	24	28	27	28	21	30	20	19
O08811	O08811	2	2	2	TFIIH basal transcription factor complex helicase XPD subunit	Ercc2	sp|O08811|ERCC2_MOUSE General transcription and DNA repair factor IIH helicase subunit XPD OS=Mus musculus OX=10090 GN=Ercc2 PE=1 SV=2	1	2	2	2	0	0	1	0	0	0	0	0	0	0	0	0	2	1	0	0	0	0	0	0	1	0	0	0	0	0	0	0	0	0	2	1	0	0	0	0	0	0
O08832	O08832	2	1	1	Polypeptide N-acetylgalactosaminyltransferase 4	Galnt4	sp|O08832|GALT4_MOUSE Polypeptide N-acetylgalactosaminyltransferase 4 OS=Mus musculus OX=10090 GN=Galnt4 PE=1 SV=1	1	2	1	1	0	0	0	1	1	2	0	0	1	0	2	0	1	2	2	0	1	0	0	0	0	1	0	1	0	0	1	0	1	0	1	1	1	0	0	0	0	0
O08848	O08848	2	2	2	60 kDa SS-A/Ro ribonucleoprotein	Trove2	sp|O08848|RO60_MOUSE 60 kDa SS-A/Ro ribonucleoprotein OS=Mus musculus OX=10090 GN=RO60 PE=1 SV=1	1	2	2	2	2	1	0	0	0	0	0	1	0	1	0	0	0	1	0	1	0	0	2	1	0	0	0	0	0	1	0	1	0	0	0	1	0	1	0	0	2	1
O08856	O08856	2	2	2	RNA polymerase II elongation factor ELL	Ell	sp|O08856|ELL_MOUSE RNA polymerase II elongation factor ELL OS=Mus musculus OX=10090 GN=Ell PE=2 SV=2	1	2	2	2	1	0	0	0	0	2	1	1	2	1	0	0	1	2	2	1	0	1	1	0	0	0	0	2	1	1	2	1	0	0	1	2	2	1	0	1	1	0
O08911	O08911	2	2	2	Mitogen-activated protein kinase 12	Mapk12	sp|O08911|MK12_MOUSE Mitogen-activated protein kinase 12 OS=Mus musculus OX=10090 GN=Mapk12 PE=1 SV=1	1	2	2	2	1	1	0	0	0	0	0	0	0	0	0	2	0	0	0	0	0	0	1	1	0	0	0	0	0	0	0	0	0	2	0	0	0	0	0	0	1	1
O08912	O08912	2	2	2	Polypeptide N-acetylgalactosaminyltransferase 1;Polypeptide N-acetylgalactosaminyltransferase 1 soluble form	Galnt1	sp|O08912|GALT1_MOUSE Polypeptide N-acetylgalactosaminyltransferase 1 OS=Mus musculus OX=10090 GN=Galnt1 PE=1 SV=1	1	2	2	2	1	0	0	1	0	1	0	0	0	1	0	1	0	1	1	1	0	1	1	0	0	1	0	1	0	0	0	1	0	1	0	1	1	1	0	1	1	0
O08914	O08914	21	21	21	Fatty-acid amide hydrolase 1	Faah	sp|O08914|FAAH1_MOUSE Fatty-acid amide hydrolase 1 OS=Mus musculus OX=10090 GN=Faah PE=1 SV=1	1	21	21	21	15	14	17	15	16	16	14	13	16	16	18	17	14	16	15	16	13	16	15	14	17	15	16	16	14	13	16	16	18	17	14	16	15	16	13	16	15	14
O08915	O08915	11	11	11	AH receptor-interacting protein	Aip	sp|O08915|AIP_MOUSE AH receptor-interacting protein OS=Mus musculus OX=10090 GN=Aip PE=1 SV=1	1	11	11	11	8	5	5	5	7	7	5	7	5	5	5	6	5	8	9	7	5	8	8	5	5	5	7	7	5	7	5	5	5	6	5	8	9	7	5	8	8	5
O08917	O08917	23	23	23	Flotillin-1	Flot1	sp|O08917|FLOT1_MOUSE Flotillin-1 OS=Mus musculus OX=10090 GN=Flot1 PE=1 SV=1	1	23	23	23	12	12	12	7	9	12	7	8	16	13	5	12	15	17	18	20	17	16	12	12	12	7	9	12	7	8	16	13	5	12	15	17	18	20	17	16	12	12
O08919	O08919	3	1	1	Numb-like protein	Numbl	sp|O08919|NUMBL_MOUSE Numb-like protein OS=Mus musculus OX=10090 GN=Numbl PE=1 SV=3	1	3	1	1	0	1	1	2	2	1	1	1	1	2	2	2	1	1	1	3	2	3	0	0	0	1	0	0	0	0	0	1	1	0	0	0	0	1	1	1	0	0
O08966;O70577	O08966	8;1	8;1	8;1	Solute carrier family 22 member 1	Slc22a1	sp|O08966|S22A1_MOUSE Solute carrier family 22 member 1 OS=Mus musculus OX=10090 GN=Slc22a1 PE=1 SV=2	2	8	8	8	6	3	5	6	7	4	4	6	5	5	6	5	3	2	4	6	6	5	6	3	5	6	7	4	4	6	5	5	6	5	3	2	4	6	6	5	6	3
O08992	O08992	2	2	2	Syntenin-1	Sdcbp	sp|O08992|SDCB1_MOUSE Syntenin-1 OS=Mus musculus OX=10090 GN=Sdcbp PE=1 SV=1	1	2	2	2	0	0	0	1	1	1	0	0	0	1	1	1	1	0	0	2	2	1	0	0	0	1	1	1	0	0	0	1	1	1	1	0	0	2	2	1	0	0
O08997	O08997	6	6	6	Copper transport protein ATOX1	Atox1	sp|O08997|ATOX1_MOUSE Copper transport protein ATOX1 OS=Mus musculus OX=10090 GN=Atox1 PE=1 SV=1	1	6	6	6	6	5	5	6	6	6	5	6	6	6	6	6	6	6	6	6	6	6	6	5	5	6	6	6	5	6	6	6	6	6	6	6	6	6	6	6	6	5
O09005	O09005	1	1	1	Sphingolipid delta(4)-desaturase DES1	Degs1	sp|O09005|DEGS1_MOUSE Sphingolipid delta(4)-desaturase DES1 OS=Mus musculus OX=10090 GN=Degs1 PE=1 SV=1	1	1	1	1	0	1	1	0	1	1	0	0	0	1	0	1	0	0	0	1	0	1	0	1	1	0	1	1	0	0	0	1	0	1	0	0	0	1	0	1	0	1
O09012	O09012	24	24	24	Peroxisomal targeting signal 1 receptor	Pex5	sp|O09012|PEX5_MOUSE Peroxisomal targeting signal 1 receptor OS=Mus musculus OX=10090 GN=Pex5 PE=1 SV=2	1	24	24	24	15	11	12	15	15	13	11	15	15	15	13	17	16	11	14	15	13	16	15	11	12	15	15	13	11	15	15	15	13	17	16	11	14	15	13	16	15	11
O09043	O09043	5	5	5	Napsin-A	Napsa	sp|O09043|NAPSA_MOUSE Napsin-A OS=Mus musculus OX=10090 GN=Napsa PE=1 SV=1	1	5	5	5	2	3	3	1	3	1	2	2	2	1	1	3	2	3	1	4	2	3	2	3	3	1	3	1	2	2	2	1	1	3	2	3	1	4	2	3	2	3
O09044	O09044	13	13	13	Synaptosomal-associated protein 23	Snap23	sp|O09044|SNP23_MOUSE Synaptosomal-associated protein 23 OS=Mus musculus OX=10090 GN=Snap23 PE=1 SV=1	1	13	13	13	8	8	7	8	9	8	6	6	6	8	8	8	9	6	9	8	8	7	8	8	7	8	9	8	6	6	6	8	8	8	9	6	9	8	8	7	8	8
O09061	O09061	15	15	15	Proteasome subunit beta type-1	Psmb1	sp|O09061|PSB1_MOUSE Proteasome subunit beta type-1 OS=Mus musculus OX=10090 GN=Psmb1 PE=1 SV=1	1	15	15	15	11	13	9	11	8	11	11	11	12	11	10	10	10	11	11	11	11	10	11	13	9	11	8	11	11	11	12	11	10	10	10	11	11	11	11	10	11	13
O09106	O09106	11	11	5	Histone deacetylase 1	Hdac1	sp|O09106|HDAC1_MOUSE Histone deacetylase 1 OS=Mus musculus OX=10090 GN=Hdac1 PE=1 SV=1	1	11	11	5	5	4	4	5	5	8	3	4	6	7	6	9	6	8	7	7	6	7	5	4	4	5	5	8	3	4	6	7	6	9	6	8	7	7	6	7	1	0
O09110	O09110	10	10	7	Dual specificity mitogen-activated protein kinase kinase 3	Map2k3	sp|O09110|MP2K3_MOUSE Dual specificity mitogen-activated protein kinase kinase 3 OS=Mus musculus OX=10090 GN=Map2k3 PE=1 SV=2	1	10	10	7	5	3	4	5	6	6	6	5	4	6	5	8	4	3	4	5	3	4	5	3	4	5	6	6	6	5	4	6	5	8	4	3	4	5	3	4	3	1
O09111	O09111	8	8	8	NADH dehydrogenase [ubiquinone] 1 beta subcomplex subunit 11, mitochondrial	Ndufb11	sp|O09111|NDUBB_MOUSE NADH dehydrogenase [ubiquinone] 1 beta subcomplex subunit 11, mitochondrial OS=Mus musculus OX=10090 GN=Ndufb11 PE=1 SV=2	1	8	8	8	6	7	5	7	8	8	7	6	6	6	7	8	8	6	7	8	6	6	6	7	5	7	8	8	7	6	6	6	7	8	8	6	7	8	6	6	6	7
O09117	O09117	3	3	3	Synaptophysin-like protein 1	Sypl1	sp|O09117|SYPL1_MOUSE Synaptophysin-like protein 1 OS=Mus musculus OX=10090 GN=Sypl1 PE=1 SV=2	1	3	3	3	2	2	2	2	3	2	2	2	2	3	3	3	2	1	2	1	2	1	2	2	2	2	3	2	2	2	2	3	3	3	2	1	2	1	2	1	2	2
O09130	O09130	1	1	1	NFATC2-interacting protein	Nfatc2ip	sp|O09130|NF2IP_MOUSE NFATC2-interacting protein OS=Mus musculus OX=10090 GN=Nfatc2ip PE=1 SV=1	1	1	1	1	0	0	1	0	1	1	1	1	0	1	0	0	1	1	1	0	1	1	0	0	1	0	1	1	1	1	0	1	0	0	1	1	1	0	1	1	0	0
O09131;Q8K2Q2	O09131	22;2	22;2	22;2	Glutathione S-transferase omega-1	Gsto1	sp|O09131|GSTO1_MOUSE Glutathione S-transferase omega-1 OS=Mus musculus OX=10090 GN=Gsto1 PE=1 SV=2	2	22	22	22	18	17	20	19	17	18	18	17	21	17	18	19	16	15	15	20	19	20	18	17	20	19	17	18	18	17	21	17	18	19	16	15	15	20	19	20	18	17
O09158	O09158	21	21	21	Cytochrome P450 3A25	Cyp3a25	sp|O09158|CP3AP_MOUSE Cytochrome P450 3A25 OS=Mus musculus OX=10090 GN=Cyp3a25 PE=1 SV=1	1	21	21	21	11	11	12	11	13	11	12	14	12	13	13	11	13	11	14	16	12	6	11	11	12	11	13	11	12	14	12	13	13	11	13	11	14	16	12	6	11	11
O09159	O09159	25	25	25	Lysosomal alpha-mannosidase	Man2b1	sp|O09159|MA2B1_MOUSE Lysosomal alpha-mannosidase OS=Mus musculus OX=10090 GN=Man2b1 PE=1 SV=4	1	25	25	25	13	15	15	17	17	14	10	13	12	14	11	16	15	18	18	14	15	15	13	15	15	17	17	14	10	13	12	14	11	16	15	18	18	14	15	15	13	15
O09164	O09164	10	10	10	Extracellular superoxide dismutase [Cu-Zn]	Sod3	sp|O09164|SODE_MOUSE Extracellular superoxide dismutase [Cu-Zn] OS=Mus musculus OX=10090 GN=Sod3 PE=1 SV=1	1	10	10	10	7	5	3	7	5	6	6	4	6	7	5	7	5	6	7	8	6	7	7	5	3	7	5	6	6	4	6	7	5	7	5	6	7	8	6	7	7	5
O09167	O09167	9	9	9	60S ribosomal protein L21	Rpl21	sp|O09167|RL21_MOUSE 60S ribosomal protein L21 OS=Mus musculus OX=10090 GN=Rpl21 PE=1 SV=3	1	9	9	9	8	8	9	8	6	9	8	8	9	6	8	7	7	6	8	8	7	8	8	8	9	8	6	9	8	8	9	6	8	7	7	6	8	8	7	8	8	8
O09172	O09172	16	16	16	Glutamate--cysteine ligase regulatory subunit	Gclm	sp|O09172|GSH0_MOUSE Glutamate--cysteine ligase regulatory subunit OS=Mus musculus OX=10090 GN=Gclm PE=1 SV=1	1	16	16	16	14	14	13	13	13	13	11	13	13	14	14	12	10	9	10	13	14	11	14	14	13	13	13	13	11	13	13	14	14	12	10	9	10	13	14	11	14	14
O09173	O09173	30	30	30	Homogentisate 1,2-dioxygenase	Hgd	sp|O09173|HGD_MOUSE Homogentisate 1,2-dioxygenase OS=Mus musculus OX=10090 GN=Hgd PE=1 SV=2	1	30	30	30	27	27	28	29	29	27	27	29	26	27	27	28	27	26	25	28	28	27	27	27	28	29	29	27	27	29	26	27	27	28	27	26	25	28	28	27	27	27
O09174	O09174	29	29	29	Alpha-methylacyl-CoA racemase	Amacr	sp|O09174|AMACR_MOUSE Alpha-methylacyl-CoA racemase OS=Mus musculus OX=10090 GN=Amacr PE=1 SV=4	1	29	29	29	24	23	21	26	24	21	22	19	24	24	23	24	23	21	23	23	23	25	24	23	21	26	24	21	22	19	24	24	23	24	23	21	23	23	23	25	24	23
O35071	O35071	17	11	10	Kinesin-like protein KIF1C	Kif1c	sp|O35071|KIF1C_MOUSE Kinesin-like protein KIF1C OS=Mus musculus OX=10090 GN=Kif1c PE=1 SV=2	1	17	11	10	7	6	5	7	7	10	9	8	8	8	7	11	7	5	5	5	4	6	4	3	2	4	4	7	6	5	5	4	4	6	4	3	3	3	3	3	3	3
O35074	O35074	5	5	5	Prostacyclin synthase	Ptgis	sp|O35074|PTGIS_MOUSE Prostacyclin synthase OS=Mus musculus OX=10090 GN=Ptgis PE=1 SV=1	1	5	5	5	0	1	0	0	0	1	1	0	2	0	1	2	1	2	1	1	3	1	0	1	0	0	0	1	1	0	2	0	1	2	1	2	1	1	3	1	0	1
O35075	O35075	8	8	8	Down syndrome critical region protein 3 homolog	Dscr3	sp|O35075|VP26C_MOUSE Vacuolar protein sorting-associated protein 26C OS=Mus musculus OX=10090 GN=Vps26c PE=1 SV=1	1	8	8	8	5	4	4	3	5	3	3	4	4	2	3	3	5	5	7	5	3	5	5	4	4	3	5	3	3	4	4	2	3	3	5	5	7	5	3	5	5	4
O35114	O35114	11	11	11	Lysosome membrane protein 2	Scarb2	sp|O35114|SCRB2_MOUSE Lysosome membrane protein 2 OS=Mus musculus OX=10090 GN=Scarb2 PE=1 SV=3	1	11	11	11	9	11	9	8	9	9	9	9	10	8	8	10	10	10	10	11	9	9	9	11	9	8	9	9	9	9	10	8	8	10	10	10	10	11	9	9	9	11
O35127	O35127	5	5	5	Protein C10	Grcc10	sp|O35127|C10_MOUSE Protein C10 OS=Mus musculus OX=10090 GN=Grcc10 PE=1 SV=1	1	5	5	5	3	2	2	1	3	2	3	4	3	3	1	3	2	3	3	4	1	3	3	2	2	1	3	2	3	4	3	3	1	3	2	3	3	4	1	3	3	2
O35129	O35129	17	17	17	Prohibitin-2	Phb2	sp|O35129|PHB2_MOUSE Prohibitin-2 OS=Mus musculus OX=10090 GN=Phb2 PE=1 SV=1	1	17	17	17	16	16	16	14	14	15	14	15	15	13	17	14	15	15	15	15	16	16	16	16	16	14	14	15	14	15	15	13	17	14	15	15	15	15	16	16	16	16
O35134	O35134	3	3	3	DNA-directed RNA polymerase I subunit RPA1	Polr1a	sp|O35134|RPA1_MOUSE DNA-directed RNA polymerase I subunit RPA1 OS=Mus musculus OX=10090 GN=Polr1a PE=1 SV=2	1	3	3	3	0	1	0	0	2	1	1	1	0	0	0	1	0	2	1	1	0	1	0	1	0	0	2	1	1	1	0	0	0	1	0	2	1	1	0	1	0	1
O35143	O35143	4	4	4	ATPase inhibitor, mitochondrial	Atpif1	sp|O35143|ATIF1_MOUSE ATPase inhibitor, mitochondrial OS=Mus musculus OX=10090 GN=Atp5if1 PE=1 SV=2	1	4	4	4	2	2	2	3	3	3	2	3	3	3	3	4	4	4	4	2	3	3	2	2	2	3	3	3	2	3	3	3	3	4	4	4	4	2	3	3	2	2
O35153	O35153	1	1	1	BET1-like protein	Bet1l	sp|O35153|BET1L_MOUSE BET1-like protein OS=Mus musculus OX=10090 GN=Bet1l PE=3 SV=1	1	1	1	1	1	1	0	1	0	1	1	0	1	1	1	1	1	1	1	1	1	1	1	1	0	1	0	1	1	0	1	1	1	1	1	1	1	1	1	1	1	1
O35166	O35166	6	6	6	Golgi SNAP receptor complex member 2	Gosr2	sp|O35166|GOSR2_MOUSE Golgi SNAP receptor complex member 2 OS=Mus musculus OX=10090 GN=Gosr2 PE=1 SV=2	1	6	6	6	3	4	3	4	4	3	1	2	4	3	3	5	4	4	3	2	3	3	3	4	3	4	4	3	1	2	4	3	3	5	4	4	3	2	3	3	3	4
O35206	O35206	10	10	10	Collagen alpha-1(XV) chain;Restin	Col15a1	sp|O35206|COFA1_MOUSE Collagen alpha-1(XV) chain OS=Mus musculus OX=10090 GN=Col15a1 PE=1 SV=2	1	10	10	10	1	2	1	2	2	3	0	1	4	1	0	10	0	6	0	1	3	4	1	2	1	2	2	3	0	1	4	1	0	10	0	6	0	1	3	4	1	2
O35207;Q9CPY4	O35207;Q9CPY4	2;1	2;1	2;1	Cyclin-dependent kinase 2-associated protein 1;Cyclin-dependent kinase 2-associated protein 2	Cdk2ap1;Cdk2ap2	sp|O35207|CDKA1_MOUSE Cyclin-dependent kinase 2-associated protein 1 OS=Mus musculus OX=10090 GN=Cdk2ap1 PE=1 SV=2;sp|Q9CPY4|CDKA2_MOUSE Cyclin-dependent kinase 2-associated protein 2 OS=Mus musculus OX=10090 GN=Cdk2ap2 PE=1 SV=1	2	2	2	2	1	0	0	1	0	0	0	0	2	0	1	1	0	0	1	0	0	0	1	0	0	1	0	0	0	0	2	0	1	1	0	0	1	0	0	0	1	0
O35215	O35215	13	13	13	D-dopachrome decarboxylase	Ddt	sp|O35215|DOPD_MOUSE D-dopachrome decarboxylase OS=Mus musculus OX=10090 GN=Ddt PE=1 SV=3	1	13	13	13	12	12	12	12	11	11	11	11	11	13	11	11	11	11	11	12	12	12	12	12	12	12	11	11	11	11	11	13	11	11	11	11	11	12	12	12	12	12
O35218	O35218	16	16	16	Cleavage and polyadenylation specificity factor subunit 2	Cpsf2	sp|O35218|CPSF2_MOUSE Cleavage and polyadenylation specificity factor subunit 2 OS=Mus musculus OX=10090 GN=Cpsf2 PE=1 SV=1	1	16	16	16	6	3	3	5	8	6	5	3	7	5	4	5	5	7	7	6	3	3	6	3	3	5	8	6	5	3	7	5	4	5	5	7	7	6	3	3	6	3
O35226	O35226	14	14	14	26S proteasome non-ATPase regulatory subunit 4	Psmd4	sp|O35226|PSMD4_MOUSE 26S proteasome non-ATPase regulatory subunit 4 OS=Mus musculus OX=10090 GN=Psmd4 PE=1 SV=1	1	14	14	14	12	10	11	12	12	13	11	10	10	12	12	14	10	10	13	12	12	12	12	10	11	12	12	13	11	10	10	12	12	14	10	10	13	12	12	12	12	10
O35239	O35239	1	1	1	Tyrosine-protein phosphatase non-receptor type 9	Ptpn9	sp|O35239|PTN9_MOUSE Tyrosine-protein phosphatase non-receptor type 9 OS=Mus musculus OX=10090 GN=Ptpn9 PE=1 SV=2	1	1	1	1	0	0	0	0	1	1	0	0	0	1	1	1	0	1	0	1	1	1	0	0	0	0	1	1	0	0	0	1	1	1	0	1	0	1	1	1	0	0
O35250	O35250	10	10	10	Exocyst complex component 7	Exoc7	sp|O35250|EXOC7_MOUSE Exocyst complex component 7 OS=Mus musculus OX=10090 GN=Exoc7 PE=1 SV=2	1	10	10	10	5	2	3	4	5	3	4	5	4	6	5	4	4	4	6	5	6	5	5	2	3	4	5	3	4	5	4	6	5	4	4	4	6	5	6	5	5	2
O35286	O35286	31	31	30	Pre-mRNA-splicing factor ATP-dependent RNA helicase DHX15	Dhx15	sp|O35286|DHX15_MOUSE Pre-mRNA-splicing factor ATP-dependent RNA helicase DHX15 OS=Mus musculus OX=10090 GN=Dhx15 PE=1 SV=2	1	31	31	30	16	15	15	20	24	19	14	15	18	21	19	25	20	20	19	21	20	19	16	15	15	20	24	19	14	15	18	21	19	25	20	20	19	21	20	19	16	15
O35295;Q8R4E6	O35295	10;1	9;0	9;0	Transcriptional activator protein Pur-beta	Purb	sp|O35295|PURB_MOUSE Transcriptional activator protein Pur-beta OS=Mus musculus OX=10090 GN=Purb PE=1 SV=3	2	10	9	9	7	8	8	9	8	9	7	7	7	8	9	10	9	9	8	8	9	8	6	7	7	9	8	9	7	7	7	8	9	9	8	8	8	8	8	7	6	7
O35309	O35309	15	15	15	N-myc-interactor	Nmi	sp|O35309|NMI_MOUSE N-myc-interactor OS=Mus musculus OX=10090 GN=Nmi PE=1 SV=1	1	15	15	15	12	9	12	13	13	9	11	10	12	13	12	14	12	13	12	13	11	9	12	9	12	13	13	9	11	10	12	13	12	14	12	13	12	13	11	9	12	9
O35317;P41778;O35984	O35317;P41778;O35984	2;2;1	2;2;1	2;2;1	Pre-B-cell leukemia transcription factor 3;Pre-B-cell leukemia transcription factor 1;Pre-B-cell leukemia transcription factor 2	Pbx3;Pbx1;Pbx2	sp|O35317|PBX3_MOUSE Pre-B-cell leukemia transcription factor 3 OS=Mus musculus OX=10090 GN=Pbx3 PE=2 SV=1;sp|P41778|PBX1_MOUSE Pre-B-cell leukemia transcription factor 1 OS=Mus musculus OX=10090 GN=Pbx1 PE=1 SV=2;sp|O35984|PBX2_MOUSE Pre-B-cell leukemia t	3	2	2	2	1	0	0	0	0	0	0	0	0	0	0	1	0	1	0	0	1	0	1	0	0	0	0	0	0	0	0	0	0	1	0	1	0	0	1	0	1	0
O35326	O35326	9	8	8	Serine/arginine-rich splicing factor 5	Srsf5	sp|O35326|SRSF5_MOUSE Serine/arginine-rich splicing factor 5 OS=Mus musculus OX=10090 GN=Srsf5 PE=1 SV=2	1	9	8	8	5	5	4	6	7	5	6	2	4	8	7	6	7	7	6	6	7	7	4	4	3	6	6	4	5	2	3	7	6	5	6	6	5	5	6	6	4	4
O35343	O35343	13	9	9	Importin subunit alpha-3	Kpna4	sp|O35343|IMA3_MOUSE Importin subunit alpha-3 OS=Mus musculus OX=10090 GN=Kpna4 PE=1 SV=1	1	13	9	9	11	8	9	8	10	10	9	10	7	11	8	11	9	9	9	10	7	8	7	6	6	5	7	8	7	8	5	7	6	8	7	7	6	7	5	4	7	6
O35344	O35344	16	16	12	Importin subunit alpha-4	Kpna3	sp|O35344|IMA4_MOUSE Importin subunit alpha-4 OS=Mus musculus OX=10090 GN=Kpna3 PE=1 SV=1	1	16	16	12	14	11	11	13	14	12	11	9	10	14	12	14	12	10	10	13	10	14	14	11	11	13	14	12	11	9	10	14	12	14	12	10	10	13	10	14	10	9
O35345	O35345	13	8	8	Importin subunit alpha-7	Kpna6	sp|O35345|IMA7_MOUSE Importin subunit alpha-7 OS=Mus musculus OX=10090 GN=Kpna6 PE=1 SV=2	1	13	8	8	7	5	7	6	8	5	7	5	6	9	6	8	5	6	6	6	7	7	3	3	3	2	3	2	3	2	2	4	2	3	2	2	2	3	3	3	3	3
O35350	O35350	28	28	28	Calpain-1 catalytic subunit	Capn1	sp|O35350|CAN1_MOUSE Calpain-1 catalytic subunit OS=Mus musculus OX=10090 GN=Capn1 PE=1 SV=1	1	28	28	28	14	18	16	13	18	13	13	12	14	19	16	20	15	19	15	18	21	20	14	18	16	13	18	13	13	12	14	19	16	20	15	19	15	18	21	20	14	18
O35381	O35381	11	11	6	Acidic leucine-rich nuclear phosphoprotein 32 family member A	Anp32a	sp|O35381|AN32A_MOUSE Acidic leucine-rich nuclear phosphoprotein 32 family member A OS=Mus musculus OX=10090 GN=Anp32a PE=1 SV=1	1	11	11	6	10	10	8	11	9	11	10	9	9	9	9	9	9	10	8	11	9	11	10	10	8	11	9	11	10	9	9	9	9	9	9	10	8	11	9	11	5	6
O35382	O35382	16	16	16	Exocyst complex component 4	Exoc4	sp|O35382|EXOC4_MOUSE Exocyst complex component 4 OS=Mus musculus OX=10090 GN=Exoc4 PE=1 SV=2	1	16	16	16	5	6	5	7	8	7	5	6	10	5	6	5	9	11	9	6	3	6	5	6	5	7	8	7	5	6	10	5	6	5	9	11	9	6	3	6	5	6
O35386	O35386	19	19	19	Phytanoyl-CoA dioxygenase, peroxisomal	Phyh	sp|O35386|PAHX_MOUSE Phytanoyl-CoA dioxygenase, peroxisomal OS=Mus musculus OX=10090 GN=Phyh PE=1 SV=1	1	19	19	19	17	15	17	18	19	18	17	16	16	17	16	16	16	14	16	16	14	16	17	15	17	18	19	18	17	16	16	17	16	16	16	14	16	16	14	16	17	15
O35387	O35387	10	10	10	HCLS1-associated protein X-1	Hax1	sp|O35387|HAX1_MOUSE HCLS1-associated protein X-1 OS=Mus musculus OX=10090 GN=Hax1 PE=1 SV=1	1	10	10	10	6	5	4	6	7	8	5	2	6	6	5	7	5	3	6	6	5	4	6	5	4	6	7	8	5	2	6	6	5	7	5	3	6	6	5	4	6	5
O35405	O35405	7	7	7	Phospholipase D3	Pld3	sp|O35405|PLD3_MOUSE 5-3 exonuclease PLD3 OS=Mus musculus OX=10090 GN=Pld3 PE=1 SV=1	1	7	7	7	3	3	2	2	3	3	3	2	4	3	2	4	3	6	5	5	3	4	3	3	2	2	3	3	3	2	4	3	2	4	3	6	5	5	3	4	3	3
O35423	O35423	26	26	26	Serine--pyruvate aminotransferase, mitochondrial	Agxt	sp|O35423|SPYA_MOUSE Serine--pyruvate aminotransferase, mitochondrial OS=Mus musculus OX=10090 GN=Agxt PE=1 SV=3	1	26	26	26	23	23	22	19	17	18	19	17	23	22	20	18	22	18	21	23	23	19	23	23	22	19	17	18	19	17	23	22	20	18	22	18	21	23	23	19	23	23
O35435	O35435	4	4	4	Dihydroorotate dehydrogenase (quinone), mitochondrial	Dhodh	sp|O35435|PYRD_MOUSE Dihydroorotate dehydrogenase (quinone), mitochondrial OS=Mus musculus OX=10090 GN=Dhodh PE=1 SV=2	1	4	4	4	0	1	0	0	1	0	0	1	1	1	0	0	1	0	0	1	1	2	0	1	0	0	1	0	0	1	1	1	0	0	1	0	0	1	1	2	0	1
O35445	O35445	3	3	3	E3 ubiquitin-protein ligase RNF5	Rnf5	sp|O35445|RNF5_MOUSE E3 ubiquitin-protein ligase RNF5 OS=Mus musculus OX=10090 GN=Rnf5 PE=1 SV=1	1	3	3	3	2	3	3	3	3	3	2	3	3	3	3	3	3	3	3	3	2	3	2	3	3	3	3	3	2	3	3	3	3	3	3	3	3	3	2	3	2	3
O35448	O35448	5	5	5	Lysosomal thioesterase PPT2	Ppt2	sp|O35448|PPT2_MOUSE Lysosomal thioesterase PPT2 OS=Mus musculus OX=10090 GN=Ppt2 PE=1 SV=1	1	5	5	5	2	2	2	3	4	3	2	2	2	3	3	3	3	4	3	3	3	4	2	2	2	3	4	3	2	2	2	3	3	3	3	4	3	3	3	4	2	2
O35451	O35451	1	1	1	Cyclic AMP-dependent transcription factor ATF-6 beta;Processed cyclic AMP-dependent transcription factor ATF-6 beta	Atf6b	sp|O35451|ATF6B_MOUSE Cyclic AMP-dependent transcription factor ATF-6 beta OS=Mus musculus OX=10090 GN=Atf6b PE=1 SV=1	1	1	1	1	0	1	1	1	1	1	0	1	1	0	0	0	0	1	1	1	0	0	0	1	1	1	1	1	0	1	1	0	0	0	0	1	1	1	0	0	0	1
O35453	O35453	6	6	6	Serine protease hepsin;Serine protease hepsin non-catalytic chain;Serine protease hepsin catalytic chain	Hpn	sp|O35453|HEPS_MOUSE Serine protease hepsin OS=Mus musculus OX=10090 GN=Hpn PE=1 SV=3	1	6	6	6	3	3	5	3	4	2	2	4	4	4	4	2	5	2	4	3	3	3	3	3	5	3	4	2	2	4	4	4	4	2	5	2	4	3	3	3	3	3
O35459	O35459	17	17	17	Delta(3,5)-Delta(2,4)-dienoyl-CoA isomerase, mitochondrial	Ech1	sp|O35459|ECH1_MOUSE Delta(3,5)-Delta(2,4)-dienoyl-CoA isomerase, mitochondrial OS=Mus musculus OX=10090 GN=Ech1 PE=1 SV=1	1	17	17	17	15	15	16	15	15	15	16	17	15	17	15	15	14	13	15	15	16	16	15	15	16	15	15	15	16	17	15	17	15	15	14	13	15	15	16	16	15	15
O35465	O35465	13	13	13	Peptidyl-prolyl cis-trans isomerase FKBP8	Fkbp8	sp|O35465|FKBP8_MOUSE Peptidyl-prolyl cis-trans isomerase FKBP8 OS=Mus musculus OX=10090 GN=Fkbp8 PE=1 SV=2	1	13	13	13	10	7	7	10	9	10	8	10	11	9	8	9	9	8	11	9	9	9	10	7	7	10	9	10	8	10	11	9	8	9	9	8	11	9	9	9	10	7
O35488	O35488	50	50	50	Very long-chain acyl-CoA synthetase	Slc27a2	sp|O35488|S27A2_MOUSE Very long-chain acyl-CoA synthetase OS=Mus musculus OX=10090 GN=Slc27a2 PE=1 SV=2	1	50	50	50	41	40	42	42	43	42	37	38	38	35	41	37	41	37	39	39	37	39	41	40	42	42	43	42	37	38	38	35	41	37	41	37	39	39	37	39	41	40
O35490	O35490	38	38	33	Betaine--homocysteine S-methyltransferase 1	Bhmt	sp|O35490|BHMT1_MOUSE Betaine--homocysteine S-methyltransferase 1 OS=Mus musculus OX=10090 GN=Bhmt PE=1 SV=1	1	38	38	33	34	33	31	32	34	31	31	29	28	31	30	31	29	30	27	31	33	32	34	33	31	32	34	31	31	29	28	31	30	31	29	30	27	31	33	32	29	28
1070294;1070295;1070296;1070297;1070298;1070299;1070300;1070301;1070302;1070303;1070304;1070305;1070306;1070307;1070308;1070309;1070310;1070311;1070312;1070313;1070314;1070315;1070316;1070317;1070318;1070319;1070320;1070321;1070322;1070323;1070324;1070325;1070326;1070327;1070328;1070329;1070330;1070331;1070332;1070333;1070334;1070335;1070336;1070337;1070338;1070339;1070340;1070341;1070342;1070343…	56963;64990;66310;66363;66569;75562;75912;144762;181447;354485;354593;356380;500724;584255;614177;724229;724298;771942;793654;793669;903365;925799;985374;1035274;1070567;1142151;1293924;1329112;1333943;1353720;1367644;1378968;1379118;1388537;1724955;1811986;1812023;1916449	173;174;175;176;177;178;179	71;149;185;245;337;367;383	10090
O35492	O35492	1	1	1	Dual specificity protein kinase CLK3	Clk3	sp|O35492|CLK3_MOUSE Dual specificity protein kinase CLK3 OS=Mus musculus OX=10090 GN=Clk3 PE=1 SV=2	1	1	1	1	0	0	0	0	0	0	0	0	0	1	0	1	0	1	1	1	0	0	0	0	0	0	0	0	0	0	0	1	0	1	0	1	1	1	0	0	0	0
O35516	O35516	2	2	2	Neurogenic locus notch homolog protein 2;Notch 2 extracellular truncation;Notch 2 intracellular domain	Notch2	sp|O35516|NOTC2_MOUSE Neurogenic locus notch homolog protein 2 OS=Mus musculus OX=10090 GN=Notch2 PE=1 SV=2	1	2	2	2	1	1	1	0	0	1	1	0	1	1	1	1	1	1	2	1	1	1	1	1	1	0	0	1	1	0	1	1	1	1	1	1	2	1	1	1	1	1
O35551	O35551	15	15	15	Rab GTPase-binding effector protein 1	Rabep1	sp|O35551|RABE1_MOUSE Rab GTPase-binding effector protein 1 OS=Mus musculus OX=10090 GN=Rabep1 PE=1 SV=2	1	15	15	15	10	6	8	7	7	8	6	4	9	9	5	9	5	6	6	6	4	6	10	6	8	7	7	8	6	4	9	9	5	9	5	6	6	6	4	6	10	6
O35566	O35566	1	1	1	CD151 antigen	Cd151	sp|O35566|CD151_MOUSE CD151 antigen OS=Mus musculus OX=10090 GN=Cd151 PE=1 SV=2	1	1	1	1	0	0	1	1	1	1	1	0	0	1	0	1	0	1	0	0	0	1	0	0	1	1	1	1	1	0	0	1	0	1	0	1	0	0	0	1	0	0
O35593	O35593	16	16	16	26S proteasome non-ATPase regulatory subunit 14	Psmd14	sp|O35593|PSDE_MOUSE 26S proteasome non-ATPase regulatory subunit 14 OS=Mus musculus OX=10090 GN=Psmd14 PE=1 SV=2	1	16	16	16	11	12	12	13	12	11	12	12	13	12	11	12	11	12	13	13	14	13	11	12	12	13	12	11	12	12	13	12	11	12	11	12	13	13	14	13	11	12
O35598	O35598	3	3	3	Disintegrin and metalloproteinase domain-containing protein 10	Adam10	sp|O35598|ADA10_MOUSE Disintegrin and metalloproteinase domain-containing protein 10 OS=Mus musculus OX=10090 GN=Adam10 PE=1 SV=2	1	3	3	3	1	0	1	0	1	1	0	0	2	1	1	1	1	2	2	1	0	0	1	0	1	0	1	1	0	0	2	1	1	1	1	2	2	1	0	0	1	0
O35601	O35601	11	11	11	FYN-binding protein	Fyb	sp|O35601|FYB1_MOUSE FYN-binding protein 1 OS=Mus musculus OX=10090 GN=Fyb1 PE=1 SV=2	1	11	11	11	1	1	0	1	0	1	1	1	0	2	3	2	3	7	7	5	8	5	1	1	0	1	0	1	1	1	0	2	3	2	3	7	7	5	8	5	1	1
O35604	O35604	6	6	6	Niemann-Pick C1 protein	Npc1	sp|O35604|NPC1_MOUSE NPC intracellular cholesterol transporter 1 OS=Mus musculus OX=10090 GN=Npc1 PE=1 SV=2	1	6	6	6	3	4	4	3	3	2	3	3	3	4	6	3	4	4	4	3	3	2	3	4	4	3	3	2	3	3	3	4	6	3	4	4	4	3	3	2	3	4
O35609	O35609	5	5	5	Secretory carrier-associated membrane protein 3	Scamp3	sp|O35609|SCAM3_MOUSE Secretory carrier-associated membrane protein 3 OS=Mus musculus OX=10090 GN=Scamp3 PE=1 SV=3	1	5	5	5	2	2	3	3	4	5	2	1	5	3	5	2	5	5	4	2	2	4	2	2	3	3	4	5	2	1	5	3	5	2	5	5	4	2	2	4	2	2
O35613	O35613	1	1	1	Death domain-associated protein 6	Daxx	sp|O35613|DAXX_MOUSE Death domain-associated protein 6 OS=Mus musculus OX=10090 GN=Daxx PE=1 SV=1	1	1	1	1	0	0	0	0	0	0	0	0	1	1	0	1	1	1	1	0	0	1	0	0	0	0	0	0	0	0	1	1	0	1	1	1	1	0	0	1	0	0
O35623	O35623	2	2	2	BET1 homolog	Bet1	sp|O35623|BET1_MOUSE BET1 homolog OS=Mus musculus OX=10090 GN=Bet1 PE=1 SV=1	1	2	2	2	1	0	0	2	2	1	1	1	1	1	0	1	1	0	0	0	2	2	1	0	0	2	2	1	1	1	1	1	0	1	1	0	0	0	2	2	1	0
O35627	O35627	1	1	1	Nuclear receptor subfamily 1 group I member 3	Nr1i3	sp|O35627|NR1I3_MOUSE Nuclear receptor subfamily 1 group I member 3 OS=Mus musculus OX=10090 GN=Nr1i3 PE=1 SV=2	1	1	1	1	1	1	1	1	1	1	0	0	0	0	0	0	0	0	1	0	0	0	1	1	1	1	1	1	0	0	0	0	0	0	0	0	1	0	0	0	1	1
O35638	O35638	8	8	6	Cohesin subunit SA-2	Stag2	sp|O35638|STAG2_MOUSE Cohesin subunit SA-2 OS=Mus musculus OX=10090 GN=Stag2 PE=1 SV=3	1	8	8	6	4	2	3	3	4	1	3	4	2	3	4	5	3	3	3	6	3	5	4	2	3	3	4	1	3	4	2	3	4	5	3	3	3	6	3	5	4	2
O35639	O35639	23	23	23	Annexin A3	Anxa3	sp|O35639|ANXA3_MOUSE Annexin A3 OS=Mus musculus OX=10090 GN=Anxa3 PE=1 SV=4	1	23	23	23	10	6	4	9	12	11	5	7	12	10	7	16	11	20	18	13	13	13	10	6	4	9	12	11	5	7	12	10	7	16	11	20	18	13	13	13	10	6
O35643	O35643	52	52	32	AP-1 complex subunit beta-1	Ap1b1	sp|O35643|AP1B1_MOUSE AP-1 complex subunit beta-1 OS=Mus musculus OX=10090 GN=Ap1b1 PE=1 SV=2	1	52	52	32	44	41	40	38	42	37	40	37	35	42	40	40	42	41	43	41	41	43	44	41	40	38	42	37	40	37	35	42	40	40	42	41	43	41	41	43	30	24
O35648	O35648	4	4	4	Centrin-3	Cetn3	sp|O35648|CETN3_MOUSE Centrin-3 OS=Mus musculus OX=10090 GN=Cetn3 PE=1 SV=1	1	4	4	4	1	0	1	3	2	3	3	1	4	2	2	2	1	4	2	1	1	1	1	0	1	3	2	3	3	1	4	2	2	2	1	4	2	1	1	1	1	0
O35654	O35654	2	2	2	DNA polymerase delta subunit 2	Pold2	sp|O35654|DPOD2_MOUSE DNA polymerase delta subunit 2 OS=Mus musculus OX=10090 GN=Pold2 PE=1 SV=2	1	2	2	2	1	1	1	2	2	1	1	1	2	1	1	2	1	2	2	2	2	2	1	1	1	2	2	1	1	1	2	1	1	2	1	2	2	2	2	2	1	1
O35657	O35657	6	6	6	Sialidase-1	Neu1	sp|O35657|NEUR1_MOUSE Sialidase-1 OS=Mus musculus OX=10090 GN=Neu1 PE=1 SV=1	1	6	6	6	2	1	1	2	3	1	3	1	3	2	1	3	2	4	4	3	1	3	2	1	1	2	3	1	3	1	3	2	1	3	2	4	4	3	1	3	2	1
O35658	O35658	8	8	8	Complement component 1 Q subcomponent-binding protein, mitochondrial	C1qbp	sp|O35658|C1QBP_MOUSE Complement component 1 Q subcomponent-binding protein, mitochondrial OS=Mus musculus OX=10090 GN=C1qbp PE=1 SV=1	1	8	8	8	7	7	7	6	6	6	7	8	7	7	6	6	7	6	6	6	6	6	7	7	7	6	6	6	7	8	7	7	6	6	7	6	6	6	6	6	7	7
O35660	O35660	20	14	14	Glutathione S-transferase Mu 6	Gstm6	sp|O35660|GSTM6_MOUSE Glutathione S-transferase Mu 6 OS=Mus musculus OX=10090 GN=Gstm6 PE=1 SV=4	1	20	14	14	18	12	14	16	17	16	16	15	16	17	15	19	16	17	18	15	15	15	13	8	9	10	11	10	11	10	10	11	9	13	11	11	12	10	10	10	13	8
O35678	O35678	21	21	21	Monoglyceride lipase	Mgll	sp|O35678|MGLL_MOUSE Monoglyceride lipase OS=Mus musculus OX=10090 GN=Mgll PE=1 SV=1	1	21	21	21	19	16	18	18	17	17	17	16	15	18	18	16	16	14	18	17	13	18	19	16	18	18	17	17	17	16	15	18	18	16	16	14	18	17	13	18	19	16
O35680	O35680	2	2	2	28S ribosomal protein S12, mitochondrial	Mrps12	sp|O35680|RT12_MOUSE 28S ribosomal protein S12, mitochondrial OS=Mus musculus OX=10090 GN=Mrps12 PE=2 SV=1	1	2	2	2	1	1	1	2	0	1	0	2	1	1	1	1	2	0	0	0	0	0	1	1	1	2	0	1	0	2	1	1	1	1	2	0	0	0	0	0	1	1
O35682	O35682	2	2	2	Myeloid-associated differentiation marker	Myadm	sp|O35682|MYADM_MOUSE Myeloid-associated differentiation marker OS=Mus musculus OX=10090 GN=Myadm PE=1 SV=2	1	2	2	2	2	1	2	2	2	2	2	1	2	2	1	2	2	2	2	2	1	2	2	1	2	2	2	2	2	1	2	2	1	2	2	2	2	2	1	2	2	1
O35683	O35683	1	1	1	NADH dehydrogenase [ubiquinone] 1 alpha subcomplex subunit 1	Ndufa1	sp|O35683|NDUA1_MOUSE NADH dehydrogenase [ubiquinone] 1 alpha subcomplex subunit 1 OS=Mus musculus OX=10090 GN=Ndufa1 PE=1 SV=1	1	1	1	1	1	1	1	1	1	1	1	1	1	1	1	1	1	1	1	1	1	1	1	1	1	1	1	1	1	1	1	1	1	1	1	1	1	1	1	1	1	1
O35685	O35685	19	19	19	Nuclear migration protein nudC	Nudc	sp|O35685|NUDC_MOUSE Nuclear migration protein nudC OS=Mus musculus OX=10090 GN=Nudc PE=1 SV=1	1	19	19	19	12	12	12	10	11	12	12	10	13	12	12	14	12	14	15	14	12	12	12	12	12	10	11	12	12	10	13	12	12	14	12	14	15	14	12	12	12	12
O35691	O35691	20	20	20	Pinin	Pnn	sp|O35691|PININ_MOUSE Pinin OS=Mus musculus OX=10090 GN=Pnn PE=1 SV=4	1	20	20	20	13	8	11	14	14	12	13	11	15	15	12	14	12	14	15	16	12	13	13	8	11	14	14	12	13	11	15	15	12	14	12	14	15	16	12	13	13	8
O35704	O35704	5	5	5	Serine palmitoyltransferase 1	Sptlc1	sp|O35704|SPTC1_MOUSE Serine palmitoyltransferase 1 OS=Mus musculus OX=10090 GN=Sptlc1 PE=1 SV=2	1	5	5	5	2	2	2	3	3	3	2	2	2	2	2	2	3	2	3	3	2	3	2	2	2	3	3	3	2	2	2	2	2	2	3	2	3	3	2	3	2	2
O35711	O35711	14	12	12	Liprin-beta-2	Ppfibp2	sp|O35711|LIPB2_MOUSE Liprin-beta-2 OS=Mus musculus OX=10090 GN=Ppfibp2 PE=1 SV=3	1	14	12	12	7	6	7	6	7	8	6	7	10	6	5	10	6	7	6	8	9	8	5	4	6	6	7	7	6	7	9	6	5	9	6	6	5	7	7	6	5	4
O35728	O35728	35	35	28	Cytochrome P450 4A14	Cyp4a14	sp|O35728|CP4AE_MOUSE Cytochrome P450 4A14 OS=Mus musculus OX=10090 GN=Cyp4a14 PE=1 SV=1	1	35	35	28	24	25	27	23	26	23	25	27	25	20	25	21	27	16	23	22	18	20	24	25	27	23	26	23	25	27	25	20	25	21	27	16	23	22	18	20	20	21
O35730	O35730	3	2	2	E3 ubiquitin-protein ligase RING1	Ring1	sp|O35730|RING1_MOUSE E3 ubiquitin-protein ligase RING1 OS=Mus musculus OX=10090 GN=Ring1 PE=1 SV=2	1	3	2	2	0	0	0	0	2	1	0	0	0	0	0	2	1	1	0	0	0	0	0	0	0	0	1	0	0	0	0	0	0	1	1	1	0	0	0	0	0	0
O35737	O35737	17	15	10	Heterogeneous nuclear ribonucleoprotein H;Heterogeneous nuclear ribonucleoprotein H, N-terminally processed	Hnrnph1	sp|O35737|HNRH1_MOUSE Heterogeneous nuclear ribonucleoprotein H OS=Mus musculus OX=10090 GN=Hnrnph1 PE=1 SV=3	1	17	15	10	12	12	12	12	13	12	10	9	11	13	13	14	10	12	12	12	12	15	10	10	10	10	11	10	8	7	9	11	11	12	8	10	10	10	10	13	5	5
O35744	O35744	18	18	12	Chitinase-like protein 3	Chil3	sp|O35744|CHIL3_MOUSE Chitinase-like protein 3 OS=Mus musculus OX=10090 GN=Chil3 PE=1 SV=2	1	18	18	12	11	5	9	11	12	10	5	6	9	12	11	9	12	17	15	15	15	15	11	5	9	11	12	10	5	6	9	12	11	9	12	17	15	15	15	15	7	4
O35841	O35841	14	14	14	Apoptosis inhibitor 5	Api5	sp|O35841|API5_MOUSE Apoptosis inhibitor 5 OS=Mus musculus OX=10090 GN=Api5 PE=1 SV=2	1	14	14	14	11	10	11	11	10	10	10	8	12	10	9	12	8	13	12	9	10	10	11	10	11	11	10	10	10	8	12	10	9	12	8	13	12	9	10	10	11	10
O35855	O35855	5	5	5	Branched-chain-amino-acid aminotransferase, mitochondrial	Bcat2	sp|O35855|BCAT2_MOUSE Branched-chain-amino-acid aminotransferase, mitochondrial OS=Mus musculus OX=10090 GN=Bcat2 PE=1 SV=2	1	5	5	5	0	0	0	0	1	0	0	1	0	0	0	1	1	3	2	1	2	1	0	0	0	0	1	0	0	1	0	0	0	1	1	3	2	1	2	1	0	0
O35857	O35857	27	27	27	Mitochondrial import inner membrane translocase subunit TIM44	Timm44	sp|O35857|TIM44_MOUSE Mitochondrial import inner membrane translocase subunit TIM44 OS=Mus musculus OX=10090 GN=Timm44 PE=1 SV=2	1	27	27	27	22	21	21	21	22	20	23	22	20	22	20	22	22	24	21	25	22	22	22	21	21	21	22	20	23	22	20	22	20	22	22	24	21	25	22	22	22	21
O35864	O35864	14	14	14	COP9 signalosome complex subunit 5	Cops5	sp|O35864|CSN5_MOUSE COP9 signalosome complex subunit 5 OS=Mus musculus OX=10090 GN=Cops5 PE=1 SV=3	1	14	14	14	10	12	9	12	11	10	9	10	13	10	9	12	12	7	10	12	12	12	10	12	9	12	11	10	9	10	13	10	9	12	12	7	10	12	12	12	10	12
O35874	O35874	3	3	3	Neutral amino acid transporter A	Slc1a4	sp|O35874|SATT_MOUSE Neutral amino acid transporter A OS=Mus musculus OX=10090 GN=Slc1a4 PE=1 SV=1	1	3	3	3	1	0	0	0	1	2	0	1	1	0	0	1	2	1	1	2	0	2	1	0	0	0	1	2	0	1	1	0	0	1	2	1	1	2	0	2	1	0
O35887	O35887	24	24	24	Calumenin	Calu	sp|O35887|CALU_MOUSE Calumenin OS=Mus musculus OX=10090 GN=Calu PE=1 SV=1	1	24	24	24	16	14	16	18	18	19	16	13	18	16	18	18	18	20	20	21	20	21	16	14	16	18	18	19	16	13	18	16	18	18	18	20	20	21	20	21	16	14
O35892;Q99388	O35892	7;3	7;3	7;3	Nuclear autoantigen Sp-100	Sp100	sp|O35892|SP100_MOUSE Nuclear autoantigen Sp-100 OS=Mus musculus OX=10090 GN=Sp100 PE=1 SV=2	2	7	7	7	2	1	1	1	3	3	1	2	2	3	2	5	1	3	3	2	1	3	2	1	1	1	3	3	1	2	2	3	2	5	1	3	3	2	1	3	2	1
O35900	O35900	6	6	6	U6 snRNA-associated Sm-like protein LSm2	Lsm2	sp|O35900|LSM2_MOUSE U6 snRNA-associated Sm-like protein LSm2 OS=Mus musculus OX=10090 GN=Lsm2 PE=1 SV=1	1	6	6	6	5	4	6	6	5	4	5	5	5	5	5	4	6	5	6	5	5	5	5	4	6	6	5	4	5	5	5	5	5	4	6	5	6	5	5	5	5	4
O35930	O35930	2	2	2	Platelet glycoprotein Ib alpha chain	Gp1ba	sp|O35930|GP1BA_MOUSE Platelet glycoprotein Ib alpha chain OS=Mus musculus OX=10090 GN=Gp1ba PE=1 SV=2	1	2	2	2	0	0	2	0	0	0	0	1	1	0	0	1	1	0	0	0	2	1	0	0	2	0	0	0	0	1	1	0	0	1	1	0	0	0	2	1	0	0
O35943	O35943	5	5	5	Frataxin, mitochondrial;Frataxin intermediate form;Frataxin mature form	Fxn	sp|O35943|FRDA_MOUSE Frataxin, mitochondrial OS=Mus musculus OX=10090 GN=Fxn PE=1 SV=1	1	5	5	5	3	4	4	3	4	5	5	5	3	3	3	4	3	3	3	3	4	4	3	4	4	3	4	5	5	5	3	3	3	4	3	3	3	3	4	4	3	4
O35945	O35945	40	26	26	Aldehyde dehydrogenase, cytosolic 1	Aldh1a7	sp|O35945|AL1A7_MOUSE Aldehyde dehydrogenase, cytosolic 1 OS=Mus musculus OX=10090 GN=Aldh1a7 PE=1 SV=1	1	40	26	26	36	36	37	34	35	31	35	34	36	35	33	33	32	33	31	34	36	34	23	23	24	22	22	19	22	21	23	22	20	21	20	21	19	21	23	20	23	23
O35955	O35955	7	7	7	Proteasome subunit beta type-10	Psmb10	sp|O35955|PSB10_MOUSE Proteasome subunit beta type-10 OS=Mus musculus OX=10090 GN=Psmb10 PE=1 SV=1	1	7	7	7	6	7	7	5	5	7	7	5	6	7	5	5	7	7	7	6	7	7	6	7	7	5	5	7	7	5	6	7	5	5	7	7	7	6	7	7	6	7
O35969	O35969	13	13	13	Guanidinoacetate N-methyltransferase	Gamt	sp|O35969|GAMT_MOUSE Guanidinoacetate N-methyltransferase OS=Mus musculus OX=10090 GN=Gamt PE=1 SV=1	1	13	13	13	13	13	13	12	12	12	12	12	13	12	12	12	12	12	13	13	12	12	13	13	13	12	12	12	12	12	13	12	12	12	12	12	13	13	12	12	13	13
O35972	O35972	5	5	5	39S ribosomal protein L23, mitochondrial	Mrpl23	sp|O35972|RM23_MOUSE 39S ribosomal protein L23, mitochondrial OS=Mus musculus OX=10090 GN=Mrpl23 PE=1 SV=1	1	5	5	5	5	5	3	4	4	5	5	5	5	5	5	5	5	5	5	4	5	5	5	5	3	4	4	5	5	5	5	5	5	5	5	5	5	4	5	5	5	5
O35988	O35988	3	3	3	Syndecan-4	Sdc4	sp|O35988|SDC4_MOUSE Syndecan-4 OS=Mus musculus OX=10090 GN=Sdc4 PE=1 SV=1	1	3	3	3	3	2	2	2	3	2	2	2	3	3	3	2	3	1	3	3	3	3	3	2	2	2	3	2	2	2	3	3	3	2	3	1	3	3	3	3	3	2
O54692	O54692	17	17	17	Centromere/kinetochore protein zw10 homolog	Zw10	sp|O54692|ZW10_MOUSE Centromere/kinetochore protein zw10 homolog OS=Mus musculus OX=10090 GN=Zw10 PE=1 SV=3	1	17	17	17	7	4	7	7	8	9	4	7	9	7	8	8	8	9	6	10	6	12	7	4	7	7	8	9	4	7	9	7	8	8	8	9	6	10	6	12	7	4
O54724	O54724	13	13	13	Polymerase I and transcript release factor	Ptrf	sp|O54724|CAVN1_MOUSE Caveolae-associated protein 1 OS=Mus musculus OX=10090 GN=Cavin1 PE=1 SV=1	1	13	13	13	5	7	6	7	8	9	4	7	7	7	8	11	3	9	7	7	13	7	5	7	6	7	8	9	4	7	7	7	8	11	3	9	7	7	13	7	5	7
O54734	O54734	18	18	18	Dolichyl-diphosphooligosaccharide--protein glycosyltransferase 48 kDa subunit	Ddost	sp|O54734|OST48_MOUSE Dolichyl-diphosphooligosaccharide--protein glycosyltransferase 48 kDa subunit OS=Mus musculus OX=10090 GN=Ddost PE=1 SV=2	1	18	18	18	14	13	15	15	16	17	15	15	16	13	16	14	17	16	16	16	15	14	14	13	15	15	16	17	15	15	16	13	16	14	17	16	16	16	15	14	14	13
O54749	O54749	26	26	25	Cytochrome P450 2J5	Cyp2j5	sp|O54749|CP2J5_MOUSE Cytochrome P450 2J5 OS=Mus musculus OX=10090 GN=Cyp2j5 PE=1 SV=1	1	26	26	25	14	17	16	18	22	18	22	21	19	14	21	14	17	13	17	16	15	15	14	17	16	18	22	18	22	21	19	14	21	14	17	13	17	16	15	15	14	16
O54750	O54750	3	2	2	Cytochrome P450 2J6	Cyp2j6	sp|O54750|CP2J6_MOUSE Cytochrome P450 2J6 OS=Mus musculus OX=10090 GN=Cyp2j6 PE=2 SV=2	1	3	2	2	1	2	0	1	1	3	2	2	1	1	1	0	0	0	1	1	0	0	1	1	0	0	0	2	1	1	0	1	0	0	0	0	0	1	0	0	1	1
O54754	O54754	49	47	47	Aldehyde oxidase 1	Aox1	sp|O54754|AOXA_MOUSE Aldehyde oxidase 1 OS=Mus musculus OX=10090 GN=Aox1 PE=1 SV=2	1	49	47	47	33	32	37	42	40	39	37	35	33	40	38	43	25	22	18	22	21	26	31	30	35	40	38	37	35	33	31	38	36	41	23	20	16	20	19	24	31	30
O54774	O54774	35	35	35	AP-3 complex subunit delta-1	Ap3d1	sp|O54774|AP3D1_MOUSE AP-3 complex subunit delta-1 OS=Mus musculus OX=10090 GN=Ap3d1 PE=1 SV=1	1	35	35	35	19	17	16	20	27	21	17	19	23	24	23	23	23	23	22	20	18	20	19	17	16	20	27	21	17	19	23	24	23	23	23	23	22	20	18	20	19	17
O54781	O54781	7	4	4	SRSF protein kinase 2;SRSF protein kinase 2 N-terminal;SRSF protein kinase 2 C-terminal	Srpk2	sp|O54781|SRPK2_MOUSE SRSF protein kinase 2 OS=Mus musculus OX=10090 GN=Srpk2 PE=1 SV=2	1	7	4	4	3	2	3	5	3	3	1	2	4	2	1	4	3	3	2	4	3	3	3	1	2	3	2	2	1	1	2	1	1	3	3	3	2	3	2	2	3	1
O54782	O54782	13	13	13	Epididymis-specific alpha-mannosidase	Man2b2	sp|O54782|MA2B2_MOUSE Epididymis-specific alpha-mannosidase OS=Mus musculus OX=10090 GN=Man2b2 PE=1 SV=2	1	13	13	13	3	2	5	3	4	6	5	1	3	5	6	7	6	5	7	2	4	3	3	2	5	3	4	6	5	1	3	5	6	7	6	5	7	2	4	3	3	2
O54784	O54784	1	1	1	Death-associated protein kinase 3	Dapk3	sp|O54784|DAPK3_MOUSE Death-associated protein kinase 3 OS=Mus musculus OX=10090 GN=Dapk3 PE=1 SV=1	1	1	1	1	1	0	1	1	1	1	0	0	1	1	0	1	1	1	1	1	1	1	1	0	1	1	1	1	0	0	1	1	0	1	1	1	1	1	1	1	1	0
O54785	O54785	2	2	2	LIM domain kinase 2	Limk2	sp|O54785|LIMK2_MOUSE LIM domain kinase 2 OS=Mus musculus OX=10090 GN=Limk2 PE=1 SV=2	1	2	2	2	0	0	0	0	1	1	0	0	0	0	0	0	1	1	1	0	0	0	0	0	0	0	1	1	0	0	0	0	0	0	1	1	1	0	0	0	0	0
O54786	O54786	4	4	4	DNA fragmentation factor subunit alpha	Dffa	sp|O54786|DFFA_MOUSE DNA fragmentation factor subunit alpha OS=Mus musculus OX=10090 GN=Dffa PE=1 SV=2	1	4	4	4	4	3	3	2	2	2	3	1	3	2	2	2	2	2	2	1	2	1	4	3	3	2	2	2	3	1	3	2	2	2	2	2	2	1	2	1	4	3
O54804	O54804	2	2	2	Choline kinase alpha	Chka	sp|O54804|CHKA_MOUSE Choline kinase alpha OS=Mus musculus OX=10090 GN=Chka PE=1 SV=3	1	2	2	2	2	0	1	1	2	1	1	0	1	1	1	2	2	1	2	2	2	1	2	0	1	1	2	1	1	0	1	1	1	2	2	1	2	2	2	1	2	0
O54818	O54818	5	5	5	Tumor protein D53	Tpd52l1	sp|O54818|TPD53_MOUSE Tumor protein D53 OS=Mus musculus OX=10090 GN=Tpd52l1 PE=1 SV=1	1	5	5	5	1	1	2	2	2	4	0	1	2	1	0	2	0	1	0	1	0	0	1	1	2	2	2	4	0	1	2	1	0	2	0	1	0	1	0	0	1	1
O54824	O54824	2	2	2	Pro-interleukin-16;Interleukin-16	Il16	sp|O54824|IL16_MOUSE Pro-interleukin-16 OS=Mus musculus OX=10090 GN=Il16 PE=1 SV=3	1	2	2	2	0	0	1	1	0	0	0	0	1	1	0	1	0	1	0	1	2	1	0	0	1	1	0	0	0	0	1	1	0	1	0	1	0	1	2	1	0	0
O54825	O54825	5	5	5	Bystin	Bysl	sp|O54825|BYST_MOUSE Bystin OS=Mus musculus OX=10090 GN=Bysl PE=1 SV=3	1	5	5	5	3	1	1	1	1	1	1	1	2	1	1	1	0	1	2	3	0	2	3	1	1	1	1	1	1	1	2	1	1	1	0	1	2	3	0	2	3	1
O54833	O54833	10	10	10	Casein kinase II subunit alpha	Csnk2a2	sp|O54833|CSK22_MOUSE Casein kinase II subunit alpha OS=Mus musculus OX=10090 GN=Csnk2a2 PE=1 SV=1	1	10	10	10	5	4	6	6	6	4	4	6	5	4	4	6	5	5	4	5	4	5	5	4	6	6	6	4	4	6	5	4	4	6	5	5	4	5	4	5	5	4
O54865	O54865	17	17	17	Guanylate cyclase soluble subunit beta-1	Gucy1b3	sp|O54865|GCYB1_MOUSE Guanylate cyclase soluble subunit beta-1 OS=Mus musculus OX=10090 GN=Gucy1b1 PE=1 SV=1	1	17	17	17	5	3	6	5	10	7	5	7	8	7	3	12	4	13	10	7	6	6	5	3	6	5	10	7	5	7	8	7	3	12	4	13	10	7	6	6	5	3
O54879	O54879	3	3	3	High mobility group protein B3	Hmgb3	sp|O54879|HMGB3_MOUSE High mobility group protein B3 OS=Mus musculus OX=10090 GN=Hmgb3 PE=1 SV=3	1	3	3	3	2	2	2	2	2	1	2	2	2	1	2	2	2	2	2	2	2	2	2	2	2	2	2	1	2	2	2	1	2	2	2	2	2	2	2	2	2	2
O54890	O54890	6	6	6	Integrin beta-3	Itgb3	sp|O54890|ITB3_MOUSE Integrin beta-3 OS=Mus musculus OX=10090 GN=Itgb3 PE=1 SV=2	1	6	6	6	0	1	2	1	1	1	0	0	0	2	3	1	1	4	5	3	3	2	0	1	2	1	1	1	0	0	0	2	3	1	1	4	5	3	3	2	0	1
O54909	O54909	18	11	11		Rdh16	sp|O54909|RDH16_MOUSE Retinol dehydrogenase 16 OS=Mus musculus OX=10090 GN=Rdh16 PE=1 SV=1	1	18	11	11	17	15	17	15	18	18	16	16	16	17	17	17	16	13	18	17	15	14	11	9	10	8	11	11	9	9	9	10	10	10	9	7	11	10	9	7	11	9
O54916	O54916	7	7	6	RalBP1-associated Eps domain-containing protein 1	Reps1	sp|O54916|REPS1_MOUSE RalBP1-associated Eps domain-containing protein 1 OS=Mus musculus OX=10090 GN=Reps1 PE=1 SV=2	1	7	7	6	4	2	2	5	3	4	3	3	4	2	2	4	4	3	3	2	3	4	4	2	2	5	3	4	3	3	4	2	2	4	4	3	3	2	3	4	4	2
O54931	O54931	13	13	13	A-kinase anchor protein 2	Akap2	sp|O54931|AKAP2_MOUSE A-kinase anchor protein 2 OS=Mus musculus OX=10090 GN=Akap2 PE=1 SV=3	1	13	13	13	7	3	6	6	8	8	2	4	6	6	7	10	6	8	6	7	6	4	7	3	6	6	8	8	2	4	6	6	7	10	6	8	6	7	6	4	7	3
O54941	O54941	17	16	16	SWI/SNF-related matrix-associated actin-dependent regulator of chromatin subfamily E member 1	Smarce1	sp|O54941|SMCE1_MOUSE SWI/SNF-related matrix-associated actin-dependent regulator of chromatin subfamily E member 1 OS=Mus musculus OX=10090 GN=Smarce1 PE=1 SV=1	1	17	16	16	7	4	4	10	8	8	5	4	11	9	11	12	7	15	9	10	6	10	7	4	4	10	7	8	4	3	11	8	10	11	6	14	9	9	6	9	7	4
O54946;Q9QYI8	O54946	4;1	3;1	3;1	DnaJ homolog subfamily B member 6	Dnajb6	sp|O54946|DNJB6_MOUSE DnaJ homolog subfamily B member 6 OS=Mus musculus OX=10090 GN=Dnajb6 PE=1 SV=4	2	4	3	3	2	3	2	1	2	3	1	1	1	3	2	2	2	1	3	3	2	1	2	3	2	1	2	3	1	1	1	3	2	2	2	1	2	3	2	1	2	3
O54950	O54950	15	15	14	5-AMP-activated protein kinase subunit gamma-1	Prkag1	sp|O54950|AAKG1_MOUSE 5-AMP-activated protein kinase subunit gamma-1 OS=Mus musculus OX=10090 GN=Prkag1 PE=1 SV=2	1	15	15	14	5	7	7	4	9	7	5	8	6	6	6	11	8	11	9	10	5	5	5	7	7	4	9	7	5	8	6	6	6	11	8	11	9	10	5	5	4	6
O54962	O54962	9	9	9	Barrier-to-autointegration factor;Barrier-to-autointegration factor, N-terminally processed	Banf1	sp|O54962|BAF_MOUSE Barrier-to-autointegration factor OS=Mus musculus OX=10090 GN=Banf1 PE=1 SV=1	1	9	9	9	4	3	5	7	5	4	4	4	5	6	4	6	5	5	4	5	6	6	4	3	5	7	5	4	4	4	5	6	4	6	5	5	4	5	6	6	4	3
O54965	O54965	2	2	2	E3 ubiquitin-protein ligase RNF13	Rnf13	sp|O54965|RNF13_MOUSE E3 ubiquitin-protein ligase RNF13 OS=Mus musculus OX=10090 GN=Rnf13 PE=1 SV=2	1	2	2	2	1	1	1	2	2	2	0	1	1	1	2	2	1	2	2	2	2	2	1	1	1	2	2	2	0	1	1	1	2	2	1	2	2	2	2	2	1	1
O54984	O54984	14	14	14	ATPase Asna1	Asna1	sp|O54984|GET3_MOUSE ATPase GET3 OS=Mus musculus OX=10090 GN=Get3 PE=1 SV=2	1	14	14	14	7	8	7	7	10	5	8	6	7	8	4	10	6	7	8	7	9	8	7	8	7	7	10	5	8	6	7	8	4	10	6	7	8	7	9	8	7	8
O54988	O54988	28	28	27	STE20-like serine/threonine-protein kinase	Slk	sp|O54988|SLK_MOUSE STE20-like serine/threonine-protein kinase OS=Mus musculus OX=10090 GN=Slk PE=1 SV=2	1	28	28	27	13	12	14	14	18	16	14	12	15	15	15	17	14	19	18	15	15	15	13	12	14	14	18	16	14	12	15	15	15	17	14	19	18	15	15	15	13	12
O55003	O55003	5	5	5	BCL2/adenovirus E1B 19 kDa protein-interacting protein 3	Bnip3	sp|O55003|BNIP3_MOUSE BCL2/adenovirus E1B 19 kDa protein-interacting protein 3 OS=Mus musculus OX=10090 GN=Bnip3 PE=1 SV=1	1	5	5	5	1	3	2	4	3	1	2	2	1	2	3	3	4	3	2	3	2	3	1	3	2	4	3	1	2	2	1	2	3	3	4	3	2	3	2	3	1	3
O55013	O55013	7	7	7	Trafficking protein particle complex subunit 3	Trappc3	sp|O55013|TPPC3_MOUSE Trafficking protein particle complex subunit 3 OS=Mus musculus OX=10090 GN=Trappc3 PE=1 SV=1	1	7	7	7	5	3	6	7	7	7	6	4	4	7	6	7	3	5	5	7	6	6	5	3	6	7	7	7	6	4	4	7	6	7	3	5	5	7	6	6	5	3
O55022	O55022	15	15	14	Membrane-associated progesterone receptor component 1	Pgrmc1	sp|O55022|PGRC1_MOUSE Membrane-associated progesterone receptor component 1 OS=Mus musculus OX=10090 GN=Pgrmc1 PE=1 SV=4	1	15	15	14	14	14	15	15	15	15	15	15	15	15	15	15	14	13	14	15	14	14	14	14	15	15	15	15	15	15	15	15	15	15	14	13	14	15	14	14	13	13
O55023	O55023	15	15	15	Inositol monophosphatase 1	Impa1	sp|O55023|IMPA1_MOUSE Inositol monophosphatase 1 OS=Mus musculus OX=10090 GN=Impa1 PE=1 SV=1	1	15	15	15	11	9	11	9	9	8	10	12	10	15	8	12	11	10	10	12	12	15	11	9	11	9	9	8	10	12	10	15	8	12	11	10	10	12	12	15	11	9
O55026	O55026	3	3	3	Ectonucleoside triphosphate diphosphohydrolase 2	Entpd2	sp|O55026|ENTP2_MOUSE Ectonucleoside triphosphate diphosphohydrolase 2 OS=Mus musculus OX=10090 GN=Entpd2 PE=1 SV=2	1	3	3	3	1	0	0	0	2	1	1	1	0	0	0	3	1	1	1	0	1	0	1	0	0	0	2	1	1	1	0	0	0	3	1	1	1	0	1	0	1	0
O55028	O55028	5	5	5	[3-methyl-2-oxobutanoate dehydrogenase [lipoamide]] kinase, mitochondrial	Bckdk	sp|O55028|BCKD_MOUSE [3-methyl-2-oxobutanoate dehydrogenase [lipoamide]] kinase, mitochondrial OS=Mus musculus OX=10090 GN=Bckdk PE=1 SV=1	1	5	5	5	3	2	2	2	4	4	4	2	3	4	3	4	3	3	3	3	3	2	3	2	2	2	4	4	4	2	3	4	3	4	3	3	3	3	3	2	3	2
O55029	O55029	52	52	52	Coatomer subunit beta	Copb2	sp|O55029|COPB2_MOUSE Coatomer subunit beta OS=Mus musculus OX=10090 GN=Copb2 PE=1 SV=2	1	52	52	52	37	31	37	41	45	37	29	31	36	36	37	42	35	37	35	35	36	40	37	31	37	41	45	37	29	31	36	36	37	42	35	37	35	35	36	40	37	31
O55033	O55033	3	2	2	Cytoplasmic protein NCK2	Nck2	sp|O55033|NCK2_MOUSE Cytoplasmic protein NCK2 OS=Mus musculus OX=10090 GN=Nck2 PE=1 SV=1	1	3	2	2	2	1	1	2	2	1	1	0	2	1	1	2	1	3	3	2	2	1	1	0	0	1	1	1	1	0	1	0	1	1	0	2	2	1	1	1	1	0
O55042;Q91ZZ3	O55042	6;2	6;2	6;2	Alpha-synuclein	Snca	sp|O55042|SYUA_MOUSE Alpha-synuclein OS=Mus musculus OX=10090 GN=Snca PE=1 SV=2	2	6	6	6	2	5	2	6	3	5	2	1	1	3	4	4	3	1	1	3	3	2	2	5	2	6	3	5	2	1	1	3	4	4	3	1	1	3	3	2	2	5
O55060	O55060	19	19	19	Thiopurine S-methyltransferase	Tpmt	sp|O55060|TPMT_MOUSE Thiopurine S-methyltransferase OS=Mus musculus OX=10090 GN=Tpmt PE=1 SV=1	1	19	19	19	16	14	13	14	15	13	16	13	12	14	13	12	13	10	13	16	15	14	16	14	13	14	15	13	16	13	12	14	13	12	13	10	13	16	15	14	16	14
O55091	O55091	7	7	7	Protein IMPACT	Impact	sp|O55091|IMPCT_MOUSE Protein IMPACT OS=Mus musculus OX=10090 GN=Impact PE=1 SV=2	1	7	7	7	2	2	2	1	4	3	1	2	1	3	3	5	1	2	7	2	2	3	2	2	2	1	4	3	1	2	1	3	3	5	1	2	7	2	2	3	2	2
O55098	O55098	8	7	7	Serine/threonine-protein kinase 10	Stk10	sp|O55098|STK10_MOUSE Serine/threonine-protein kinase 10 OS=Mus musculus OX=10090 GN=Stk10 PE=1 SV=2	1	8	7	7	0	1	2	1	1	1	1	1	3	3	1	3	2	2	3	1	2	3	0	1	2	1	1	1	1	1	2	3	1	3	2	2	2	1	1	3	0	1
O55102	O55102	4	4	4	Biogenesis of lysosome-related organelles complex 1 subunit 1	Bloc1s1	sp|O55102|BL1S1_MOUSE Biogenesis of lysosome-related organelles complex 1 subunit 1 OS=Mus musculus OX=10090 GN=Bloc1s1 PE=1 SV=2	1	4	4	4	2	2	2	2	4	3	2	0	2	4	2	3	3	3	3	2	1	2	2	2	2	2	4	3	2	0	2	4	2	3	3	3	3	2	1	2	2	2
O55106	O55106	14	14	14	Striatin	Strn	sp|O55106|STRN_MOUSE Striatin OS=Mus musculus OX=10090 GN=Strn PE=1 SV=2	1	14	14	14	4	3	6	8	9	7	5	6	8	7	8	11	5	6	5	5	6	7	4	3	6	8	9	7	5	6	8	7	8	11	5	6	5	5	6	7	4	3
O55111	O55111	20	20	20	Desmoglein-2	Dsg2	sp|O55111|DSG2_MOUSE Desmoglein-2 OS=Mus musculus OX=10090 GN=Dsg2 PE=1 SV=3	1	20	20	20	9	9	9	12	10	14	9	10	15	14	11	14	10	12	12	13	7	13	9	9	9	12	10	14	9	10	15	14	11	14	10	12	12	13	7	13	9	9
O55125	O55125	19	19	19	Protein NipSnap homolog 1	Nipsnap1	sp|O55125|NIPS1_MOUSE Protein NipSnap homolog 1 OS=Mus musculus OX=10090 GN=Nipsnap1 PE=1 SV=1	1	19	19	19	17	18	17	17	16	17	16	15	16	18	18	17	17	16	17	18	17	16	17	18	17	17	16	17	16	15	16	18	18	17	17	16	17	18	17	16	17	18
O55126	O55126	8	8	8	Protein NipSnap homolog 2	Gbas	sp|O55126|NIPS2_MOUSE Protein NipSnap homolog 2 OS=Mus musculus OX=10090 GN=Nipsnap2 PE=1 SV=1	1	8	8	8	3	1	2	2	3	3	5	3	3	1	0	4	2	4	2	2	1	4	3	1	2	2	3	3	5	3	3	1	0	4	2	4	2	2	1	4	3	1
O55128	O55128	6	6	6	Histone deacetylase complex subunit SAP18	Sap18	sp|O55128|SAP18_MOUSE Histone deacetylase complex subunit SAP18 OS=Mus musculus OX=10090 GN=Sap18 PE=1 SV=1	1	6	6	6	4	1	2	3	2	2	1	1	3	1	2	4	3	4	3	3	2	2	4	1	2	3	2	2	1	1	3	1	2	4	3	4	3	3	2	2	4	1
O55131	O55131	22	22	21	Septin-7	2023-09-07	sp|O55131|SEPT7_MOUSE Septin-7 OS=Mus musculus OX=10090 GN=Septin7 PE=1 SV=1	1	22	22	21	15	12	15	13	16	15	14	18	16	17	17	17	14	18	16	17	17	18	15	12	15	13	16	15	14	18	16	17	17	17	14	18	16	17	17	18	14	11
O55135	O55135	11	11	11	Eukaryotic translation initiation factor 6	Eif6	sp|O55135|IF6_MOUSE Eukaryotic translation initiation factor 6 OS=Mus musculus OX=10090 GN=Eif6 PE=1 SV=2	1	11	11	11	9	8	9	9	10	8	11	10	9	8	8	9	9	11	9	9	9	9	9	8	9	9	10	8	11	10	9	8	8	9	9	11	9	9	9	9	9	8
O55137	O55137	24	24	8	Acyl-coenzyme A thioesterase 1	Acot1	sp|O55137|ACOT1_MOUSE Acyl-coenzyme A thioesterase 1 OS=Mus musculus OX=10090 GN=Acot1 PE=1 SV=1	1	24	24	8	19	18	21	20	20	21	19	20	16	22	19	21	14	13	13	19	18	19	19	18	21	20	20	21	19	20	16	22	19	21	14	13	13	19	18	19	6	5
O55142	O55142	12	12	12	60S ribosomal protein L35a	Rpl35a	sp|O55142|RL35A_MOUSE 60S ribosomal protein L35a OS=Mus musculus OX=10090 GN=Rpl35a PE=1 SV=2	1	12	12	12	9	7	8	10	9	9	7	9	10	10	9	8	9	8	9	8	10	10	9	7	8	10	9	9	7	9	10	10	9	8	9	8	9	8	10	10	9	7
O55143;Q8R429	O55143	39;11	39;11	33;8	Sarcoplasmic/endoplasmic reticulum calcium ATPase 2	Atp2a2	sp|O55143|AT2A2_MOUSE Sarcoplasmic/endoplasmic reticulum calcium ATPase 2 OS=Mus musculus OX=10090 GN=Atp2a2 PE=1 SV=2	2	39	39	33	34	27	32	30	30	29	29	24	35	26	30	32	32	33	31	33	30	30	34	27	32	30	30	29	29	24	35	26	30	32	32	33	31	33	30	30	28	22
O55186	O55186	1	1	1	CD59A glycoprotein	Cd59a	sp|O55186|CD59A_MOUSE CD59A glycoprotein OS=Mus musculus OX=10090 GN=Cd59a PE=2 SV=1	1	1	1	1	1	1	1	1	1	1	1	1	1	1	1	1	0	1	1	1	1	1	1	1	1	1	1	1	1	1	1	1	1	1	0	1	1	1	1	1	1	1
O55201	O55201	24	24	24	Transcription elongation factor SPT5	Supt5h	sp|O55201|SPT5H_MOUSE Transcription elongation factor SPT5 OS=Mus musculus OX=10090 GN=Supt5h PE=1 SV=1	1	24	24	24	9	8	10	7	14	10	8	8	13	6	9	16	12	14	14	12	11	15	9	8	10	7	14	10	8	8	13	6	9	16	12	14	14	12	11	15	9	8
O55222	O55222	19	19	19	Integrin-linked protein kinase	Ilk	sp|O55222|ILK_MOUSE Integrin-linked protein kinase OS=Mus musculus OX=10090 GN=Ilk PE=1 SV=2	1	19	19	19	19	15	18	15	16	17	14	10	18	14	15	17	16	18	18	16	16	16	19	15	18	15	16	17	14	10	18	14	15	17	16	18	18	16	16	16	19	15
O55229	O55229	9	9	9	Choline/ethanolamine kinase	Chkb	sp|O55229|CHKB_MOUSE Choline/ethanolamine kinase OS=Mus musculus OX=10090 GN=Chkb PE=1 SV=3	1	9	9	9	6	4	5	4	5	6	3	5	4	7	4	5	6	2	6	6	2	6	6	4	5	4	5	6	3	5	4	7	4	5	6	2	6	6	2	6	6	4
O55234	O55234	18	18	18	Proteasome subunit beta type-5	Psmb5	sp|O55234|PSB5_MOUSE Proteasome subunit beta type-5 OS=Mus musculus OX=10090 GN=Psmb5 PE=1 SV=3	1	18	18	18	15	14	13	16	15	14	15	13	12	15	13	14	12	11	14	14	13	15	15	14	13	16	15	14	15	13	12	15	13	14	12	11	14	14	13	15	15	14
O55239	O55239	11	11	11	Nicotinamide N-methyltransferase	Nnmt	sp|O55239|NNMT_MOUSE Nicotinamide N-methyltransferase OS=Mus musculus OX=10090 GN=Nnmt PE=1 SV=1	1	11	11	11	2	3	0	4	2	5	6	2	11	2	4	6	11	10	11	9	4	6	2	3	0	4	2	5	6	2	11	2	4	6	11	10	11	9	4	6	2	3
O55242	O55242	5	5	5	Sigma non-opioid intracellular receptor 1	Sigmar1	sp|O55242|SGMR1_MOUSE Sigma non-opioid intracellular receptor 1 OS=Mus musculus OX=10090 GN=Sigmar1 PE=1 SV=1	1	5	5	5	2	2	2	3	3	4	3	3	3	2	4	3	2	4	4	3	2	2	2	2	2	3	3	4	3	3	3	2	4	3	2	4	4	3	2	2	2	2
O70131	O70131	4	4	4	Ninjurin-1	Ninj1	sp|O70131|NINJ1_MOUSE Ninjurin-1 OS=Mus musculus OX=10090 GN=Ninj1 PE=1 SV=1	1	4	4	4	3	3	3	3	3	2	3	3	3	2	3	1	3	3	3	3	1	1	3	3	3	3	3	2	3	3	3	2	3	1	3	3	3	3	1	1	3	3
O70133	O70133	51	51	51	ATP-dependent RNA helicase A	Dhx9	sp|O70133|DHX9_MOUSE ATP-dependent RNA helicase A OS=Mus musculus OX=10090 GN=Dhx9 PE=1 SV=2	1	51	51	51	34	31	34	34	38	39	33	32	37	34	37	36	36	37	36	37	43	38	34	31	34	34	38	39	33	32	37	34	37	36	36	37	36	37	43	38	34	31
O70139	O70139	3	3	3	cAMP-dependent protein kinase inhibitor gamma	Pkig	sp|O70139|IPKG_MOUSE cAMP-dependent protein kinase inhibitor gamma OS=Mus musculus OX=10090 GN=Pkig PE=1 SV=1	1	3	3	3	1	1	1	1	1	1	0	0	1	2	0	3	1	1	1	1	0	1	1	1	1	1	1	1	0	0	1	2	0	3	1	1	1	1	0	1	1	1
O70145	O70145	8	8	8	Neutrophil cytosol factor 2	Ncf2	sp|O70145|NCF2_MOUSE Neutrophil cytosol factor 2 OS=Mus musculus OX=10090 GN=Ncf2 PE=1 SV=1	1	8	8	8	0	0	0	1	2	2	0	0	0	1	0	5	1	7	5	3	5	6	0	0	0	1	2	2	0	0	0	1	0	5	1	7	5	3	5	6	0	0
O70152	O70152	12	12	12	Dolichol-phosphate mannosyltransferase subunit 1	Dpm1	sp|O70152|DPM1_MOUSE Dolichol-phosphate mannosyltransferase subunit 1 OS=Mus musculus OX=10090 GN=Dpm1 PE=1 SV=1	1	12	12	12	8	7	8	8	11	7	9	7	8	7	5	9	9	10	10	10	7	9	8	7	8	8	11	7	9	7	8	7	5	9	9	10	10	10	7	9	8	7
O70165	O70165	4	4	4	Ficolin-1	Fcn1	sp|O70165|FCN1_MOUSE Ficolin-1 OS=Mus musculus OX=10090 GN=Fcn1 PE=1 SV=1	1	4	4	4	1	2	1	2	1	1	1	0	1	1	1	2	0	1	3	1	2	2	1	2	1	2	1	1	1	0	1	1	1	2	0	1	3	1	2	2	1	2
O70172	O70172	3	3	3	Phosphatidylinositol 5-phosphate 4-kinase type-2 alpha	Pip4k2a	sp|O70172|PI42A_MOUSE Phosphatidylinositol 5-phosphate 4-kinase type-2 alpha OS=Mus musculus OX=10090 GN=Pip4k2a PE=1 SV=1	1	3	3	3	0	0	0	0	0	0	0	0	0	2	1	1	0	2	2	1	1	2	0	0	0	0	0	0	0	0	0	2	1	1	0	2	2	1	1	2	0	0
O70194	O70194	23	23	23	Eukaryotic translation initiation factor 3 subunit D	Eif3d	sp|O70194|EIF3D_MOUSE Eukaryotic translation initiation factor 3 subunit D OS=Mus musculus OX=10090 GN=Eif3d PE=1 SV=2	1	23	23	23	16	12	14	16	17	17	13	14	18	19	16	16	16	14	16	14	15	17	16	12	14	16	17	17	13	14	18	19	16	16	16	14	16	14	15	17	16	12
O70200	O70200	5	5	5	Allograft inflammatory factor 1	Aif1	sp|O70200|AIF1_MOUSE Allograft inflammatory factor 1 OS=Mus musculus OX=10090 GN=Aif1 PE=1 SV=1	1	5	5	5	2	1	2	1	3	2	1	0	2	3	0	3	3	5	5	3	4	4	2	1	2	1	3	2	1	0	2	3	0	3	3	5	5	3	4	4	2	1
O70209	O70209	3	3	3	PDZ and LIM domain protein 3	Pdlim3	sp|O70209|PDLI3_MOUSE PDZ and LIM domain protein 3 OS=Mus musculus OX=10090 GN=Pdlim3 PE=1 SV=1	1	3	3	3	0	0	0	0	0	0	0	0	0	0	1	3	0	0	0	0	1	0	0	0	0	0	0	0	0	0	0	0	1	3	0	0	0	0	1	0	0	0
O70228	O70228	2	1	1	Probable phospholipid-transporting ATPase IIA	Atp9a	sp|O70228|ATP9A_MOUSE Probable phospholipid-transporting ATPase IIA OS=Mus musculus OX=10090 GN=Atp9a PE=1 SV=3	1	2	1	1	2	0	0	1	1	1	2	1	2	0	1	0	1	1	1	1	0	1	1	0	0	0	0	1	1	0	1	0	0	0	0	0	0	0	0	0	1	0
O70251	O70251	14	12	12	Elongation factor 1-beta	Eef1b	sp|O70251|EF1B_MOUSE Elongation factor 1-beta OS=Mus musculus OX=10090 GN=Eef1b PE=1 SV=5	1	14	12	12	11	11	11	12	12	13	13	12	13	11	12	12	12	12	11	12	11	9	9	9	9	10	10	11	11	10	11	9	10	10	10	10	9	10	9	7	9	9
O70252	O70252	17	17	17	Heme oxygenase 2	Hmox2	sp|O70252|HMOX2_MOUSE Heme oxygenase 2 OS=Mus musculus OX=10090 GN=Hmox2 PE=1 SV=1	1	17	17	17	11	12	12	9	10	11	9	8	13	13	9	7	11	12	15	13	12	14	11	12	12	9	10	11	9	8	13	13	9	7	11	12	15	13	12	14	11	12
O70303	O70303	5	5	5	Cell death activator CIDE-B	Cideb	sp|O70303|CIDEB_MOUSE Cell death activator CIDE-B OS=Mus musculus OX=10090 GN=Cideb PE=1 SV=2	1	5	5	5	3	3	4	3	3	4	3	3	3	3	4	4	3	3	3	5	3	3	3	3	4	3	3	4	3	3	3	3	4	4	3	3	3	5	3	3	3	3
O70305	O70305	19	19	19	Ataxin-2	Atxn2	sp|O70305|ATX2_MOUSE Ataxin-2 OS=Mus musculus OX=10090 GN=Atxn2 PE=1 SV=1	1	19	19	19	11	11	11	17	15	13	13	10	13	13	14	12	14	13	10	14	13	12	11	11	11	17	15	13	13	10	13	13	14	12	14	13	10	14	13	12	11	11
O70309	O70309	7	7	7	Integrin beta-5	Itgb5	sp|O70309|ITB5_MOUSE Integrin beta-5 OS=Mus musculus OX=10090 GN=Itgb5 PE=1 SV=2	1	7	7	7	0	0	0	0	1	1	0	1	2	1	0	4	1	6	2	2	2	2	0	0	0	0	1	1	0	1	2	1	0	4	1	6	2	2	2	2	0	0
O70310	O70310	25	25	21	Glycylpeptide N-tetradecanoyltransferase 1	Nmt1	sp|O70310|NMT1_MOUSE Glycylpeptide N-tetradecanoyltransferase 1 OS=Mus musculus OX=10090 GN=Nmt1 PE=1 SV=1	1	25	25	21	21	15	17	21	21	17	20	20	19	20	20	20	18	19	19	21	15	20	21	15	17	21	21	17	20	20	19	20	20	20	18	19	19	21	15	20	18	13
O70311	O70311	11	7	7	Glycylpeptide N-tetradecanoyltransferase 2	Nmt2	sp|O70311|NMT2_MOUSE Glycylpeptide N-tetradecanoyltransferase 2 OS=Mus musculus OX=10090 GN=Nmt2 PE=1 SV=1	1	11	7	7	5	4	5	10	9	7	5	6	7	8	8	6	6	4	6	7	1	4	2	2	1	6	5	3	2	3	3	4	4	3	2	2	3	4	1	1	2	2
O70318	O70318	33	33	31	Band 4.1-like protein 2	Epb41l2	sp|O70318|E41L2_MOUSE Band 4.1-like protein 2 OS=Mus musculus OX=10090 GN=Epb41l2 PE=1 SV=2	1	33	33	31	18	15	18	18	24	19	17	17	20	16	16	28	16	23	25	19	22	19	18	15	18	18	24	19	17	17	20	16	16	28	16	23	25	19	22	19	17	13
O70324	O70324	1	1	1	Monocarboxylate transporter 8	Slc16a2	sp|O70324|MOT8_MOUSE Monocarboxylate transporter 8 OS=Mus musculus OX=10090 GN=Slc16a2 PE=1 SV=2	1	1	1	1	1	1	1	1	1	1	1	1	1	1	1	1	1	1	1	1	1	1	1	1	1	1	1	1	1	1	1	1	1	1	1	1	1	1	1	1	1	1
O70325	O70325	13	13	13	Phospholipid hydroperoxide glutathione peroxidase, mitochondrial	Gpx4	sp|O70325|GPX4_MOUSE Phospholipid hydroperoxide glutathione peroxidase OS=Mus musculus OX=10090 GN=Gpx4 PE=1 SV=4	1	13	13	13	9	11	9	9	12	11	8	8	9	11	9	11	8	9	11	11	10	11	9	11	9	9	12	11	8	8	9	11	9	11	8	9	11	11	10	11	9	11
O70348	O70348	2	2	2	Decapping and exoribonuclease protein	Dxo	sp|O70348|DXO_MOUSE Decapping and exoribonuclease protein OS=Mus musculus OX=10090 GN=Dxo PE=1 SV=2	1	2	2	2	0	0	0	0	1	0	0	0	1	0	0	0	0	1	2	0	0	0	0	0	0	0	1	0	0	0	1	0	0	0	0	1	2	0	0	0	0	0
O70362	O70362	19	19	19	Phosphatidylinositol-glycan-specific phospholipase D	Gpld1	sp|O70362|PHLD_MOUSE Phosphatidylinositol-glycan-specific phospholipase D OS=Mus musculus OX=10090 GN=Gpld1 PE=1 SV=1	1	19	19	19	10	12	14	13	10	9	7	7	7	9	12	11	7	6	8	8	8	9	10	12	14	13	10	9	7	7	7	9	12	11	7	6	8	8	8	9	10	12
O70370	O70370	7	7	7	Cathepsin S	Ctss	sp|O70370|CATS_MOUSE Cathepsin S OS=Mus musculus OX=10090 GN=Ctss PE=1 SV=2	1	7	7	7	1	3	2	0	1	2	2	0	2	2	2	3	3	5	5	3	5	6	1	3	2	0	1	2	2	0	2	2	2	3	3	5	5	3	5	6	1	3
O70378	O70378	9	9	9	ER membrane protein complex subunit 8	Emc8	sp|O70378|EMC8_MOUSE ER membrane protein complex subunit 8 OS=Mus musculus OX=10090 GN=Emc8 PE=1 SV=1	1	9	9	9	5	5	6	6	8	6	5	5	6	8	7	7	7	5	7	7	5	6	5	5	6	6	8	6	5	5	6	8	7	7	7	5	7	7	5	6	5	5
O70400	O70400	16	16	16	PDZ and LIM domain protein 1	Pdlim1	sp|O70400|PDLI1_MOUSE PDZ and LIM domain protein 1 OS=Mus musculus OX=10090 GN=Pdlim1 PE=1 SV=4	1	16	16	16	10	10	8	11	14	11	7	11	10	12	12	12	11	12	12	12	12	11	10	10	8	11	14	11	7	11	10	12	12	12	11	12	12	12	12	11	10	10
O70404	O70404	7	7	7	Vesicle-associated membrane protein 8	Vamp8	sp|O70404|VAMP8_MOUSE Vesicle-associated membrane protein 8 OS=Mus musculus OX=10090 GN=Vamp8 PE=1 SV=1	1	7	7	7	6	6	7	5	5	6	6	5	6	4	4	6	6	7	6	6	6	5	6	6	7	5	5	6	6	5	6	4	4	6	6	7	6	6	6	5	6	6
O70433	O70433	4	4	4	Four and a half LIM domains protein 2	Fhl2	sp|O70433|FHL2_MOUSE Four and a half LIM domains protein 2 OS=Mus musculus OX=10090 GN=Fhl2 PE=1 SV=1	1	4	4	4	0	0	0	1	0	1	0	0	2	0	0	4	0	1	0	0	0	0	0	0	0	1	0	1	0	0	2	0	0	4	0	1	0	0	0	0	0	0
O70435	O70435	14	14	14	Proteasome subunit alpha type-3	Psma3	sp|O70435|PSA3_MOUSE Proteasome subunit alpha type-3 OS=Mus musculus OX=10090 GN=Psma3 PE=1 SV=3	1	14	14	14	12	12	11	12	11	11	11	9	10	10	11	9	10	10	10	12	12	11	12	12	11	12	11	11	11	9	10	10	11	9	10	10	10	12	12	11	12	12
O70439	O70439	7	7	7	Syntaxin-7	Stx7	sp|O70439|STX7_MOUSE Syntaxin-7 OS=Mus musculus OX=10090 GN=Stx7 PE=1 SV=3	1	7	7	7	4	1	3	3	4	1	0	2	2	6	2	6	3	4	3	3	4	4	4	1	3	3	4	1	0	2	2	6	2	6	3	4	3	3	4	4	4	1
O70451	O70451	2	2	2	Monocarboxylate transporter 2	Slc16a7	sp|O70451|MOT2_MOUSE Monocarboxylate transporter 2 OS=Mus musculus OX=10090 GN=Slc16a7 PE=1 SV=1	1	2	2	2	0	1	1	1	2	2	0	0	1	1	0	0	0	0	1	1	1	2	0	1	1	1	2	2	0	0	1	1	0	0	0	0	1	1	1	2	0	1
O70456	O70456	7	5	5	14-3-3 protein sigma	Sfn	sp|O70456|1433S_MOUSE 14-3-3 protein sigma OS=Mus musculus OX=10090 GN=Sfn PE=1 SV=2	1	7	5	5	3	3	3	3	4	3	3	3	4	4	4	7	3	5	4	3	4	4	1	1	1	1	2	1	1	1	2	2	2	5	1	3	2	1	2	2	1	1
O70469	O70469	1	1	1	Docking protein 2	Dok2	sp|O70469|DOK2_MOUSE Docking protein 2 OS=Mus musculus OX=10090 GN=Dok2 PE=1 SV=1	1	1	1	1	1	0	0	0	1	0	1	0	0	1	0	0	0	1	1	1	0	1	1	0	0	0	1	0	1	0	0	1	0	0	0	1	1	1	0	1	1	0
O70475	O70475	39	39	39	UDP-glucose 6-dehydrogenase	Ugdh	sp|O70475|UGDH_MOUSE UDP-glucose 6-dehydrogenase OS=Mus musculus OX=10090 GN=Ugdh PE=1 SV=1	1	39	39	39	34	32	31	36	35	35	33	33	34	36	35	33	31	29	31	32	34	35	34	32	31	36	35	35	33	33	34	36	35	33	31	29	31	32	34	35	34	32
O70481	O70481	5	5	5	E3 ubiquitin-protein ligase UBR1	Ubr1	sp|O70481|UBR1_MOUSE E3 ubiquitin-protein ligase UBR1 OS=Mus musculus OX=10090 GN=Ubr1 PE=1 SV=2	1	5	5	5	2	1	0	2	3	1	0	0	0	3	1	3	2	1	1	2	0	2	2	1	0	2	3	1	0	0	0	3	1	3	2	1	1	2	0	2	2	1
O70492	O70492	14	14	12	Sorting nexin-3	Snx3	sp|O70492|SNX3_MOUSE Sorting nexin-3 OS=Mus musculus OX=10090 GN=Snx3 PE=1 SV=3	1	14	14	12	11	10	11	10	10	10	10	10	11	10	10	12	11	12	13	12	10	11	11	10	11	10	10	10	10	10	11	10	10	12	11	12	13	12	10	11	9	8
O70493	O70493	10	8	8	Sorting nexin-12	Snx12	sp|O70493|SNX12_MOUSE Sorting nexin-12 OS=Mus musculus OX=10090 GN=Snx12 PE=1 SV=1	1	10	8	8	6	5	6	7	7	6	6	4	8	7	7	8	7	8	9	7	5	9	4	3	4	5	5	4	4	2	6	5	5	6	5	6	7	5	3	7	4	3
O70494	O70494	2	2	2	Transcription factor Sp3	Sp3	sp|O70494|SP3_MOUSE Transcription factor Sp3 OS=Mus musculus OX=10090 GN=Sp3 PE=1 SV=2	1	2	2	2	1	1	2	2	1	1	1	1	1	1	1	2	2	1	0	1	1	2	1	1	2	2	1	1	1	1	1	1	1	2	2	1	0	1	1	2	1	1
O70496	O70496	2	2	2	H(+)/Cl(-) exchange transporter 7	Clcn7	sp|O70496|CLCN7_MOUSE H(+)/Cl(-) exchange transporter 7 OS=Mus musculus OX=10090 GN=Clcn7 PE=1 SV=1	1	2	2	2	0	0	0	1	1	1	0	0	0	0	0	2	0	1	1	1	1	1	0	0	0	1	1	1	0	0	0	0	0	2	0	1	1	1	1	1	0	0
O70503	O70503	18	18	18	Very-long-chain 3-oxoacyl-CoA reductase	Hsd17b12	sp|O70503|DHB12_MOUSE Very-long-chain 3-oxoacyl-CoA reductase OS=Mus musculus OX=10090 GN=Hsd17b12 PE=1 SV=1	1	18	18	18	12	13	15	13	17	17	13	16	16	13	12	15	13	13	13	13	11	13	12	13	15	13	17	17	13	16	16	13	12	15	13	13	13	13	11	13	12	13
O70551;Q9Z0G2	O70551	10;2	10;2	7;0	SRSF protein kinase 1	Srpk1	sp|O70551|SRPK1_MOUSE SRSF protein kinase 1 OS=Mus musculus OX=10090 GN=Srpk1 PE=1 SV=2	2	10	10	7	2	3	3	4	4	5	2	2	4	1	2	5	2	2	2	5	1	3	2	3	3	4	4	5	2	2	4	1	2	5	2	2	2	5	1	3	2	2
O70566	O70566	13	13	13	Protein diaphanous homolog 2	Diaph2	sp|O70566|DIAP2_MOUSE Protein diaphanous homolog 2 OS=Mus musculus OX=10090 GN=Diaph2 PE=1 SV=2	1	13	13	13	6	5	5	8	8	7	7	4	6	8	7	7	8	9	7	5	6	7	6	5	5	8	8	7	7	4	6	8	7	7	8	9	7	5	6	7	6	5
O70570	O70570	23	23	23	Polymeric immunoglobulin receptor;Secretory component	Pigr	sp|O70570|PIGR_MOUSE Polymeric immunoglobulin receptor OS=Mus musculus OX=10090 GN=Pigr PE=1 SV=1	1	23	23	23	18	16	15	20	19	17	16	16	18	18	18	19	17	14	17	14	13	18	18	16	15	20	19	17	16	16	18	18	18	19	17	14	17	14	13	18	18	16
O70571	O70571	7	7	7	[Pyruvate dehydrogenase (acetyl-transferring)] kinase isozyme 4, mitochondrial	Pdk4	sp|O70571|PDK4_MOUSE [Pyruvate dehydrogenase (acetyl-transferring)] kinase isozyme 4, mitochondrial OS=Mus musculus OX=10090 GN=Pdk4 PE=1 SV=1	1	7	7	7	1	0	1	2	3	2	2	0	1	3	5	6	0	2	1	0	0	5	1	0	1	2	3	2	2	0	1	3	5	6	0	2	1	0	0	5	1	0
O70572	O70572	8	8	8	Sphingomyelin phosphodiesterase 2	Smpd2	sp|O70572|NSMA_MOUSE Sphingomyelin phosphodiesterase 2 OS=Mus musculus OX=10090 GN=Smpd2 PE=1 SV=1	1	8	8	8	3	4	4	3	6	8	2	2	6	2	2	7	5	6	8	6	2	6	3	4	4	3	6	8	2	2	6	2	2	7	5	6	8	6	2	6	3	4
O70583	O70583	1	1	1	E3 ubiquitin-protein ligase Midline-1	Mid1	sp|O70583|TRI18_MOUSE E3 ubiquitin-protein ligase Midline-1 OS=Mus musculus OX=10090 GN=Mid1 PE=1 SV=2	1	1	1	1	0	0	0	0	0	0	0	0	0	0	0	0	0	1	1	0	0	0	0	0	0	0	0	0	0	0	0	0	0	0	0	1	1	0	0	0	0	0
O70585	O70585	8	8	6	Dystrobrevin beta	Dtnb	sp|O70585|DTNB_MOUSE Dystrobrevin beta OS=Mus musculus OX=10090 GN=Dtnb PE=1 SV=3	1	8	8	6	3	1	1	3	6	3	1	1	3	2	4	5	2	3	2	2	2	4	3	1	1	3	6	3	1	1	3	2	4	5	2	3	2	2	2	4	2	1
O70589	O70589	19	19	19	Peripheral plasma membrane protein CASK	Cask	sp|O70589|CSKP_MOUSE Peripheral plasma membrane protein CASK OS=Mus musculus OX=10090 GN=Cask PE=1 SV=2	1	19	19	19	7	10	12	9	11	8	9	7	6	6	6	7	8	8	9	9	4	8	7	10	12	9	11	8	9	7	6	6	6	7	8	8	9	9	4	8	7	10
O70591	O70591	6	6	6	Prefoldin subunit 2	Pfdn2	sp|O70591|PFD2_MOUSE Prefoldin subunit 2 OS=Mus musculus OX=10090 GN=Pfdn2 PE=1 SV=2	1	6	6	6	6	6	5	6	6	5	5	5	4	6	5	6	5	5	5	6	6	5	6	6	5	6	6	5	5	5	4	6	5	6	5	5	5	6	6	5	6	6
O88271	O88271	2	2	2	Craniofacial development protein 1	Cfdp1	sp|O88271|CFDP1_MOUSE Craniofacial development protein 1 OS=Mus musculus OX=10090 GN=Cfdp1 PE=1 SV=1	1	2	2	2	1	1	2	1	1	1	1	1	1	1	1	1	1	1	1	1	1	1	1	1	2	1	1	1	1	1	1	1	1	1	1	1	1	1	1	1	1	1
O88291	O88291	13	13	13	DBIRD complex subunit ZNF326	Znf326	sp|O88291|ZN326_MOUSE DBIRD complex subunit ZNF326 OS=Mus musculus OX=10090 GN=Znf326 PE=1 SV=1	1	13	13	13	4	5	4	7	10	8	7	6	7	9	10	9	7	7	7	6	7	9	4	5	4	7	10	8	7	6	7	9	10	9	7	7	7	6	7	9	4	5
O88322	O88322	25	25	24	Nidogen-2	Nid2	sp|O88322|NID2_MOUSE Nidogen-2 OS=Mus musculus OX=10090 GN=Nid2 PE=1 SV=2	1	25	25	24	7	5	7	6	12	6	3	6	10	5	9	23	6	9	9	9	8	8	7	5	7	6	12	6	3	6	10	5	9	23	6	9	9	9	8	8	7	5
O88342	O88342	29	29	29	WD repeat-containing protein 1	Wdr1	sp|O88342|WDR1_MOUSE WD repeat-containing protein 1 OS=Mus musculus OX=10090 GN=Wdr1 PE=1 SV=3	1	29	29	29	21	17	21	21	22	22	20	20	22	23	22	23	23	23	19	23	25	23	21	17	21	21	22	22	20	20	22	23	22	23	23	23	19	23	25	23	21	17
O88343	O88343	10	10	10	Electrogenic sodium bicarbonate cotransporter 1	Slc4a4	sp|O88343|S4A4_MOUSE Electrogenic sodium bicarbonate cotransporter 1 OS=Mus musculus OX=10090 GN=Slc4a4 PE=1 SV=2	1	10	10	10	6	3	6	4	6	5	4	5	4	5	3	5	6	7	7	5	4	5	6	3	6	4	6	5	4	5	4	5	3	5	6	7	7	5	4	5	6	3
O88351	O88351	12	12	11	Inhibitor of nuclear factor kappa-B kinase subunit beta	Ikbkb	sp|O88351|IKKB_MOUSE Inhibitor of nuclear factor kappa-B kinase subunit beta OS=Mus musculus OX=10090 GN=Ikbkb PE=1 SV=1	1	12	12	11	4	3	3	5	6	4	3	4	5	7	2	6	5	7	6	4	3	4	4	3	3	5	6	4	3	4	5	7	2	6	5	7	6	4	3	4	3	2
O88379	O88379	1	1	1	Bromodomain adjacent to zinc finger domain protein 1A	Baz1a	sp|O88379|BAZ1A_MOUSE Bromodomain adjacent to zinc finger domain protein 1A OS=Mus musculus OX=10090 GN=Baz1a PE=1 SV=3	1	1	1	1	0	0	1	0	0	0	0	0	1	0	0	0	0	1	1	0	0	0	0	0	1	0	0	0	0	0	1	0	0	0	0	1	1	0	0	0	0	0
O88384	O88384	9	9	9	Vesicle transport through interaction with t-SNAREs homolog 1B	Vti1b	sp|O88384|VTI1B_MOUSE Vesicle transport through interaction with t-SNAREs homolog 1B OS=Mus musculus OX=10090 GN=Vti1b PE=1 SV=1	1	9	9	9	2	3	3	4	5	6	3	4	4	3	2	4	7	4	5	5	4	4	2	3	3	4	5	6	3	4	4	3	2	4	7	4	5	5	4	4	2	3
O88396	O88396	1	1	1	GrpE protein homolog 2, mitochondrial	Grpel2	sp|O88396|GRPE2_MOUSE GrpE protein homolog 2, mitochondrial OS=Mus musculus OX=10090 GN=Grpel2 PE=2 SV=2	1	1	1	1	1	1	1	0	0	1	1	0	1	0	0	1	1	1	0	0	1	1	1	1	1	0	0	1	1	0	1	0	0	1	1	1	0	0	1	1	1	1
O88428	O88428	47	47	45	Bifunctional 3-phosphoadenosine 5-phosphosulfate synthase 2;Sulfate adenylyltransferase;Adenylyl-sulfate kinase	Papss2	sp|O88428|PAPS2_MOUSE Bifunctional 3-phosphoadenosine 5-phosphosulfate synthase 2 OS=Mus musculus OX=10090 GN=Papss2 PE=1 SV=2	1	47	47	45	36	35	34	34	35	35	34	32	33	35	32	34	30	32	27	36	33	33	36	35	34	34	35	35	34	32	33	35	32	34	30	32	27	36	33	33	35	34
O88441	O88441	10	10	10	Metaxin-2	Mtx2	sp|O88441|MTX2_MOUSE Metaxin-2 OS=Mus musculus OX=10090 GN=Mtx2 PE=1 SV=1	1	10	10	10	10	9	10	8	9	9	9	10	9	9	8	9	9	8	8	7	9	8	10	9	10	8	9	9	9	10	9	9	8	9	9	8	8	7	9	8	10	9
O88447	O88447	15	11	9	Kinesin light chain 1	Klc1	sp|O88447|KLC1_MOUSE Kinesin light chain 1 OS=Mus musculus OX=10090 GN=Klc1 PE=1 SV=3	1	15	11	9	4	2	6	5	6	10	6	3	6	5	3	8	5	8	9	6	8	6	4	2	4	3	5	6	5	2	4	4	2	5	3	6	7	4	5	4	3	1
O88451	O88451	21	21	11	Retinol dehydrogenase 7	Rdh7	sp|O88451|RDH7_MOUSE Retinol dehydrogenase 7 OS=Mus musculus OX=10090 GN=Rdh7 PE=1 SV=1	1	21	21	11	19	19	20	20	20	18	19	18	18	20	19	18	19	18	19	19	18	19	19	19	20	20	20	18	19	18	18	20	19	18	19	18	19	19	18	19	10	10
O88455	O88455	3	3	3	7-dehydrocholesterol reductase	Dhcr7	sp|O88455|DHCR7_MOUSE 7-dehydrocholesterol reductase OS=Mus musculus OX=10090 GN=Dhcr7 PE=1 SV=1	1	3	3	3	3	2	1	2	3	3	3	3	3	2	2	3	3	3	3	3	3	2	3	2	1	2	3	3	3	3	3	2	2	3	3	3	3	3	3	2	3	2
O88456;Q9D7J7	O88456	14;2	14;2	14;2	Calpain small subunit 1	Capns1	sp|O88456|CPNS1_MOUSE Calpain small subunit 1 OS=Mus musculus OX=10090 GN=Capns1 PE=1 SV=1	2	14	14	14	12	11	12	11	11	10	10	10	12	12	11	12	9	10	12	13	12	11	12	11	12	11	11	10	10	10	12	12	11	12	9	10	12	13	12	11	12	11
O88485	O88485	2	1	1	Cytoplasmic dynein 1 intermediate chain 1	Dync1i1	sp|O88485|DC1I1_MOUSE Cytoplasmic dynein 1 intermediate chain 1 OS=Mus musculus OX=10090 GN=Dync1i1 PE=1 SV=2	1	2	1	1	1	0	2	1	1	1	0	1	1	1	2	2	2	1	2	1	0	2	0	0	1	0	0	0	0	0	0	1	1	1	1	0	1	0	0	1	0	0
O88487	O88487	21	21	20	Cytoplasmic dynein 1 intermediate chain 2	Dync1i2	sp|O88487|DC1I2_MOUSE Cytoplasmic dynein 1 intermediate chain 2 OS=Mus musculus OX=10090 GN=Dync1i2 PE=1 SV=1	1	21	21	20	15	13	16	15	15	16	14	15	15	14	16	18	15	19	15	12	13	15	15	13	16	15	15	16	14	15	15	14	16	18	15	19	15	12	13	15	14	13
O88492	O88492	22	22	22	Perilipin-4	Plin4	sp|O88492|PLIN4_MOUSE Perilipin-4 OS=Mus musculus OX=10090 GN=Plin4 PE=1 SV=2	1	22	22	22	6	5	5	10	17	15	6	9	2	13	5	17	6	2	6	8	6	9	6	5	5	10	17	15	6	9	2	13	5	17	6	2	6	8	6	9	6	5
O88502	O88502	1	1	1	High affinity cAMP-specific and IBMX-insensitive 3,5-cyclic phosphodiesterase 8A	Pde8a	sp|O88502|PDE8A_MOUSE High affinity cAMP-specific and IBMX-insensitive 3,5-cyclic phosphodiesterase 8A OS=Mus musculus OX=10090 GN=Pde8a PE=1 SV=1	1	1	1	1	0	0	1	0	0	0	0	0	0	0	0	1	0	0	0	0	0	0	0	0	1	0	0	0	0	0	0	0	0	1	0	0	0	0	0	0	0	0
O88512	O88512	3	3	3	AP-1 complex subunit gamma-like 2	Ap1g2	sp|O88512|AP1G2_MOUSE AP-1 complex subunit gamma-like 2 OS=Mus musculus OX=10090 GN=Ap1g2 PE=1 SV=2	1	3	3	3	1	0	0	1	2	1	1	0	1	1	1	3	2	1	1	1	0	2	1	0	0	1	2	1	1	0	1	1	1	3	2	1	1	1	0	2	1	0
O88520	O88520	7	7	7	Leucine-rich repeat protein SHOC-2	Shoc2	sp|O88520|SHOC2_MOUSE Leucine-rich repeat protein SHOC-2 OS=Mus musculus OX=10090 GN=Shoc2 PE=1 SV=2	1	7	7	7	4	1	2	2	2	4	4	2	3	2	2	3	3	3	2	3	2	2	4	1	2	2	2	4	4	2	3	2	2	3	3	3	2	3	2	2	4	1
O88522	O88522	5	5	5	NF-kappa-B essential modulator	Ikbkg	sp|O88522|NEMO_MOUSE NF-kappa-B essential modulator OS=Mus musculus OX=10090 GN=Ikbkg PE=1 SV=2	1	5	5	5	2	1	1	3	3	3	2	2	4	3	2	1	1	1	2	0	2	3	2	1	1	3	3	3	2	2	4	3	2	1	1	1	2	0	2	3	2	1
O88531	O88531	11	11	11	Palmitoyl-protein thioesterase 1	Ppt1	sp|O88531|PPT1_MOUSE Palmitoyl-protein thioesterase 1 OS=Mus musculus OX=10090 GN=Ppt1 PE=1 SV=2	1	11	11	11	10	8	10	10	10	8	8	8	10	11	10	10	9	10	10	9	9	10	10	8	10	10	10	8	8	8	10	11	10	10	9	10	10	9	9	10	10	8
O88532	O88532	13	13	13	Zinc finger RNA-binding protein	Zfr	sp|O88532|ZFR_MOUSE Zinc finger RNA-binding protein OS=Mus musculus OX=10090 GN=Zfr PE=1 SV=2	1	13	13	13	4	2	2	6	5	5	2	7	3	4	7	4	5	6	2	3	3	5	4	2	2	6	5	5	2	7	3	4	7	4	5	6	2	3	3	5	4	2
O88533	O88533	18	18	18	Aromatic-L-amino-acid decarboxylase	Ddc	sp|O88533|DDC_MOUSE Aromatic-L-amino-acid decarboxylase OS=Mus musculus OX=10090 GN=Ddc PE=1 SV=1	1	18	18	18	14	15	13	13	15	15	14	11	16	11	14	13	14	12	12	10	11	12	14	15	13	13	15	15	14	11	16	11	14	13	14	12	12	10	11	12	14	15
O88543	O88543	15	15	15	COP9 signalosome complex subunit 3	Cops3	sp|O88543|CSN3_MOUSE COP9 signalosome complex subunit 3 OS=Mus musculus OX=10090 GN=Cops3 PE=1 SV=3	1	15	15	15	10	9	11	13	13	11	10	8	9	13	10	13	9	10	10	10	12	12	10	9	11	13	13	11	10	8	9	13	10	13	9	10	10	10	12	12	10	9
O88544	O88544	23	23	23	COP9 signalosome complex subunit 4	Cops4	sp|O88544|CSN4_MOUSE COP9 signalosome complex subunit 4 OS=Mus musculus OX=10090 GN=Cops4 PE=1 SV=1	1	23	23	23	18	16	18	15	16	17	15	14	15	17	15	18	14	19	18	18	17	19	18	16	18	15	16	17	15	14	15	17	15	18	14	19	18	18	17	19	18	16
O88545	O88545	10	10	10	COP9 signalosome complex subunit 6	Cops6	sp|O88545|CSN6_MOUSE COP9 signalosome complex subunit 6 OS=Mus musculus OX=10090 GN=Cops6 PE=1 SV=1	1	10	10	10	8	7	7	8	8	7	4	6	9	8	8	9	5	6	8	7	8	8	8	7	7	8	8	7	4	6	9	8	8	9	5	6	8	7	8	8	8	7
O88559	O88559	1	1	1	Menin	Men1	sp|O88559|MEN1_MOUSE Menin OS=Mus musculus OX=10090 GN=Men1 PE=1 SV=2	1	1	1	1	0	0	1	0	1	1	0	0	0	0	0	1	1	1	0	0	0	0	0	0	1	0	1	1	0	0	0	0	0	1	1	1	0	0	0	0	0	0
O88569	O88569	34	34	33	Heterogeneous nuclear ribonucleoproteins A2/B1	Hnrnpa2b1	sp|O88569|ROA2_MOUSE Heterogeneous nuclear ribonucleoproteins A2/B1 OS=Mus musculus OX=10090 GN=Hnrnpa2b1 PE=1 SV=2	1	34	34	33	26	25	26	29	25	27	22	24	25	27	27	27	27	24	26	28	28	30	26	25	26	29	25	27	22	24	25	27	27	27	27	24	26	28	28	30	26	25
O88587	O88587	22	22	22	Catechol O-methyltransferase	Comt	sp|O88587|COMT_MOUSE Catechol O-methyltransferase OS=Mus musculus OX=10090 GN=Comt PE=1 SV=2	1	22	22	22	22	18	18	20	20	21	18	18	17	19	19	18	19	17	18	20	19	19	22	18	18	20	20	21	18	18	17	19	19	18	19	17	18	20	19	19	22	18
O88593	O88593	3	3	3	Peptidoglycan recognition protein 1	Pglyrp1	sp|O88593|PGRP1_MOUSE Peptidoglycan recognition protein 1 OS=Mus musculus OX=10090 GN=Pglyrp1 PE=1 SV=1	1	3	3	3	0	0	0	0	0	0	0	0	0	0	0	0	0	3	2	1	1	1	0	0	0	0	0	0	0	0	0	0	0	0	0	3	2	1	1	1	0	0
O88597	O88597	4	4	4	Beclin-1	Becn1	sp|O88597|BECN1_MOUSE Beclin-1 OS=Mus musculus OX=10090 GN=Becn1 PE=1 SV=3	1	4	4	4	2	2	1	2	2	3	1	2	1	1	2	2	2	4	2	1	1	2	2	2	1	2	2	3	1	2	1	1	2	2	2	4	2	1	1	2	2	2
O88622	O88622	3	3	3	Poly(ADP-ribose) glycohydrolase	Parg	sp|O88622|PARG_MOUSE Poly(ADP-ribose) glycohydrolase OS=Mus musculus OX=10090 GN=Parg PE=1 SV=2	1	3	3	3	2	2	1	1	1	1	0	1	0	0	0	1	2	0	1	1	0	0	2	2	1	1	1	1	0	1	0	0	0	1	2	0	1	1	0	0	2	2
O88630	O88630	4	4	4	Golgi SNAP receptor complex member 1	Gosr1	sp|O88630|GOSR1_MOUSE Golgi SNAP receptor complex member 1 OS=Mus musculus OX=10090 GN=Gosr1 PE=1 SV=2	1	4	4	4	3	1	3	4	4	3	2	3	2	4	3	3	4	3	3	3	2	2	3	1	3	4	4	3	2	3	2	4	3	3	4	3	3	3	2	2	3	1
O88653	O88653	4	4	4	Ragulator complex protein LAMTOR3	Lamtor3	sp|O88653|LTOR3_MOUSE Ragulator complex protein LAMTOR3 OS=Mus musculus OX=10090 GN=Lamtor3 PE=1 SV=1	1	4	4	4	4	4	4	4	4	4	4	4	4	4	3	3	3	4	4	4	4	4	4	4	4	4	4	4	4	4	4	4	3	3	3	4	4	4	4	4	4	4
O88668	O88668	8	8	8	Protein CREG1	Creg1	sp|O88668|CREG1_MOUSE Protein CREG1 OS=Mus musculus OX=10090 GN=Creg1 PE=1 SV=1	1	8	8	8	6	5	5	6	5	6	5	6	6	6	5	6	5	5	5	5	6	5	6	5	5	6	5	6	5	6	6	6	5	6	5	5	5	5	6	5	6	5
O88685	O88685	29	29	29	26S protease regulatory subunit 6A	Psmc3	sp|O88685|PRS6A_MOUSE 26S proteasome regulatory subunit 6A OS=Mus musculus OX=10090 GN=Psmc3 PE=1 SV=2	1	29	29	29	25	21	23	25	26	26	22	24	22	26	25	25	21	24	23	24	25	26	25	21	23	25	26	26	22	24	22	26	25	25	21	24	23	24	25	26	25	21
O88696	O88696	10	10	10	ATP-dependent Clp protease proteolytic subunit, mitochondrial	Clpp	sp|O88696|CLPP_MOUSE ATP-dependent Clp protease proteolytic subunit, mitochondrial OS=Mus musculus OX=10090 GN=Clpp PE=1 SV=1	1	10	10	10	7	6	5	7	9	7	6	7	7	7	7	6	7	6	8	8	7	7	7	6	5	7	9	7	6	7	7	7	7	6	7	6	8	8	7	7	7	6
O88697	O88697	3	3	3	Serine/threonine-protein kinase 16	Stk16	sp|O88697|STK16_MOUSE Serine/threonine-protein kinase 16 OS=Mus musculus OX=10090 GN=Stk16 PE=1 SV=3	1	3	3	3	1	1	2	1	0	1	1	1	1	0	2	0	1	0	1	1	0	1	1	1	2	1	0	1	1	1	1	0	2	0	1	0	1	1	0	1	1	1
O88712	O88712	15	15	11	C-terminal-binding protein 1	Ctbp1	sp|O88712|CTBP1_MOUSE C-terminal-binding protein 1 OS=Mus musculus OX=10090 GN=Ctbp1 PE=1 SV=2	1	15	15	11	6	4	6	7	8	7	4	7	8	6	5	12	9	9	10	6	7	9	6	4	6	7	8	7	4	7	8	6	5	12	9	9	10	6	7	9	4	3
O88735	O88735	12	12	12	Ensconsin	Map7	sp|O88735|MAP7_MOUSE Ensconsin OS=Mus musculus OX=10090 GN=Map7 PE=1 SV=1	1	12	12	12	6	2	4	8	5	8	5	4	5	7	7	8	3	4	5	5	1	5	6	2	4	8	5	8	5	4	5	7	7	8	3	4	5	5	1	5	6	2
O88736	O88736	8	8	8	3-keto-steroid reductase	Hsd17b7	sp|O88736|DHB7_MOUSE 3-keto-steroid reductase/17-beta-hydroxysteroid dehydrogenase 7 OS=Mus musculus OX=10090 GN=Hsd17b7 PE=1 SV=1	1	8	8	8	5	1	4	4	4	4	2	3	4	4	3	4	2	3	7	3	4	4	5	1	4	4	4	4	2	3	4	4	3	4	2	3	7	3	4	4	5	1
O88737	O88737	2	2	2	Protein bassoon	Bsn	sp|O88737|BSN_MOUSE Protein bassoon OS=Mus musculus OX=10090 GN=Bsn PE=1 SV=4	1	2	2	2	1	0	1	2	0	0	0	1	1	1	1	0	0	0	0	1	0	0	1	0	1	2	0	0	0	1	1	1	1	0	0	0	0	1	0	0	1	0
O88738;REV__Q5NCS9	O88738	41;1	41;1	40;0	Baculoviral IAP repeat-containing protein 6	Birc6	sp|O88738|BIRC6_MOUSE Baculoviral IAP repeat-containing protein 6 OS=Mus musculus OX=10090 GN=Birc6 PE=1 SV=2	2	41	41	40	15	10	14	13	22	15	14	14	19	18	16	22	17	19	15	15	15	16	15	10	14	13	22	15	14	14	19	18	16	22	17	19	15	15	15	16	14	10
O88746	O88746	18	18	18	Target of Myb protein 1	Tom1	sp|O88746|TOM1_MOUSE Target of Myb protein 1 OS=Mus musculus OX=10090 GN=Tom1 PE=1 SV=1	1	18	18	18	6	9	8	7	9	8	6	7	5	10	8	10	8	12	10	7	13	7	6	9	8	7	9	8	6	7	5	10	8	10	8	12	10	7	13	7	6	9
O88783	O88783	17	17	15	Coagulation factor V;Coagulation factor V heavy chain;Coagulation factor V light chain	F5	sp|O88783|FA5_MOUSE Coagulation factor V OS=Mus musculus OX=10090 GN=F5 PE=1 SV=1	1	17	17	15	4	4	13	5	8	10	2	4	10	4	4	3	8	5	6	5	4	5	4	4	13	5	8	10	2	4	10	4	4	3	8	5	6	5	4	5	4	3
O88792	O88792	8	8	8	Junctional adhesion molecule A	F11r	sp|O88792|JAM1_MOUSE Junctional adhesion molecule A OS=Mus musculus OX=10090 GN=F11r PE=1 SV=2	1	8	8	8	5	6	4	7	5	4	6	5	6	3	3	6	5	6	6	3	2	4	5	6	4	7	5	4	6	5	6	3	3	6	5	6	6	3	2	4	5	6
O88796	O88796	4	4	4	Ribonuclease P protein subunit p30	Rpp30	sp|O88796|RPP30_MOUSE Ribonuclease P protein subunit p30 OS=Mus musculus OX=10090 GN=Rpp30 PE=1 SV=1	1	4	4	4	0	1	1	1	2	2	1	1	1	1	1	2	1	1	1	1	2	1	0	1	1	1	2	2	1	1	1	1	1	2	1	1	1	1	2	1	0	1
O88811	O88811	11	11	9	Signal transducing adapter molecule 2	Stam2	sp|O88811|STAM2_MOUSE Signal transducing adapter molecule 2 OS=Mus musculus OX=10090 GN=Stam2 PE=1 SV=1	1	11	11	9	5	5	3	4	8	5	3	1	5	4	3	11	3	5	4	6	5	2	5	5	3	4	8	5	3	1	5	4	3	11	3	5	4	6	5	2	3	4
O88824	O88824	1	1	1	Protein JTB	Jtb	sp|O88824|JTB_MOUSE Protein JTB OS=Mus musculus OX=10090 GN=Jtb PE=1 SV=1	1	1	1	1	1	1	1	0	0	1	1	0	1	0	0	0	0	0	0	0	1	0	1	1	1	0	0	1	1	0	1	0	0	0	0	0	0	0	1	0	1	1
O88829	O88829	2	2	2	Lactosylceramide alpha-2,3-sialyltransferase	St3gal5	sp|O88829|SIAT9_MOUSE Lactosylceramide alpha-2,3-sialyltransferase OS=Mus musculus OX=10090 GN=St3gal5 PE=1 SV=2	1	2	2	2	1	1	0	1	1	1	1	0	0	0	0	0	1	2	0	1	0	1	1	1	0	1	1	1	1	0	0	0	0	0	1	2	0	1	0	1	1	1
O88833	O88833	27	20	20	Cytochrome P450 4A10	Cyp4a10	sp|O88833|CP4AA_MOUSE Cytochrome P450 4A10 OS=Mus musculus OX=10090 GN=Cyp4a10 PE=1 SV=2	1	27	20	20	19	13	19	18	22	18	21	22	20	17	19	14	20	17	17	14	13	16	14	10	14	13	17	13	16	18	15	13	15	11	16	12	12	10	9	12	14	10
O88843	O88843	4	4	4	Death domain-containing protein CRADD	Cradd	sp|O88843|CRADD_MOUSE Death domain-containing protein CRADD OS=Mus musculus OX=10090 GN=Cradd PE=1 SV=2	1	4	4	4	4	2	2	2	3	1	3	2	3	3	1	2	2	1	2	3	2	3	4	2	2	2	3	1	3	2	3	3	1	2	2	1	2	3	2	3	4	2
O88844	O88844	28	28	27	Isocitrate dehydrogenase [NADP] cytoplasmic	Idh1	sp|O88844|IDHC_MOUSE Isocitrate dehydrogenase [NADP] cytoplasmic OS=Mus musculus OX=10090 GN=Idh1 PE=1 SV=2	1	28	28	27	27	28	27	26	26	26	26	26	26	26	26	26	26	26	26	28	26	27	27	28	27	26	26	26	26	26	26	26	26	26	26	26	26	28	26	27	26	27
O88845	O88845	3	3	3	A-kinase anchor protein 10, mitochondrial	Akap10	sp|O88845|AKA10_MOUSE A-kinase anchor protein 10, mitochondrial OS=Mus musculus OX=10090 GN=Akap10 PE=1 SV=3	1	3	3	3	2	1	1	1	1	0	0	2	1	1	1	0	1	0	0	0	0	0	2	1	1	1	1	0	0	2	1	1	1	0	1	0	0	0	0	0	2	1
O88851	O88851	9	9	9	Putative hydrolase RBBP9	Rbbp9	sp|O88851|RBBP9_MOUSE Putative hydrolase RBBP9 OS=Mus musculus OX=10090 GN=Rbbp9 PE=1 SV=2	1	9	9	9	8	7	9	9	8	9	7	8	7	7	8	8	9	9	9	8	8	8	8	7	9	9	8	9	7	8	7	7	8	8	9	9	9	8	8	8	8	7
O88874	O88874	3	3	3	Cyclin-K	Ccnk	sp|O88874|CCNK_MOUSE Cyclin-K OS=Mus musculus OX=10090 GN=Ccnk PE=1 SV=3	1	3	3	3	1	1	1	2	1	1	2	2	3	2	3	2	3	2	3	2	2	2	1	1	1	2	1	1	2	2	3	2	3	2	3	2	3	2	2	2	1	1
O88876	O88876	7	7	7	Short-chain dehydrogenase/reductase 3	Dhrs3	sp|O88876|DHRS3_MOUSE Short-chain dehydrogenase/reductase 3 OS=Mus musculus OX=10090 GN=Dhrs3 PE=1 SV=2	1	7	7	7	3	4	5	2	4	3	4	5	5	4	4	3	3	4	4	2	3	3	3	4	5	2	4	3	4	5	5	4	4	3	3	4	4	2	3	3	3	4
O88879	O88879	4	4	4	Apoptotic protease-activating factor 1	Apaf1	sp|O88879|APAF_MOUSE Apoptotic protease-activating factor 1 OS=Mus musculus OX=10090 GN=Apaf1 PE=1 SV=3	1	4	4	4	0	0	1	0	1	0	0	0	0	0	0	1	1	3	2	0	0	2	0	0	1	0	1	0	0	0	0	0	0	1	1	3	2	0	0	2	0	0
O88907;Q8C5D8	O88907;Q8C5D8	1;1	1;1	1;1	E3 SUMO-protein ligase PIAS1;E3 SUMO-protein ligase PIAS2	Pias1;Pias2	sp|O88907|PIAS1_MOUSE E3 SUMO-protein ligase PIAS1 OS=Mus musculus OX=10090 GN=Pias1 PE=1 SV=2;sp|Q8C5D8|PIAS2_MOUSE E3 SUMO-protein ligase PIAS2 OS=Mus musculus OX=10090 GN=Pias2 PE=1 SV=2	2	1	1	1	1	0	0	1	0	0	0	0	0	1	0	0	0	1	0	0	0	0	1	0	0	1	0	0	0	0	0	1	0	0	0	1	0	0	0	0	1	0
O88908	O88908	7	7	7	Sterol O-acyltransferase 2	Soat2	sp|O88908|SOAT2_MOUSE Sterol O-acyltransferase 2 OS=Mus musculus OX=10090 GN=Soat2 PE=1 SV=2	1	7	7	7	3	4	5	3	5	4	4	2	5	3	6	4	4	2	3	3	1	3	3	4	5	3	5	4	4	2	5	3	6	4	4	2	3	3	1	3	3	4
O88939	O88939	4	4	4	Zinc finger and BTB domain-containing protein 7A	Zbtb7a	sp|O88939|ZBT7A_MOUSE Zinc finger and BTB domain-containing protein 7A OS=Mus musculus OX=10090 GN=Zbtb7a PE=1 SV=2	1	4	4	4	0	0	1	1	0	0	0	0	1	0	0	0	0	1	0	0	0	1	0	0	1	1	0	0	0	0	1	0	0	0	0	1	0	0	0	1	0	0
O88947	O88947	10	10	10	Coagulation factor X;Factor X light chain;Factor X heavy chain;Activated factor Xa heavy chain	F10	sp|O88947|FA10_MOUSE Coagulation factor X OS=Mus musculus OX=10090 GN=F10 PE=1 SV=1	1	10	10	10	3	5	3	4	8	5	2	3	5	4	5	6	4	5	5	7	6	5	3	5	3	4	8	5	2	3	5	4	5	6	4	5	5	7	6	5	3	5
O88952	O88952	9	9	6	Protein lin-7 homolog C	Lin7c	sp|O88952|LIN7C_MOUSE Protein lin-7 homolog C OS=Mus musculus OX=10090 GN=Lin7c PE=1 SV=2	1	9	9	6	4	5	4	6	5	6	5	5	4	5	5	7	6	5	6	5	7	6	4	5	4	6	5	6	5	5	4	5	5	7	6	5	6	5	7	6	2	2
O88958	O88958	12	12	12	Glucosamine-6-phosphate isomerase 1	Gnpda1	sp|O88958|GNPI1_MOUSE Glucosamine-6-phosphate isomerase 1 OS=Mus musculus OX=10090 GN=Gnpda1 PE=1 SV=3	1	12	12	12	7	7	8	6	6	8	6	6	5	8	5	10	8	7	8	7	8	6	7	7	8	6	6	8	6	6	5	8	5	10	8	7	8	7	8	6	7	7
O88962	O88962	23	23	23	7-alpha-hydroxycholest-4-en-3-one 12-alpha-hydroxylase	Cyp8b1	sp|O88962|CP8B1_MOUSE 7-alpha-hydroxycholest-4-en-3-one 12-alpha-hydroxylase OS=Mus musculus OX=10090 GN=Cyp8b1 PE=1 SV=1	1	23	23	23	19	21	18	19	20	21	23	21	20	20	21	14	17	5	16	18	17	21	19	21	18	19	20	21	23	21	20	20	21	14	17	5	16	18	17	21	19	21
O88967	O88967	14	14	14	ATP-dependent zinc metalloprotease YME1L1	Yme1l1	sp|O88967|YMEL1_MOUSE ATP-dependent zinc metalloprotease YME1L1 OS=Mus musculus OX=10090 GN=Yme1l1 PE=1 SV=1	1	14	14	14	8	8	6	10	8	11	5	5	9	8	8	7	6	11	12	8	9	7	8	8	6	10	8	11	5	5	9	8	8	7	6	11	12	8	9	7	8	8
O88968	O88968	4	4	4	Transcobalamin-2	Tcn2	sp|O88968|TCO2_MOUSE Transcobalamin-2 OS=Mus musculus OX=10090 GN=Tcn2 PE=1 SV=1	1	4	4	4	1	0	0	2	1	0	2	0	2	3	0	1	0	2	2	1	2	2	1	0	0	2	1	0	2	0	2	3	0	1	0	2	2	1	2	2	1	0
O88983	O88983	7	7	7	Syntaxin-8	Stx8	sp|O88983|STX8_MOUSE Syntaxin-8 OS=Mus musculus OX=10090 GN=Stx8 PE=1 SV=1	1	7	7	7	2	3	3	4	4	3	4	3	4	2	4	3	3	3	4	3	5	4	2	3	3	4	4	3	4	3	4	2	4	3	3	3	4	3	5	4	2	3
O88986	O88986	18	18	18	2-amino-3-ketobutyrate coenzyme A ligase, mitochondrial	Gcat	sp|O88986|KBL_MOUSE 2-amino-3-ketobutyrate coenzyme A ligase, mitochondrial OS=Mus musculus OX=10090 GN=Gcat PE=1 SV=2	1	18	18	18	17	16	17	17	17	16	15	17	17	17	16	16	17	14	14	18	17	16	17	16	17	17	17	16	15	17	17	17	16	16	17	14	14	18	17	16	17	16
O89001	O89001	3	3	3	Carboxypeptidase D	Cpd	sp|O89001|CBPD_MOUSE Carboxypeptidase D OS=Mus musculus OX=10090 GN=Cpd PE=1 SV=2	1	3	3	3	1	0	1	1	1	1	0	0	1	0	1	2	0	1	0	0	0	0	1	0	1	1	1	1	0	0	1	0	1	2	0	1	0	0	0	0	1	0
O89016	O89016	3	3	3	ATP-binding cassette sub-family D member 4	Abcd4	sp|O89016|ABCD4_MOUSE Lysosomal cobalamin transporter ABCD4 OS=Mus musculus OX=10090 GN=Abcd4 PE=1 SV=2	1	3	3	3	1	2	2	1	3	1	2	2	0	1	1	2	3	2	2	2	1	2	1	2	2	1	3	1	2	2	0	1	1	2	3	2	2	2	1	2	1	2
O89017	O89017	8	8	8	Legumain	Lgmn	sp|O89017|LGMN_MOUSE Legumain OS=Mus musculus OX=10090 GN=Lgmn PE=1 SV=1	1	8	8	8	6	6	7	7	8	7	6	6	7	7	7	7	8	8	7	7	7	8	6	6	7	7	8	7	6	6	7	7	7	7	8	8	7	7	7	8	6	6
O89020;CON__REFSEQ:XP_585019	O89020	19;1	19;1	19;1	Afamin	Afm	sp|O89020|AFAM_MOUSE Afamin OS=Mus musculus OX=10090 GN=Afm PE=1 SV=2	2	19	19	19	8	13	15	12	11	12	11	6	5	15	15	14	5	4	7	11	9	8	8	13	15	12	11	12	11	6	5	15	15	14	5	4	7	11	9	8	8	13
O89023	O89023	8	8	8	Tripeptidyl-peptidase 1	Tpp1	sp|O89023|TPP1_MOUSE Tripeptidyl-peptidase 1 OS=Mus musculus OX=10090 GN=Tpp1 PE=1 SV=2	1	8	8	8	6	6	6	6	6	6	6	6	6	6	7	7	6	6	6	7	6	6	6	6	6	6	6	6	6	6	6	6	7	7	6	6	6	7	6	6	6	6
O89050	O89050	3	3	3	Muskelin	Mkln1	sp|O89050|MKLN1_MOUSE Muskelin OS=Mus musculus OX=10090 GN=Mkln1 PE=1 SV=1	1	3	3	3	2	2	1	2	1	1	2	1	2	3	1	0	0	0	1	2	2	2	2	2	1	2	1	1	2	1	2	3	1	0	0	0	1	2	2	2	2	2
O89051	O89051	6	6	6	Integral membrane protein 2B;BRI2, membrane form;BRI2 intracellular domain;BRI2C, soluble form;Bri23 peptide	Itm2b	sp|O89051|ITM2B_MOUSE Integral membrane protein 2B OS=Mus musculus OX=10090 GN=Itm2b PE=1 SV=1	1	6	6	6	3	4	4	4	5	5	5	4	6	4	3	4	3	2	4	3	4	2	3	4	4	4	5	5	5	4	6	4	3	4	3	2	4	3	4	2	3	4
O89053	O89053	25	25	25	Coronin-1A	Coro1a	sp|O89053|COR1A_MOUSE Coronin-1A OS=Mus musculus OX=10090 GN=Coro1a PE=1 SV=5	1	25	25	25	12	12	14	10	14	14	9	11	14	16	10	19	14	19	18	20	25	24	12	12	14	10	14	14	9	11	14	16	10	19	14	19	18	20	25	24	12	12
O89079	O89079	22	22	22	Coatomer subunit epsilon	Cope	sp|O89079|COPE_MOUSE Coatomer subunit epsilon OS=Mus musculus OX=10090 GN=Cope PE=1 SV=3	1	22	22	22	15	16	15	13	16	15	13	14	16	17	14	17	17	17	14	16	14	15	15	16	15	13	16	15	13	14	16	17	14	17	17	17	14	16	14	15	15	16
O89086	O89086	8	8	8	RNA-binding protein 3	Rbm3	sp|O89086|RBM3_MOUSE RNA-binding protein 3 OS=Mus musculus OX=10090 GN=Rbm3 PE=1 SV=1	1	8	8	8	7	6	6	6	6	6	6	5	6	7	6	6	6	6	7	7	7	7	7	6	6	6	6	6	6	5	6	7	6	6	6	6	7	7	7	7	7	6
O89090	O89090	3	3	3	Transcription factor Sp1	Sp1	sp|O89090|SP1_MOUSE Transcription factor Sp1 OS=Mus musculus OX=10090 GN=Sp1 PE=1 SV=2	1	3	3	3	1	1	1	2	2	2	2	2	2	2	2	2	2	2	3	2	2	2	1	1	1	2	2	2	2	2	2	2	2	2	2	2	3	2	2	2	1	1
O89106	O89106	8	8	8	Bis(5-adenosyl)-triphosphatase	Fhit	sp|O89106|FHIT_MOUSE Bis(5-adenosyl)-triphosphatase OS=Mus musculus OX=10090 GN=Fhit PE=1 SV=3	1	8	8	8	6	7	6	7	5	6	6	7	7	5	6	7	5	5	6	6	4	2	6	7	6	7	5	6	6	7	7	5	6	7	5	5	6	6	4	2	6	7
O89110	O89110	20	20	20	Caspase-8;Caspase-8 subunit p18;Caspase-8 subunit p10	Casp8	sp|O89110|CASP8_MOUSE Caspase-8 OS=Mus musculus OX=10090 GN=Casp8 PE=1 SV=1	1	20	20	20	14	12	14	14	12	9	10	10	13	13	14	14	13	13	14	12	11	14	14	12	14	14	12	9	10	10	13	13	14	14	13	13	14	12	11	14	14	12
O89112	O89112	11	11	11	LanC-like protein 1	Lancl1	sp|O89112|LANC1_MOUSE Glutathione S-transferase LANCL1 OS=Mus musculus OX=10090 GN=Lancl1 PE=1 SV=1	1	11	11	11	5	3	7	5	8	5	3	4	6	5	5	6	3	4	5	7	4	5	5	3	7	5	8	5	3	4	6	5	5	6	3	4	5	7	4	5	5	3
O89116	O89116	2	2	2	Vesicle transport through interaction with t-SNAREs homolog 1A	Vti1a	sp|O89116|VTI1A_MOUSE Vesicle transport through interaction with t-SNAREs homolog 1A OS=Mus musculus OX=10090 GN=Vti1a PE=1 SV=1	1	2	2	2	0	0	0	0	0	0	0	0	0	0	0	0	0	1	0	1	0	0	0	0	0	0	0	0	0	0	0	0	0	0	0	1	0	1	0	0	0	0
P00158	P00158	1	1	1	Cytochrome b	Mt-Cyb	sp|P00158|CYB_MOUSE Cytochrome b OS=Mus musculus OX=10090 GN=Mt-Cyb PE=1 SV=1	1	1	1	1	1	0	0	1	0	0	0	1	0	0	0	1	0	0	0	0	1	0	1	0	0	1	0	0	0	1	0	0	0	1	0	0	0	0	1	0	1	0
P00186;P00184	P00186	29;5	29;5	29;5	Cytochrome P450 1A2	Cyp1a2	sp|P00186|CP1A2_MOUSE Cytochrome P450 1A2 OS=Mus musculus OX=10090 GN=Cyp1a2 PE=1 SV=1	2	29	29	29	25	22	22	22	28	22	24	25	26	24	25	19	21	14	18	18	25	20	25	22	22	22	28	22	24	25	26	24	25	19	21	14	18	18	25	20	25	22
P00329	P00329	26	26	26	Alcohol dehydrogenase 1	Adh1	sp|P00329|ADH1_MOUSE Alcohol dehydrogenase 1 OS=Mus musculus OX=10090 GN=Adh1 PE=1 SV=2	1	26	26	26	24	23	24	25	24	24	24	23	23	25	24	23	23	23	23	24	23	24	24	23	24	25	24	24	24	23	23	25	24	23	23	23	23	24	23	24	24	23
9;1777160;1777161;1777162;1777163;1777164;1777165;1777166;1777167;1777168;1848879;1848880;1848881;1848882;1848883;1848884;1848885;1848886;1848887;1848888;1848889;1848890;1848891;1848892;1848893;1848894;1848895;1848896;1848897;1848898;1848899;1848900;1848901;1848902;1848903;1848904;1848905;1848906;1848907;1848908;1848909;1848910;1848911;1848912;1848913;1848914;1848915;1848916;1848917;1848918;18489…	19488;19754;419912;420138;557183;588467;742737;775268;778146;811742;811777;847711;905330;976392;1135636;1218048;1310464;1316072;1361198;1475562;1475675;1478553;1706827;1728556;1777114;1849054	342;343;344;345;346	41;119;276;304;307	10090
P00375	P00375	16	16	16	Dihydrofolate reductase	Dhfr	sp|P00375|DYR_MOUSE Dihydrofolate reductase OS=Mus musculus OX=10090 GN=Dhfr PE=1 SV=3	1	16	16	16	13	9	12	11	11	13	12	11	10	12	11	13	9	11	11	13	10	12	13	9	12	11	11	13	12	11	10	12	11	13	9	11	11	13	10	12	13	9
P00397	P00397	2	2	2	Cytochrome c oxidase subunit 1	Mtco1	sp|P00397|COX1_MOUSE Cytochrome c oxidase subunit 1 OS=Mus musculus OX=10090 GN=Mtco1 PE=1 SV=2	1	2	2	2	1	0	2	2	1	1	2	1	1	1	2	2	1	1	2	2	1	0	1	0	2	2	1	1	2	1	1	1	2	2	1	1	2	2	1	0	1	0
P00405	P00405	8	8	8	Cytochrome c oxidase subunit 2	Mtco2	sp|P00405|COX2_MOUSE Cytochrome c oxidase subunit 2 OS=Mus musculus OX=10090 GN=Mtco2 PE=1 SV=1	1	8	8	8	8	7	7	7	8	7	7	8	7	7	8	8	7	7	8	7	7	7	8	7	7	7	8	7	7	8	7	7	8	8	7	7	8	7	7	7	8	7
P00416	P00416	1	1	1	Cytochrome c oxidase subunit 3	mt-Co3	sp|P00416|COX3_MOUSE Cytochrome c oxidase subunit 3 OS=Mus musculus OX=10090 GN=mt-Co3 PE=1 SV=2	1	1	1	1	0	1	1	1	1	1	1	1	1	1	1	1	1	1	1	0	1	1	0	1	1	1	1	1	1	1	1	1	1	1	1	1	1	0	1	1	0	1
P00493	P00493	15	15	15	Hypoxanthine-guanine phosphoribosyltransferase	Hprt1	sp|P00493|HPRT_MOUSE Hypoxanthine-guanine phosphoribosyltransferase OS=Mus musculus OX=10090 GN=Hprt1 PE=1 SV=3	1	15	15	15	15	15	15	14	15	14	13	13	13	14	14	13	13	13	13	15	15	15	15	15	15	14	15	14	13	13	13	14	14	13	13	13	13	15	15	15	15	15
P00520	P00520	4	4	3	Tyrosine-protein kinase ABL1	Abl1	sp|P00520|ABL1_MOUSE Tyrosine-protein kinase ABL1 OS=Mus musculus OX=10090 GN=Abl1 PE=1 SV=3	1	4	4	3	1	2	1	0	1	2	1	1	1	1	0	2	0	1	2	1	0	2	1	2	1	0	1	2	1	1	1	1	0	2	0	1	2	1	0	2	1	1
P00687	P00687	10	5	5	Alpha-amylase 1	Amy1	sp|P00687|AMY1_MOUSE Alpha-amylase 1 OS=Mus musculus OX=10090 GN=Amy1 PE=1 SV=2	1	10	5	5	7	6	9	9	7	7	6	9	9	8	8	4	7	6	3	6	5	6	3	3	4	4	3	4	3	4	4	4	4	3	4	2	2	3	2	3	3	3
P00688;CON__Q3MHH8	P00688	16;1	16;1	11;0	Pancreatic alpha-amylase	Amy2	sp|P00688|AMYP_MOUSE Pancreatic alpha-amylase OS=Mus musculus OX=10090 GN=Amy2 PE=1 SV=2	2	16	16	11	9	5	7	9	6	4	4	6	12	4	12	2	4	6	2	8	11	6	9	5	7	9	6	4	4	6	12	4	12	2	4	6	2	8	11	6	5	2
P00920	P00920	16	16	16	Carbonic anhydrase 2	Ca2	sp|P00920|CAH2_MOUSE Carbonic anhydrase 2 OS=Mus musculus OX=10090 GN=Ca2 PE=1 SV=4	1	16	16	16	13	14	16	12	12	12	11	12	13	12	12	13	13	12	12	12	14	14	13	14	16	12	12	12	11	12	13	12	12	13	13	12	12	12	14	14	13	14
P01027	P01027	112	112	100	Complement C3;Complement C3 beta chain;C3-beta-c;Complement C3 alpha chain;C3a anaphylatoxin;Acylation stimulating protein;Complement C3b alpha chain;Complement C3c alpha chain fragment 1;Complement C3dg fragment;Complement C3g fragment;Complement C3d fragment;Complement C3f fragment;Complement C3c alpha chain fragment 2	C3	sp|P01027|CO3_MOUSE Complement C3 OS=Mus musculus OX=10090 GN=C3 PE=1 SV=3	1	112	112	100	91	91	100	88	94	89	76	77	93	88	89	88	87	102	95	101	93	103	91	91	100	88	94	89	76	77	93	88	89	88	87	102	95	101	93	103	82	82
P01029	P01029	79	79	71	Complement C4-B;Complement C4 beta chain;Complement C4 alpha chain;C4a anaphylatoxin;Complement C4 gamma chain	C4b	sp|P01029|CO4B_MOUSE Complement C4-B OS=Mus musculus OX=10090 GN=C4b PE=1 SV=3	1	79	79	71	50	40	46	50	55	51	35	38	58	45	44	49	57	63	68	67	60	68	50	40	46	50	55	51	35	38	58	45	44	49	57	63	68	67	60	68	47	37
P01592	P01592	4	4	4	Immunoglobulin J chain	Igj	sp|P01592|IGJ_MOUSE Immunoglobulin J chain OS=Mus musculus OX=10090 GN=Jchain PE=1 SV=4	1	4	4	4	0	1	2	1	1	2	2	0	2	2	2	3	1	2	2	2	2	3	0	1	2	1	1	2	2	0	2	2	2	3	1	2	2	2	2	3	0	1
P01630	P01630	3	3	3	Ig kappa chain V-II region 7S34.1		sp|P01630|KV2A6_MOUSE Ig kappa chain V-II region 7S34.1 OS=Mus musculus OX=10090 PE=1 SV=1	1	3	3	3	0	0	0	0	3	0	1	0	0	0	0	2	1	3	1	1	1	3	0	0	0	0	3	0	1	0	0	0	0	2	1	3	1	1	1	3	0	0
P01631	P01631	5	5	5	Ig kappa chain V-II region 26-10		sp|P01631|KV2A7_MOUSE Ig kappa chain V-II region 26-10 OS=Mus musculus OX=10090 PE=1 SV=1	1	5	5	5	1	2	2	3	2	1	1	0	3	3	1	4	3	4	4	4	5	5	1	2	2	3	2	1	1	0	3	3	1	4	3	4	4	4	5	5	1	2
P01633	P01633	4	4	3	Ig kappa chain V19-17	Igk-V19-17	sp|P01633|KV5A1_MOUSE Ig kappa chain V19-17 OS=Mus musculus OX=10090 GN=Igk-V19-17 PE=1 SV=1	1	4	4	3	0	1	1	2	2	2	0	0	1	1	2	3	1	2	2	4	4	3	0	1	1	2	2	2	0	0	1	1	2	3	1	2	2	4	4	3	0	1
P01635	P01635	3	3	3	Ig kappa chain V-V region K2		sp|P01635|KV5A3_MOUSE Ig kappa chain V-V region K2 (Fragment) OS=Mus musculus OX=10090 PE=1 SV=1	1	3	3	3	0	0	0	0	0	1	0	0	0	0	0	1	1	1	0	3	2	2	0	0	0	0	0	1	0	0	0	0	0	1	1	1	0	3	2	2	0	0
P01636	P01636	1	1	1	Ig kappa chain V-V region MOPC 149		sp|P01636|KV5A4_MOUSE Ig kappa chain V-V region MOPC 149 OS=Mus musculus OX=10090 PE=1 SV=1	1	1	1	1	0	0	1	1	1	1	1	0	0	0	1	1	1	1	1	1	1	1	0	0	1	1	1	1	1	0	0	0	1	1	1	1	1	1	1	1	0	0
P01638;P01637	P01638;P01637	4;2	4;2	4;2	Ig kappa chain V-V region L6;Ig kappa chain V-V region T1		sp|P01638|KV5A6_MOUSE Ig kappa chain V-V region L6 (Fragment) OS=Mus musculus OX=10090 PE=4 SV=1;sp|P01637|KV5A5_MOUSE Ig kappa chain V-V region T1 OS=Mus musculus OX=10090 PE=4 SV=1	2	4	4	4	0	0	1	0	1	0	1	1	0	0	0	3	3	4	3	3	4	4	0	0	1	0	1	0	1	1	0	0	0	3	3	4	3	3	4	4	0	0
P01639	P01639	2	2	2	Ig kappa chain V-V region MOPC 41	Gm5571	sp|P01639|KV5A7_MOUSE Ig kappa chain V-V region MOPC 41 OS=Mus musculus OX=10090 GN=Gm5571 PE=1 SV=1	1	2	2	2	0	0	0	0	0	0	0	0	0	1	0	0	0	1	2	0	0	0	0	0	0	0	0	0	0	0	0	1	0	0	0	1	2	0	0	0	0	0
P01642	P01642	2	2	2	Ig kappa chain V-V region L7	Gm10881	sp|P01642|KV5A9_MOUSE Ig kappa chain V-V region L7 (Fragment) OS=Mus musculus OX=10090 GN=Gm10881 PE=1 SV=1	1	2	2	2	0	0	0	0	0	1	0	1	0	0	1	2	1	2	2	1	2	1	0	0	0	0	0	1	0	1	0	0	1	2	1	2	2	1	2	1	0	0
P01643	P01643	2	1	1	Ig kappa chain V-V region MOPC 173		sp|P01643|KV5AA_MOUSE Ig kappa chain V-V region MOPC 173 OS=Mus musculus OX=10090 PE=1 SV=1	1	2	1	1	0	1	1	0	1	1	1	0	1	0	2	2	1	2	1	2	1	2	0	1	1	0	1	1	1	0	1	0	1	1	1	1	1	1	1	1	0	1
P01645;P01644;P01646;P01647;P04946	P01645;P01644;P01646;P01647	5;5;4;3;2	5;5;4;3;2	2;2;2;0;0	Ig kappa chain V-V region HP 93G7;Ig kappa chain V-V region HP R16.7;Ig kappa chain V-V region HP 123E6;Ig kappa chain V-V region HP 124E1		sp|P01645|KV5AC_MOUSE Ig kappa chain V-V region HP 93G7 OS=Mus musculus OX=10090 PE=1 SV=1;sp|P01644|KV5AB_MOUSE Ig kappa chain V-V region HP R16.7 OS=Mus musculus OX=10090 PE=1 SV=1;sp|P01646|KV5AD_MOUSE Ig kappa chain V-V region HP 123E6 OS=Mus musculus	5	5	5	2	1	2	3	3	3	3	1	2	3	2	4	4	3	5	3	4	3	4	1	2	3	3	3	3	1	2	3	2	4	4	3	5	3	4	3	4	0	1
P01648;P01649	P01648	3;1	1;1	1;1	Ig kappa chain V-V region HP 91A3		sp|P01648|KV5AF_MOUSE Ig kappa chain V-V region HP 91A3 OS=Mus musculus OX=10090 PE=1 SV=1	2	3	1	1	1	1	2	2	2	2	0	1	2	1	2	3	2	3	3	3	3	3	0	0	0	0	0	0	0	0	0	0	0	1	0	1	1	1	1	1	0	0
P01654;P01655;P03977;P01656	P01654;P01655;P03977;P01656	3;3;2;2	3;3;2;2	2;2;1;1	Ig kappa chain V-III region PC 2880/PC 1229;Ig kappa chain V-III region PC 7132;Ig kappa chain V-III region 50S10.1;Ig kappa chain V-III region MOPC 70		sp|P01654|KV3A1_MOUSE Ig kappa chain V-III region PC 2880/PC 1229 OS=Mus musculus OX=10090 PE=1 SV=1;sp|P01655|KV3A2_MOUSE Ig kappa chain V-III region PC 7132 OS=Mus musculus OX=10090 PE=1 SV=1;sp|P03977|KV3A4_MOUSE Ig kappa chain V-III region 50S10.1 OS=M	4	3	3	2	0	2	1	1	3	3	1	1	1	2	2	3	1	2	2	2	3	2	0	2	1	1	3	3	1	1	1	2	2	3	1	2	2	2	3	2	0	1
P01660;P01673;P01669;P01667;P01659	P01660	3;1;1;1;1	2;0;0;0;0	1;0;0;0;0	Ig kappa chain V-III region PC 3741/TEPC 111		sp|P01660|KV3A8_MOUSE Ig kappa chain V-III region PC 3741/TEPC 111 OS=Mus musculus OX=10090 PE=1 SV=1	5	3	2	1	0	1	1	1	1	1	1	1	1	2	1	3	1	2	2	2	2	2	0	0	0	0	0	0	0	0	0	1	0	2	0	1	1	1	1	1	0	0
P01662;P01663;P01661	P01662;P01663;P01661	3;3;2	1;1;0	1;1;0	Ig kappa chain V-III region ABPC 22/PC 9245;Ig kappa chain V-III region PC 4050;Ig kappa chain V-III region MOPC 63		sp|P01662|KV3AA_MOUSE Ig kappa chain V-III region ABPC 22/PC 9245 OS=Mus musculus OX=10090 PE=1 SV=1;sp|P01663|KV3AB_MOUSE Ig kappa chain V-III region PC 4050 OS=Mus musculus OX=10090 PE=1 SV=1;sp|P01661|KV3A9_MOUSE Ig kappa chain V-III region MOPC 63 OS=M	3	3	1	1	0	0	0	0	0	0	0	0	0	0	0	2	0	1	0	1	2	0	0	0	0	0	0	0	0	0	0	0	0	0	0	0	0	0	1	0	0	0
P01668;P01666;P01665;P01664	P01668;P01666;P01665;P01664	2;2;2;2	1;1;1;1	1;1;1;1	Ig kappa chain V-III region PC 7210;Ig kappa chain V-III region PC 7183;Ig kappa chain V-III region PC 7043;Ig kappa chain V-III region CBPC 101		sp|P01668|KV3AG_MOUSE Ig kappa chain V-III region PC 7210 OS=Mus musculus OX=10090 PE=1 SV=1;sp|P01666|KV3AE_MOUSE Ig kappa chain V-III region PC 7183 OS=Mus musculus OX=10090 PE=1 SV=1;sp|P01665|KV3AD_MOUSE Ig kappa chain V-III region PC 7043 OS=Mus muscu	4	2	1	1	0	2	1	1	1	1	1	1	1	2	2	1	1	1	2	1	1	1	0	1	0	0	0	0	0	0	0	1	1	0	0	0	1	0	0	0	0	1
P01670;P01671;P01672	P01670;P01671;P01672	3;3;2	2;2;1	1;1;0	Ig kappa chain V-III region PC 6684;Ig kappa chain V-III region PC 7175;Ig kappa chain V-III region PC 7940		sp|P01670|KV3AI_MOUSE Ig kappa chain V-III region PC 6684 OS=Mus musculus OX=10090 PE=1 SV=1;sp|P01671|KV3AJ_MOUSE Ig kappa chain V-III region PC 7175 OS=Mus musculus OX=10090 PE=1 SV=1;sp|P01672|KV3AK_MOUSE Ig kappa chain V-III region PC 7940 OS=Mus muscu	3	3	2	1	0	1	1	1	1	1	1	1	1	1	1	3	1	2	1	3	2	1	0	0	0	0	0	0	0	0	0	0	0	2	0	1	0	2	1	0	0	0
P01674	P01674	1	1	1	Ig kappa chain V-III region PC 2154		sp|P01674|KV3AM_MOUSE Ig kappa chain V-III region PC 2154 OS=Mus musculus OX=10090 PE=1 SV=1	1	1	1	1	0	0	0	0	0	0	0	0	0	0	0	0	0	1	1	1	0	0	0	0	0	0	0	0	0	0	0	0	0	0	0	1	1	1	0	0	0	0
P01680	P01680	1	1	1	Ig kappa chain V-IV region S107B		sp|P01680|KV4A1_MOUSE Ig kappa chain V-IV region S107B OS=Mus musculus OX=10090 PE=4 SV=1	1	1	1	1	1	1	1	0	1	0	1	1	0	1	1	1	1	1	1	1	1	1	1	1	1	0	1	0	1	1	0	1	1	1	1	1	1	1	1	1	1	1
P01723;P01727	P01723;P01727	2;2	2;2	2;2	Ig lambda-1 chain V region;Ig lambda-1 chain V region S43		sp|P01723|LV1A_MOUSE Ig lambda-1 chain V region OS=Mus musculus OX=10090 PE=1 SV=2;sp|P01727|LV1E_MOUSE Ig lambda-1 chain V region S43 OS=Mus musculus OX=10090 PE=1 SV=1	2	2	2	2	1	0	0	0	1	0	0	0	0	1	0	1	2	2	1	2	1	1	1	0	0	0	1	0	0	0	0	1	0	1	2	2	1	2	1	1	1	0
P01728	P01728	1	1	1	Ig lambda-2 chain V region		sp|P01728|LV2A_MOUSE Ig lambda-2 chain V region OS=Mus musculus OX=10090 PE=3 SV=1	1	1	1	1	0	0	0	0	1	0	0	0	1	0	0	1	0	1	1	0	0	0	0	0	0	0	1	0	0	0	1	0	0	1	0	1	1	0	0	0	0	0
P01741	P01741	1	1	1	Ig heavy chain V region		sp|P01741|HVM00_MOUSE Ig heavy chain V region OS=Mus musculus OX=10090 PE=1 SV=1	1	1	1	1	0	0	0	0	0	0	0	0	0	0	0	1	1	1	1	1	1	1	0	0	0	0	0	0	0	0	0	0	0	1	1	1	1	1	1	1	0	0
P01747;P01746	P01747;P01746	1;1	1;1	1;1	Ig heavy chain V region 36-65;Ig heavy chain V region 93G7		sp|P01747|HVM03_MOUSE Ig heavy chain V region 36-65 OS=Mus musculus OX=10090 PE=1 SV=1;sp|P01746|HVM02_MOUSE Ig heavy chain V region 93G7 OS=Mus musculus OX=10090 PE=2 SV=1	2	1	1	1	0	0	0	0	0	0	0	0	0	0	0	0	0	1	1	1	1	0	0	0	0	0	0	0	0	0	0	0	0	0	0	1	1	1	1	0	0	0
P01749;P06329;P03980	P01749	3;1;1	2;0;0	2;0;0	Ig heavy chain V region 3	Ighv1-61	sp|P01749|HVM05_MOUSE Ig heavy chain V region 3 OS=Mus musculus OX=10090 GN=Ighv1-61 PE=1 SV=1	3	3	2	2	1	1	1	1	1	1	1	0	0	3	1	3	1	1	1	1	1	1	0	0	0	0	0	0	0	0	0	2	0	2	0	0	0	0	0	0	0	0
P01750;P01748	P01750	4;1	3;1	2;0	Ig heavy chain V region 102		sp|P01750|HVM06_MOUSE Ig heavy chain V region 102 OS=Mus musculus OX=10090 PE=1 SV=1	2	4	3	2	2	2	2	1	1	1	1	0	0	2	1	2	3	4	2	2	3	2	1	1	1	0	0	0	0	0	0	1	0	1	2	3	1	1	2	1	0	1
P01786	P01786	1	1	1	Ig heavy chain V region MOPC 47A		sp|P01786|HVM17_MOUSE Ig heavy chain V region MOPC 47A OS=Mus musculus OX=10090 PE=1 SV=1	1	1	1	1	1	1	1	0	0	0	1	0	0	1	0	1	1	1	1	1	1	1	1	1	1	0	0	0	1	0	0	1	0	1	1	1	1	1	1	1	1	1
P01790;P01794;P01791;P01788;P01787;P01789;P01793;P01792	P01790;P01794;P01791;P01788;P01787;P01789;P01793;P01792	2;2;2;2;2;1;1;1	2;2;2;2;2;1;1;1	2;2;2;2;2;1;1;1	Ig heavy chain V region M511;Ig heavy chain V region HPCG14;Ig heavy chain V region HPCM6;Ig heavy chain V region H8;Ig heavy chain V regions TEPC 15/S107/HPCM1/HPCM2/HPCM3;Ig heavy chain V region M603;Ig heavy chain V region HPCG13;Ig heavy chain V region HPCG8		sp|P01790|HVM21_MOUSE Ig heavy chain V region M511 OS=Mus musculus OX=10090 PE=1 SV=1;sp|P01794|HVM25_MOUSE Ig heavy chain V region HPCG14 OS=Mus musculus OX=10090 PE=1 SV=1;sp|P01791|HVM22_MOUSE Ig heavy chain V region HPCM6 OS=Mus musculus OX=10090 PE=1	8	2	2	2	2	2	1	0	0	0	0	1	2	0	0	2	1	2	2	1	2	1	2	2	1	0	0	0	0	1	2	0	0	2	1	2	2	1	2	1	2	2
P01799;P01797;P01796;P01801;P01800;P01802;P01798	P01799;P01797;P01796;P01801;P01800;P01802;P01798	5;5;5;5;4;4;3	5;5;5;5;4;4;3	2;2;2;2;2;2;2	Ig heavy chain V-III region ABE-47N;Ig heavy chain V-III region U61;Ig heavy chain V-III region A4;Ig heavy chain V-III region J606;Ig heavy chain V-III region T957;Ig heavy chain V-III region W3082;Ig heavy chain V-III region E109		sp|P01799|HVM30_MOUSE Ig heavy chain V-III region ABE-47N OS=Mus musculus OX=10090 PE=1 SV=1;sp|P01797|HVM28_MOUSE Ig heavy chain V-III region U61 OS=Mus musculus OX=10090 PE=1 SV=1;sp|P01796|HVM27_MOUSE Ig heavy chain V-III region A4 OS=Mus musculus OX=10	7	5	5	2	3	1	1	2	1	1	0	0	0	0	1	4	2	2	2	3	3	5	3	1	1	2	1	1	0	0	0	0	1	4	2	2	2	3	3	5	1	1
P01803	P01803	4	1	1	Ig heavy chain V region AMPC1		sp|P01803|HVM34_MOUSE Ig heavy chain V region AMPC1 OS=Mus musculus OX=10090 PE=1 SV=1	1	4	1	1	2	0	0	1	1	0	0	0	0	0	0	3	1	3	2	2	2	3	0	0	0	0	0	0	0	0	0	0	0	0	0	1	1	0	0	0	0	0
P01804	P01804	4	1	1	Ig heavy chain V-III region HPC76		sp|P01804|HVM35_MOUSE Ig heavy chain V-III region HPC76 (Fragment) OS=Mus musculus OX=10090 PE=4 SV=1	1	4	1	1	2	0	0	1	1	0	0	0	0	0	0	3	1	3	2	2	2	3	0	0	0	0	0	0	0	0	0	0	0	0	0	1	1	0	0	0	0	0
P01806;P01810;P01808;P01807;P01812;P01811;P18524;P01809	P01806;P01810;P01808;P01807;P01812	3;3;3;3;2;1;1;1	3;3;3;3;2;1;1;1	3;3;3;3;2;1;1;1	Ig heavy chain V region 441;Ig heavy chain V region J539;Ig heavy chain V region T601;Ig heavy chain V region X44;Ig heavy chain V region MOPC 173		sp|P01806|HVM36_MOUSE Ig heavy chain V region 441 OS=Mus musculus OX=10090 PE=4 SV=1;sp|P01810|HVM40_MOUSE Ig heavy chain V region J539 OS=Mus musculus OX=10090 PE=1 SV=1;sp|P01808|HVM38_MOUSE Ig heavy chain V region T601 OS=Mus musculus OX=10090 PE=1 SV=1	8	3	3	3	0	2	1	1	0	1	0	0	1	0	1	2	1	0	1	2	2	2	0	2	1	1	0	1	0	0	1	0	1	2	1	0	1	2	2	2	0	2
P01820;P01819	P01820;P01819	1;1	1;1	1;1	Ig heavy chain V region PJ14;Ig heavy chain V region MOPC 141		sp|P01820|HVM44_MOUSE Ig heavy chain V region PJ14 OS=Mus musculus OX=10090 PE=1 SV=1;sp|P01819|HVM43_MOUSE Ig heavy chain V region MOPC 141 OS=Mus musculus OX=10090 PE=4 SV=1	2	1	1	1	0	0	0	0	0	0	0	0	0	0	0	0	0	1	0	1	1	1	0	0	0	0	0	0	0	0	0	0	0	0	0	1	0	1	1	1	0	0
P01837	P01837	9	9	9	Ig kappa chain C region		sp|P01837|IGKC_MOUSE Immunoglobulin kappa constant OS=Mus musculus OX=10090 GN=Igkc PE=1 SV=2	1	9	9	9	6	6	5	5	5	7	5	6	5	5	5	7	7	8	7	7	8	8	6	6	5	5	5	7	5	6	5	5	5	7	7	8	7	7	8	8	6	6
P01843	P01843	5	5	5	Ig lambda-1 chain C region		sp|P01843|LAC1_MOUSE Ig lambda-1 chain C region OS=Mus musculus OX=10090 PE=1 SV=1	1	5	5	5	1	2	2	0	1	2	1	1	1	2	3	3	4	5	3	3	2	3	1	2	2	0	1	2	1	1	1	2	3	3	4	5	3	3	2	3	1	2
P01844	P01844	4	4	1	Ig lambda-2 chain C region	Iglc2	sp|P01844|LAC2_MOUSE Ig lambda-2 chain C region OS=Mus musculus OX=10090 GN=Iglc2 PE=1 SV=1	1	4	4	1	1	2	4	1	2	2	0	0	1	2	1	3	1	4	3	3	3	4	1	2	4	1	2	2	0	0	1	2	1	3	1	4	3	3	3	4	1	1
P01864;P01863;P01865	P01864	8;1;1	8;1;1	8;1;1	Ig gamma-2A chain C region secreted form		sp|P01864|GCAB_MOUSE Ig gamma-2A chain C region secreted form OS=Mus musculus OX=10090 PE=1 SV=1	3	8	8	8	1	5	2	4	5	3	1	3	3	4	3	7	2	7	5	5	6	7	1	5	2	4	5	3	1	3	3	4	3	7	2	7	5	5	6	7	1	5
P01867	P01867	10	10	10	Ig gamma-2B chain C region	Igh-3	sp|P01867|IGG2B_MOUSE Ig gamma-2B chain C region OS=Mus musculus OX=10090 GN=Igh-3 PE=1 SV=3	1	10	10	10	5	5	7	7	8	8	5	5	5	7	7	8	8	8	8	9	10	10	5	5	7	7	8	8	5	5	5	7	7	8	8	8	8	9	10	10	5	5
P01868;P01869	P01868;P01869	10;10	10;10	10;10	Ig gamma-1 chain C region secreted form;Ig gamma-1 chain C region, membrane-bound form	Ighg1	sp|P01868|IGHG1_MOUSE Ig gamma-1 chain C region secreted form OS=Mus musculus OX=10090 GN=Ighg1 PE=1 SV=1;sp|P01869|IGH1M_MOUSE Ig gamma-1 chain C region, membrane-bound form OS=Mus musculus OX=10090 GN=Ighg1 PE=1 SV=2	2	10	10	10	2	4	6	4	5	6	3	2	5	5	4	5	9	9	10	10	9	7	2	4	6	4	5	6	3	2	5	5	4	5	9	9	10	10	9	7	2	4
P01872	P01872	25	25	25	Ig mu chain C region	Ighm	sp|P01872|IGHM_MOUSE Immunoglobulin heavy constant mu OS=Mus musculus OX=10090 GN=Ighm PE=1 SV=2	1	25	25	25	17	19	19	18	19	21	17	17	13	21	19	19	17	19	19	19	23	21	17	19	19	18	19	21	17	17	13	21	19	19	17	19	19	19	23	21	17	19
P01878	P01878	9	9	9	Ig alpha chain C region		sp|P01878|IGHA_MOUSE Ig alpha chain C region OS=Mus musculus OX=10090 PE=1 SV=1	1	9	9	9	7	6	5	5	2	3	5	4	7	4	5	8	5	6	3	7	6	6	7	6	5	5	2	3	5	4	7	4	5	8	5	6	3	7	6	6	7	6
P01887	P01887	6	6	6	Beta-2-microglobulin	B2m	sp|P01887|B2MG_MOUSE Beta-2-microglobulin OS=Mus musculus OX=10090 GN=B2m PE=1 SV=2	1	6	6	6	4	5	2	5	5	4	5	4	4	3	3	5	4	5	5	5	3	4	4	5	2	5	5	4	5	4	4	3	3	5	4	5	5	5	3	4	4	5
P01898	P01898	16	13	10	H-2 class I histocompatibility antigen, Q10 alpha chain	H2-Q10	sp|P01898|HA10_MOUSE H-2 class I histocompatibility antigen, Q10 alpha chain OS=Mus musculus OX=10090 GN=H2-Q10 PE=1 SV=3	1	16	13	10	14	12	12	11	11	14	12	12	13	12	12	11	11	11	13	13	11	14	11	10	9	8	8	11	9	11	10	9	9	9	9	8	10	10	8	11	8	7
P01899;P01900	P01899	18;4	18;4	5;0	H-2 class I histocompatibility antigen, D-B alpha chain	H2-D1	sp|P01899|HA11_MOUSE H-2 class I histocompatibility antigen, D-B alpha chain OS=Mus musculus OX=10090 GN=H2-D1 PE=1 SV=2	2	18	18	5	13	10	15	15	15	16	11	9	14	15	15	14	14	16	16	17	14	17	13	10	15	15	15	16	11	9	14	15	15	14	14	16	16	17	14	17	4	2
P01901;P04223;P14426;P14428;P03991	P01901;P04223	17;9;6;6;6	14;6;4;3;3	10;5;3;2;2	H-2 class I histocompatibility antigen, K-B alpha chain;H-2 class I histocompatibility antigen, K-K alpha chain	H2-K1	sp|P01901|HA1B_MOUSE H-2 class I histocompatibility antigen, K-B alpha chain OS=Mus musculus OX=10090 GN=H2-K1 PE=1 SV=1;sp|P04223|HA1K_MOUSE H-2 class I histocompatibility antigen, K-K alpha chain OS=Mus musculus OX=10090 GN=H2-K1 PE=1 SV=1	5	17	14	10	10	8	13	13	15	15	13	13	15	14	13	16	14	14	15	16	12	16	8	6	10	10	12	12	10	10	12	11	10	13	11	11	12	13	10	13	6	5
P04224;P01904	P04224;P01904	1;1	1;1	1;1	H-2 class II histocompatibility antigen, E-K alpha chain;H-2 class II histocompatibility antigen, E-D alpha chain	H2-Ea	sp|P04224|HA22_MOUSE H-2 class II histocompatibility antigen, E-K alpha chain OS=Mus musculus OX=10090 PE=1 SV=1;sp|P01904|HA21_MOUSE H-2 class II histocompatibility antigen, E-D alpha chain OS=Mus musculus OX=10090 GN=H2-Ea PE=1 SV=2	2	1	1	1	0	0	0	0	0	0	0	0	0	0	0	0	0	1	0	0	0	0	0	0	0	0	0	0	0	0	0	0	0	0	0	1	0	0	0	0	0	0
P01942	P01942	13	13	11	Hemoglobin subunit alpha	Hba	sp|P01942|HBA_MOUSE Hemoglobin subunit alpha OS=Mus musculus OX=10090 GN=Hba PE=1 SV=2	1	13	13	11	8	9	9	9	10	10	7	7	7	8	8	9	8	8	7	7	8	8	8	9	9	9	10	10	7	7	7	8	8	9	8	8	7	7	8	8	6	7
P02088;CON__Q3SX09;P02104	P02088	15;2;1	15;2;1	8;0;0	Hemoglobin subunit beta-1	Hbb-b1	sp|P02088|HBB1_MOUSE Hemoglobin subunit beta-1 OS=Mus musculus OX=10090 GN=Hbb-b1 PE=1 SV=2	3	15	15	8	11	10	10	12	12	12	10	11	9	10	12	13	9	10	10	9	9	9	11	10	10	12	12	12	10	11	9	10	12	13	9	10	10	9	9	9	6	4
P02089	P02089	8	1	1	Hemoglobin subunit beta-2	Hbb-b2	sp|P02089|HBB2_MOUSE Hemoglobin subunit beta-2 OS=Mus musculus OX=10090 GN=Hbb-b2 PE=1 SV=2	1	8	1	1	5	7	5	7	5	7	5	7	5	6	6	6	6	5	6	6	6	6	0	1	0	1	0	1	0	1	0	1	1	0	1	0	1	1	1	1	0	1
P84244;P02301	P84244;P02301	6;6	6;6	1;1	Histone H3.3;Histone H3.3C	H3f3a;H3f3c	sp|P84244|H33_MOUSE Histone H3.3 OS=Mus musculus OX=10090 GN=H3-3a PE=1 SV=2;sp|P02301|H3C_MOUSE Histone H3.3C OS=Mus musculus OX=10090 GN=H3-5 PE=3 SV=3	2	6	6	1	6	5	5	5	5	5	4	5	5	5	5	6	4	5	4	5	4	6	6	5	5	5	5	5	4	5	5	5	5	6	4	5	4	5	4	6	1	1
P02463	P02463	5	5	5	Collagen alpha-1(IV) chain;Arresten	Col4a1	sp|P02463|CO4A1_MOUSE Collagen alpha-1(IV) chain OS=Mus musculus OX=10090 GN=Col4a1 PE=1 SV=4	1	5	5	5	3	3	1	1	2	1	1	3	0	2	0	4	0	1	3	3	4	2	3	3	1	1	2	1	1	3	0	2	0	4	0	1	3	3	4	2	3	3
P02468;Q9R0B6	P02468	24;1	24;1	24;1	Laminin subunit gamma-1	Lamc1	sp|P02468|LAMC1_MOUSE Laminin subunit gamma-1 OS=Mus musculus OX=10090 GN=Lamc1 PE=1 SV=2	2	24	24	24	9	5	7	11	16	14	5	8	8	10	9	21	6	11	8	8	13	12	9	5	7	11	16	14	5	8	8	10	9	21	6	11	8	8	13	12	9	5
P02469	P02469	16	16	16	Laminin subunit beta-1	Lamb1	sp|P02469|LAMB1_MOUSE Laminin subunit beta-1 OS=Mus musculus OX=10090 GN=Lamb1 PE=1 SV=3	1	16	16	16	6	3	6	3	7	7	2	4	8	4	5	14	1	4	3	0	5	5	6	3	6	3	7	7	2	4	8	4	5	14	1	4	3	0	5	5	6	3
P02798;CON__P67983	P02798;CON__P67983	2;1	2;1	2;1	Metallothionein-2	Mt2	sp|P02798|MT2_MOUSE Metallothionein-2 OS=Mus musculus OX=10090 GN=Mt2 PE=1 SV=2;	2	2	2	2	1	1	1	1	1	1	1	1	1	1	1	1	2	2	2	2	1	1	1	1	1	1	1	1	1	1	1	1	1	1	2	2	2	2	1	1	1	1
P02802	P02802	2	2	2	Metallothionein-1	Mt1	sp|P02802|MT1_MOUSE Metallothionein-1 OS=Mus musculus OX=10090 GN=Mt1 PE=1 SV=1	1	2	2	2	1	1	1	1	1	1	2	2	2	1	1	1	2	2	2	2	1	1	1	1	1	1	1	1	2	2	2	1	1	1	2	2	2	2	1	1	1	1
P03888	P03888	2	2	2	NADH-ubiquinone oxidoreductase chain 1	Mtnd1	sp|P03888|NU1M_MOUSE NADH-ubiquinone oxidoreductase chain 1 OS=Mus musculus OX=10090 GN=Mtnd1 PE=1 SV=3	1	2	2	2	1	2	1	2	2	2	2	2	2	2	2	2	2	2	2	2	2	1	1	2	1	2	2	2	2	2	2	2	2	2	2	2	2	2	2	1	1	2
P03899	P03899	1	1	1	NADH-ubiquinone oxidoreductase chain 3	Mtnd3	sp|P03899|NU3M_MOUSE NADH-ubiquinone oxidoreductase chain 3 OS=Mus musculus OX=10090 GN=Mtnd3 PE=1 SV=3	1	1	1	1	0	0	0	0	0	0	0	1	0	0	0	0	0	0	0	0	0	0	0	0	0	0	0	0	0	1	0	0	0	0	0	0	0	0	0	0	0	0
P03903	P03903	1	1	1	NADH-ubiquinone oxidoreductase chain 4L	Mtnd4l	sp|P03903|NU4LM_MOUSE NADH-ubiquinone oxidoreductase chain 4L OS=Mus musculus OX=10090 GN=Mtnd4l PE=1 SV=2	1	1	1	1	0	0	1	0	1	0	0	0	1	0	1	1	1	0	1	0	0	0	0	0	1	0	1	0	0	0	1	0	1	1	1	0	1	0	0	0	0	0
P03911	P03911	3	3	3	NADH-ubiquinone oxidoreductase chain 4	Mtnd4	sp|P03911|NU4M_MOUSE NADH-ubiquinone oxidoreductase chain 4 OS=Mus musculus OX=10090 GN=Mtnd4 PE=1 SV=1	1	3	3	3	3	2	3	3	3	3	3	3	3	2	3	3	2	3	3	3	2	3	3	2	3	3	3	3	3	3	3	2	3	3	2	3	3	3	2	3	3	2
P03921	P03921	5	5	5	NADH-ubiquinone oxidoreductase chain 5	Mtnd5	sp|P03921|NU5M_MOUSE NADH-ubiquinone oxidoreductase chain 5 OS=Mus musculus OX=10090 GN=Mtnd5 PE=1 SV=3	1	5	5	5	2	3	3	2	4	3	3	4	2	3	3	3	4	3	3	3	3	3	2	3	3	2	4	3	3	4	2	3	3	3	4	3	3	3	3	3	2	3
P03930	P03930	2	2	2	ATP synthase protein 8	Mtatp8	sp|P03930|ATP8_MOUSE ATP synthase protein 8 OS=Mus musculus OX=10090 GN=Mtatp8 PE=1 SV=1	1	2	2	2	2	2	2	2	2	2	2	2	2	2	2	2	2	2	2	2	2	2	2	2	2	2	2	2	2	2	2	2	2	2	2	2	2	2	2	2	2	2
P03953	P03953	6	6	6	Complement factor D	Cfd	sp|P03953|CFAD_MOUSE Complement factor D OS=Mus musculus OX=10090 GN=Cfd PE=1 SV=1	1	6	6	6	3	3	3	4	4	5	3	3	3	4	6	4	2	4	3	4	4	4	3	3	3	4	4	5	3	3	3	4	6	4	2	4	3	4	4	4	3	3
P03958	P03958	12	12	12	Adenosine deaminase	Ada	sp|P03958|ADA_MOUSE Adenosine deaminase OS=Mus musculus OX=10090 GN=Ada PE=1 SV=3	1	12	12	12	6	7	4	8	8	6	5	4	6	8	6	2	6	8	9	4	9	5	6	7	4	8	8	6	5	4	6	8	6	2	6	8	9	4	9	5	6	7
P03976	P03976	2	2	2	Ig kappa chain V-II region 17S29.1		sp|P03976|KV2A5_MOUSE Ig kappa chain V-II region 17S29.1 OS=Mus musculus OX=10090 PE=1 SV=1	1	2	2	2	0	0	0	0	0	0	0	0	0	0	0	0	2	1	2	0	0	0	0	0	0	0	0	0	0	0	0	0	0	0	2	1	2	0	0	0	0	0
P03987	P03987	14	14	14	Ig gamma-3 chain C region		sp|P03987|IGHG3_MOUSE Ig gamma-3 chain C region OS=Mus musculus OX=10090 PE=1 SV=2	1	14	14	14	7	8	6	4	9	7	9	6	5	6	12	10	11	11	12	11	12	12	7	8	6	4	9	7	9	6	5	6	12	10	11	11	12	11	12	12	7	8
P04104	P04104	9	2	2	Keratin, type II cytoskeletal 1	Krt1	sp|P04104|K2C1_MOUSE Keratin, type II cytoskeletal 1 OS=Mus musculus OX=10090 GN=Krt1 PE=1 SV=4	1	9	2	2	4	3	5	5	6	5	5	4	4	5	4	6	3	4	4	4	3	5	1	1	1	0	0	0	1	1	0	0	0	0	0	0	0	0	0	0	1	1
P04117;P24526;O08716	P04117	10;1;1	10;1;1	10;1;1	Fatty acid-binding protein, adipocyte	Fabp4	sp|P04117|FABP4_MOUSE Fatty acid-binding protein, adipocyte OS=Mus musculus OX=10090 GN=Fabp4 PE=1 SV=3	3	10	10	10	9	9	7	9	9	10	8	7	9	10	10	10	9	8	8	9	10	9	9	9	7	9	9	10	8	7	9	10	10	10	9	8	8	9	10	9	9	9
P04186;CON__Q3KUS7	P04186	27;1	27;1	27;1	Complement factor B;Complement factor B Ba fragment;Complement factor B Bb fragment	Cfb	sp|P04186|CFAB_MOUSE Complement factor B OS=Mus musculus OX=10090 GN=Cfb PE=1 SV=2	2	27	27	27	17	15	20	17	15	17	13	13	20	17	17	17	12	19	18	17	21	20	17	15	20	17	15	17	13	13	20	17	17	17	12	19	18	17	21	20	17	15
P04202	P04202	2	2	2	Transforming growth factor beta-1;Latency-associated peptide	Tgfb1	sp|P04202|TGFB1_MOUSE Transforming growth factor beta-1 proprotein OS=Mus musculus OX=10090 GN=Tgfb1 PE=1 SV=1	1	2	2	2	1	1	1	1	1	1	1	1	2	0	1	1	2	2	2	2	1	1	1	1	1	1	1	1	1	1	2	0	1	1	2	2	2	2	1	1	1	1
P04247	P04247	4	4	4	Myoglobin	Mb	sp|P04247|MYG_MOUSE Myoglobin OS=Mus musculus OX=10090 GN=Mb PE=1 SV=3	1	4	4	4	0	0	0	1	1	0	0	0	1	0	0	0	0	0	0	4	1	0	0	0	0	1	1	0	0	0	1	0	0	0	0	0	0	4	1	0	0	0
P04441	P04441	5	5	5	H-2 class II histocompatibility antigen gamma chain	Cd74	sp|P04441|HG2A_MOUSE H-2 class II histocompatibility antigen gamma chain OS=Mus musculus OX=10090 GN=Cd74 PE=1 SV=3	1	5	5	5	1	0	0	1	2	1	0	1	1	2	0	4	3	2	1	1	3	3	1	0	0	1	2	1	0	1	1	2	0	4	3	2	1	1	3	3	1	0
P04627	P04627	15	15	11	Serine/threonine-protein kinase A-Raf	Araf	sp|P04627|ARAF_MOUSE Serine/threonine-protein kinase A-Raf OS=Mus musculus OX=10090 GN=Araf PE=1 SV=2	1	15	15	11	5	5	6	4	6	4	2	3	7	7	4	6	4	4	4	5	5	6	5	5	6	4	6	4	2	3	7	7	4	6	4	4	4	5	5	6	4	4
P04919	P04919	16	16	16	Band 3 anion transport protein	Slc4a1	sp|P04919|B3AT_MOUSE Band 3 anion transport protein OS=Mus musculus OX=10090 GN=Slc4a1 PE=1 SV=1	1	16	16	16	9	13	13	13	9	12	9	7	9	10	10	8	10	10	8	11	6	7	9	13	13	13	9	12	9	7	9	10	10	8	10	10	8	11	6	7	9	13
P04939;P11590	P04939	12;3	8;1	8;1	Major urinary protein 3	Mup3	sp|P04939|MUP3_MOUSE Major urinary protein 3 OS=Mus musculus OX=10090 GN=Mup3 PE=1 SV=1	2	12	8	8	8	7	9	10	10	10	9	10	10	9	11	9	8	8	6	8	8	9	5	5	6	7	7	7	6	7	7	6	8	6	5	5	4	5	5	5	5	5
P04944;P04941;P04940;P04943;P01679;P01678;P01677;P01676;P01675	P04944;P04941;P04940;P04943	3;3;3;2;1;1;1;1;1	3;3;3;2;1;1;1;1;1	3;3;3;2;1;1;1;1;1	Ig kappa chain V-VI region NQ5-78.2.6;Ig kappa chain V-VI region NQ2-48.2.2;Ig kappa chain V-VI region NQ2-17.4.1;Ig kappa chain V-VI region NQ6-8.3.1		sp|P04944|KV6AA_MOUSE Ig kappa chain V-VI region NQ5-78.2.6 OS=Mus musculus OX=10090 PE=2 SV=1;sp|P04941|KV6A7_MOUSE Ig kappa chain V-VI region NQ2-48.2.2 OS=Mus musculus OX=10090 PE=2 SV=1;sp|P04940|KV6A6_MOUSE Ig kappa chain V-VI region NQ2-17.4.1 OS=Mus	9	3	3	3	0	2	1	2	2	3	1	1	0	2	1	2	3	1	3	2	3	2	0	2	1	2	2	3	1	1	0	2	1	2	3	1	3	2	3	2	0	2
P04945	P04945	1	1	1	Ig kappa chain V-VI region NQ2-6.1		sp|P04945|KV6AB_MOUSE Ig kappa chain V-VI region NQ2-6.1 OS=Mus musculus OX=10090 PE=2 SV=1	1	1	1	1	0	1	1	1	1	1	0	1	1	1	1	1	1	1	1	1	1	1	0	1	1	1	1	1	0	1	1	1	1	1	1	1	1	1	1	1	0	1
P05017	P05017	1	1	1	Insulin-like growth factor I	Igf1	sp|P05017|IGF1_MOUSE Insulin-like growth factor I OS=Mus musculus OX=10090 GN=Igf1 PE=1 SV=2	1	1	1	1	0	0	0	0	0	0	0	0	1	0	0	0	0	0	0	0	0	0	0	0	0	0	0	0	0	0	1	0	0	0	0	0	0	0	0	0	0	0
P05063	P05063	17	12	12	Fructose-bisphosphate aldolase C	Aldoc	sp|P05063|ALDOC_MOUSE Fructose-bisphosphate aldolase C OS=Mus musculus OX=10090 GN=Aldoc PE=1 SV=4	1	17	12	12	7	7	8	9	8	8	9	7	11	9	8	11	11	12	10	14	12	12	2	2	3	4	3	3	4	2	6	4	3	6	6	7	5	9	7	7	2	2
P05064	P05064	28	27	23	Fructose-bisphosphate aldolase A	Aldoa	sp|P05064|ALDOA_MOUSE Fructose-bisphosphate aldolase A OS=Mus musculus OX=10090 GN=Aldoa PE=1 SV=2	1	28	27	23	25	23	23	26	26	25	26	26	26	24	25	28	26	28	27	26	26	26	24	22	22	25	25	24	25	25	25	23	24	27	25	27	26	25	25	25	20	18
P05132	P05132	10	3	3	cAMP-dependent protein kinase catalytic subunit alpha	Prkaca	sp|P05132|KAPCA_MOUSE cAMP-dependent protein kinase catalytic subunit alpha OS=Mus musculus OX=10090 GN=Prkaca PE=1 SV=3	1	10	3	3	4	5	2	4	6	4	4	5	3	5	4	4	5	6	5	4	7	6	0	1	0	1	1	1	0	0	0	1	2	1	1	0	1	0	1	1	0	1
P05201	P05201	31	31	31	Aspartate aminotransferase, cytoplasmic	Got1	sp|P05201|AATC_MOUSE Aspartate aminotransferase, cytoplasmic OS=Mus musculus OX=10090 GN=Got1 PE=1 SV=3	1	31	31	31	28	28	29	27	24	26	24	25	28	26	25	25	28	28	27	29	28	28	28	28	29	27	24	26	24	25	28	26	25	25	28	28	27	29	28	28	28	28
P05202	P05202	36	36	36	Aspartate aminotransferase, mitochondrial	Got2	sp|P05202|AATM_MOUSE Aspartate aminotransferase, mitochondrial OS=Mus musculus OX=10090 GN=Got2 PE=1 SV=1	1	36	36	36	33	32	32	34	32	32	31	30	33	33	31	31	33	32	31	33	33	33	33	32	32	34	32	32	31	30	33	33	31	31	33	32	31	33	33	33	33	32
P05208	P05208	1	1	1	Chymotrypsin-like elastase family member 2A	Cela2a	sp|P05208|CEL2A_MOUSE Chymotrypsin-like elastase family member 2A OS=Mus musculus OX=10090 GN=Cela2a PE=1 SV=1	1	1	1	1	0	0	0	0	0	0	0	0	0	0	1	0	0	0	0	0	0	0	0	0	0	0	0	0	0	0	0	0	1	0	0	0	0	0	0	0	0	0
P05213	P05213	31	31	0	Tubulin alpha-1B chain	Tuba1b	sp|P05213|TBA1B_MOUSE Tubulin alpha-1B chain OS=Mus musculus OX=10090 GN=Tuba1b PE=1 SV=2	1	31	31	0	27	27	28	28	30	27	25	25	28	29	28	27	27	25	27	28	27	28	27	27	28	28	30	27	25	25	28	29	28	27	27	25	27	28	27	28	0	0
P05366	P05366	6	5	5	Serum amyloid A-1 protein	Saa1	sp|P05366|SAA1_MOUSE Serum amyloid A-1 protein OS=Mus musculus OX=10090 GN=Saa1 PE=1 SV=2	1	6	5	5	0	1	0	1	2	4	1	1	4	0	1	1	4	6	6	5	4	5	0	1	0	1	2	4	1	1	3	0	1	1	3	5	5	4	3	4	0	1
P05367	P05367	7	7	6	Serum amyloid A-2 protein;Amyloid protein A	Saa2	sp|P05367|SAA2_MOUSE Serum amyloid A-2 protein OS=Mus musculus OX=10090 GN=Saa2 PE=1 SV=1	1	7	7	6	0	0	0	1	1	3	0	0	4	0	0	1	2	7	7	4	5	3	0	0	0	1	1	3	0	0	4	0	0	1	2	7	7	4	5	3	0	0
P05555	P05555	15	15	15	Integrin alpha-M	Itgam	sp|P05555|ITAM_MOUSE Integrin alpha-M OS=Mus musculus OX=10090 GN=Itgam PE=1 SV=2	1	15	15	15	2	0	0	1	3	2	0	0	1	1	0	4	4	14	10	3	9	5	2	0	0	1	3	2	0	0	1	1	0	4	4	14	10	3	9	5	2	0
P05627	P05627	1	1	1	Transcription factor AP-1	Jun	sp|P05627|JUN_MOUSE Transcription factor AP-1 OS=Mus musculus OX=10090 GN=Jun PE=1 SV=3	1	1	1	1	0	0	0	0	0	0	0	0	0	0	0	1	0	1	0	0	0	0	0	0	0	0	0	0	0	0	0	0	0	1	0	1	0	0	0	0	0	0
P05977;P09542	P05977;P09542	1;1	1;1	1;1	Myosin light chain 1/3, skeletal muscle isoform;Myosin light chain 3	Myl1;Myl3	sp|P05977|MYL1_MOUSE Myosin light chain 1/3, skeletal muscle isoform OS=Mus musculus OX=10090 GN=Myl1 PE=1 SV=2;sp|P09542|MYL3_MOUSE Myosin light chain 3 OS=Mus musculus OX=10090 GN=Myl3 PE=1 SV=4	2	1	1	1	0	1	1	1	1	1	1	0	1	1	0	1	1	1	1	0	0	0	0	1	1	1	1	1	1	0	1	1	0	1	1	1	1	0	0	0	0	1
P06151	P06151	25	25	22	L-lactate dehydrogenase A chain	Ldha	sp|P06151|LDHA_MOUSE L-lactate dehydrogenase A chain OS=Mus musculus OX=10090 GN=Ldha PE=1 SV=3	1	25	25	22	24	23	23	22	23	23	20	21	20	23	22	23	21	22	22	24	23	24	24	23	23	22	23	23	20	21	20	23	22	23	21	22	22	24	23	24	21	20
P06330;P01757;P01756	P06330;P01757;P01756	6;3;3	6;3;3	5;2;2	Ig heavy chain V region AC38 205.12;Ig heavy chain V region J558;Ig heavy chain V region MOPC 104E		sp|P06330|HVM51_MOUSE Ig heavy chain V region AC38 205.12 OS=Mus musculus OX=10090 PE=1 SV=1;sp|P01757|HVM13_MOUSE Ig heavy chain V region J558 OS=Mus musculus OX=10090 PE=1 SV=1;sp|P01756|HVM12_MOUSE Ig heavy chain V region MOPC 104E OS=Mus musculus OX=10	3	6	6	5	4	6	5	5	6	6	5	3	4	5	5	6	6	6	5	6	6	5	4	6	5	5	6	6	5	3	4	5	5	6	6	6	5	6	6	5	3	5
P06537	P06537	11	11	11	Glucocorticoid receptor	Nr3c1	sp|P06537|GCR_MOUSE Glucocorticoid receptor OS=Mus musculus OX=10090 GN=Nr3c1 PE=1 SV=1	1	11	11	11	2	4	6	4	3	3	5	3	4	6	2	5	5	4	3	5	3	7	2	4	6	4	3	3	5	3	4	6	2	5	5	4	3	5	3	7	2	4
P06683	P06683	18	18	18	Complement component C9	C9	sp|P06683|CO9_MOUSE Complement component C9 OS=Mus musculus OX=10090 GN=C9 PE=1 SV=2	1	18	18	18	7	9	6	12	13	13	6	7	9	9	9	13	8	11	9	7	9	10	7	9	6	12	13	13	6	7	9	9	9	13	8	11	9	7	9	10	7	9
P06684	P06684	39	39	39	Complement C5;Complement C5 beta chain;Complement C5 alpha chain;C5a anaphylatoxin;Complement C5 alpha chain	C5	sp|P06684|CO5_MOUSE Complement C5 OS=Mus musculus OX=10090 GN=C5 PE=1 SV=2	1	39	39	39	15	17	21	21	22	22	12	8	26	16	21	22	15	22	18	19	17	23	15	17	21	21	22	22	12	8	26	16	21	22	15	22	18	19	17	23	15	17
P06728	P06728	28	28	28	Apolipoprotein A-IV	Apoa4	sp|P06728|APOA4_MOUSE Apolipoprotein A-IV OS=Mus musculus OX=10090 GN=Apoa4 PE=1 SV=3	1	28	28	28	24	22	26	25	26	25	22	24	23	28	27	25	23	24	23	23	26	26	24	22	26	25	26	25	22	24	23	28	27	25	23	24	23	23	26	26	24	22
P06745;CON__Q3ZBD7	P06745	32;8	32;8	32;8	Glucose-6-phosphate isomerase	Gpi	sp|P06745|G6PI_MOUSE Glucose-6-phosphate isomerase OS=Mus musculus OX=10090 GN=Gpi PE=1 SV=4	2	32	32	32	27	24	26	25	27	24	25	24	22	24	22	26	23	24	21	23	24	27	27	24	26	25	27	24	25	24	22	24	22	26	23	24	21	23	24	27	27	24
P06797	P06797	9	9	9	Cathepsin L1;Cathepsin L1 heavy chain;Cathepsin L1 light chain	Ctsl	sp|P06797|CATL1_MOUSE Procathepsin L OS=Mus musculus OX=10090 GN=Ctsl PE=1 SV=2	1	9	9	9	3	2	3	5	5	4	4	4	7	5	5	5	5	6	5	6	4	4	3	2	3	5	5	4	4	4	7	5	5	5	5	6	5	6	4	4	3	2
P06800	P06800	17	17	17	Receptor-type tyrosine-protein phosphatase C	Ptprc	sp|P06800|PTPRC_MOUSE Receptor-type tyrosine-protein phosphatase C OS=Mus musculus OX=10090 GN=Ptprc PE=1 SV=4	1	17	17	17	5	2	0	3	4	4	2	2	4	7	4	7	6	11	11	5	11	8	5	2	0	3	4	4	2	2	4	7	4	7	6	11	11	5	11	8	5	2
P06801	P06801	40	40	40	NADP-dependent malic enzyme	Me1	sp|P06801|MAOX_MOUSE NADP-dependent malic enzyme OS=Mus musculus OX=10090 GN=Me1 PE=1 SV=2	1	40	40	40	38	37	35	36	38	37	36	35	32	38	36	37	36	30	31	36	35	35	38	37	35	36	38	37	36	35	32	38	36	37	36	30	31	36	35	35	38	37
P06802	P06802	22	22	22	Ectonucleotide pyrophosphatase/phosphodiesterase family member 1;Alkaline phosphodiesterase I;Nucleotide pyrophosphatase	Enpp1	sp|P06802|ENPP1_MOUSE Ectonucleotide pyrophosphatase/phosphodiesterase family member 1 OS=Mus musculus OX=10090 GN=Enpp1 PE=1 SV=4	1	22	22	22	10	5	13	10	9	12	5	7	10	9	10	12	13	14	13	12	9	9	10	5	13	10	9	12	5	7	10	9	10	12	13	14	13	12	9	9	10	5
P06909	P06909	49	49	49	Complement factor H	Cfh	sp|P06909|CFAH_MOUSE Complement factor H OS=Mus musculus OX=10090 GN=Cfh PE=1 SV=2	1	49	49	49	25	23	26	31	35	35	20	18	31	29	27	41	27	40	38	34	34	38	25	23	26	31	35	35	20	18	31	29	27	41	27	40	38	34	34	38	25	23
P07091	P07091	3	3	3	Protein S100-A4	S100a4	sp|P07091|S10A4_MOUSE Protein S100-A4 OS=Mus musculus OX=10090 GN=S100a4 PE=1 SV=1	1	3	3	3	2	1	1	3	3	3	1	1	3	3	1	3	1	3	3	3	3	3	2	1	1	3	3	3	1	1	3	3	1	3	1	3	3	3	3	3	2	1
P07146	P07146	2	2	2	Anionic trypsin-2	Prss2	sp|P07146|TRY2_MOUSE Anionic trypsin-2 OS=Mus musculus OX=10090 GN=Prss2 PE=1 SV=1	1	2	2	2	1	0	0	0	0	0	0	0	1	0	1	0	0	1	0	0	1	0	1	0	0	0	0	0	0	0	1	0	1	0	0	1	0	0	1	0	1	0
P07214	P07214	1	1	1	SPARC	Sparc	sp|P07214|SPRC_MOUSE SPARC OS=Mus musculus OX=10090 GN=Sparc PE=1 SV=1	1	1	1	1	0	0	0	1	0	1	0	0	1	0	0	0	0	1	1	0	1	0	0	0	0	1	0	1	0	0	1	0	0	0	0	1	1	0	1	0	0	0
P07309	P07309	7	7	7	Transthyretin	Ttr	sp|P07309|TTHY_MOUSE Transthyretin OS=Mus musculus OX=10090 GN=Ttr PE=1 SV=1	1	7	7	7	6	7	6	6	6	6	6	6	6	6	6	6	6	6	6	6	6	6	6	7	6	6	6	6	6	6	6	6	6	6	6	6	6	6	6	6	6	7
P07310	P07310	5	4	4	Creatine kinase M-type	Ckm	sp|P07310|KCRM_MOUSE Creatine kinase M-type OS=Mus musculus OX=10090 GN=Ckm PE=1 SV=1	1	5	4	4	2	0	1	3	2	2	1	2	2	2	2	2	1	2	2	4	2	2	1	0	0	2	1	1	0	1	1	1	1	1	0	1	1	3	1	1	1	0
P07356;REV__Q8BND4	P07356	32;1	32;1	32;1	Annexin A2	Anxa2	sp|P07356|ANXA2_MOUSE Annexin A2 OS=Mus musculus OX=10090 GN=Anxa2 PE=1 SV=2	2	32	32	32	25	21	26	25	24	27	21	20	26	24	22	29	20	26	24	25	27	26	25	21	26	25	24	27	21	20	26	24	22	29	20	26	24	25	27	26	25	21
P07361	P07361	10	7	7	Alpha-1-acid glycoprotein 2	Orm2	sp|P07361|A1AG2_MOUSE Alpha-1-acid glycoprotein 2 OS=Mus musculus OX=10090 GN=Orm2 PE=1 SV=1	1	10	7	7	1	2	2	1	1	3	1	1	5	1	3	3	5	8	9	5	6	4	0	0	1	0	0	2	0	0	4	0	2	2	4	6	7	4	5	2	0	0
P07607	P07607	5	5	5	Thymidylate synthase	Tyms	sp|P07607|TYSY_MOUSE Thymidylate synthase OS=Mus musculus OX=10090 GN=Tyms PE=1 SV=1	1	5	5	5	2	0	0	1	2	1	0	1	1	1	0	1	1	1	2	0	1	1	2	0	0	1	2	1	0	1	1	1	0	1	1	1	2	0	1	1	2	0
P07724	P07724	53	53	49	Serum albumin	Alb	sp|P07724|ALBU_MOUSE Albumin OS=Mus musculus OX=10090 GN=Alb PE=1 SV=3	1	53	53	49	48	50	49	45	47	46	46	46	46	49	47	46	45	46	46	48	51	50	48	50	49	45	47	46	46	46	46	49	47	46	45	46	46	48	51	50	44	46
;1347482;1347483;1347484;1347485;1347486;1347487;1347488;1347489;1347490;1347491;1347492;1347493;1347494;1347495;1347496;1347497;1347498;1347499;1347500;1347501;1347502;1347503;1347504;1347505;1347506;1347507;1347508;1347509;1347510;1369497;1369498;1369499;1369500;1369501;1369502;1369503;1369504;1369505;1369506;1369507;1369508;1369509;1369510;1369511;1369512;1369513;1369514;1369515;1369516;136951…	3919;3920;3921;3922;3923;3924;3925;3926;3927;3928;3929;3930;3931;3932;3933;3934;3935;3936;3937;3938;3939;3940;3941;3942;3943;3944;3945;3946;3947;3948;3949;3950;3951;3952;3953;3954;3955;3956;3957;3958;3959;3960;3961;3962;3963;3964;3965;3966;3967;3968;3969;3970;45497;45498;45499;45500;45501;45502;45503;45504;45505;45506;45507;45508;45509;45510;45511;45512;45513;45514;45515;45516;45517;45518;45519;4…
55;962656;962657;962658;962659;962660;962661;962662;962663;962664;962665;962666;962667;962668;962669;962670;962671;962672;962673;962674;962675;962676;962677;962678;962679;962680;962681;962682;962683;962684;962685;962686;962687;962688;962689;962690;962691;962692;962693;962694;962695;962696;962697;962698;962699;962700;962701;962702;962703;962704;962705;962706;962707;962708;962709;962710;962711;9627…
7743;1927744;1927745;1927746;1927747;1927748;1927749;1927750;1927751;1927752;1927753;1927754;1927755;1927756;1927757;1927758;1927759;1927760;1927761;1927762;1927763;1927764;1927765;1927766;1927767;1927768;1927769;1927770;1927771;1927772;1927773;1927774;1927775;1927776;1927777;1927778;1927779;1927780;1927781;1927782;1927783;1927784;1927785;1927786;1927787;1927788;1927789;1927790;1927791;1927792;19…	3962;45738;70500;111235;126567;126585;184232;185152;185349;185460;222200;314399;323671;323807;357093;357132;379812;445170;445517;447088;464231;652712;742293;745028;745119;898426;932456;940588;960291;962567;962669;1080266;1100249;1100394;1118422;1147409;1233095;1347558;1385878;1420976;1421102;1421476;1440339;1484521;1525298;1602554;1663523;1672023;1700089;1728896;1900372;1927509;1929621	468;469;470;471;472	147;159;288;322;572	10090
P07742	P07742	14	14	14	Ribonucleoside-diphosphate reductase large subunit	Rrm1	sp|P07742|RIR1_MOUSE Ribonucleoside-diphosphate reductase large subunit OS=Mus musculus OX=10090 GN=Rrm1 PE=1 SV=2	1	14	14	14	5	5	6	5	6	4	3	5	6	7	3	5	4	7	7	6	6	8	5	5	6	5	6	4	3	5	6	7	3	5	4	7	7	6	6	8	5	5
P07743	P07743	3	3	3	BPI fold-containing family A member 2	Bpifa2	sp|P07743|BPIA2_MOUSE BPI fold-containing family A member 2 OS=Mus musculus OX=10090 GN=Bpifa2 PE=1 SV=1	1	3	3	3	0	0	0	0	0	0	0	0	0	0	0	0	0	3	0	0	0	0	0	0	0	0	0	0	0	0	0	0	0	0	0	3	0	0	0	0	0	0
P07758	P07758	18	9	2	Alpha-1-antitrypsin 1-1	Serpina1a	sp|P07758|A1AT1_MOUSE Alpha-1-antitrypsin 1-1 OS=Mus musculus OX=10090 GN=Serpina1a PE=1 SV=4	1	18	9	2	17	18	18	18	17	15	17	16	16	17	18	15	16	17	16	17	18	17	9	9	9	9	9	7	8	7	8	8	9	8	8	8	7	8	9	8	2	2
P07759	P07759	15	15	9	Serine protease inhibitor A3K	Serpina3k	sp|P07759|SPA3K_MOUSE Serine protease inhibitor A3K OS=Mus musculus OX=10090 GN=Serpina3k PE=1 SV=2	1	15	15	9	12	12	12	14	13	13	12	13	13	13	14	13	13	12	13	13	13	14	12	12	12	14	13	13	12	13	13	13	14	13	13	12	13	13	13	14	7	7
P07901	P07901	48	36	36	Heat shock protein HSP 90-alpha	Hsp90aa1	sp|P07901|HS90A_MOUSE Heat shock protein HSP 90-alpha OS=Mus musculus OX=10090 GN=Hsp90aa1 PE=1 SV=4	1	48	36	36	45	44	43	40	40	39	38	40	41	44	38	40	42	40	41	43	43	47	34	32	32	30	30	28	29	29	31	33	28	29	32	30	31	32	31	35	34	32
P08003	P08003	49	49	49	Protein disulfide-isomerase A4	Pdia4	sp|P08003|PDIA4_MOUSE Protein disulfide-isomerase A4 OS=Mus musculus OX=10090 GN=Pdia4 PE=1 SV=3	1	49	49	49	43	45	42	44	44	45	41	40	46	48	46	44	45	48	47	43	46	48	43	45	42	44	44	45	41	40	46	48	46	44	45	48	47	43	46	48	43	45
P08030	P08030	9	9	9	Adenine phosphoribosyltransferase	Aprt	sp|P08030|APT_MOUSE Adenine phosphoribosyltransferase OS=Mus musculus OX=10090 GN=Aprt PE=1 SV=2	1	9	9	9	6	6	5	6	7	6	5	5	7	6	6	7	5	7	6	7	6	5	6	6	5	6	7	6	5	5	7	6	6	7	5	7	6	7	6	5	6	6
P08032	P08032	54	53	53	Spectrin alpha chain, erythrocytic 1	Spta1	sp|P08032|SPTA1_MOUSE Spectrin alpha chain, erythrocytic 1 OS=Mus musculus OX=10090 GN=Spta1 PE=1 SV=3	1	54	53	53	19	31	33	22	16	28	15	14	11	27	22	28	23	25	13	22	21	15	18	30	32	21	15	27	14	13	10	26	21	27	22	24	12	21	20	14	18	30
P08071	P08071	38	38	38	Lactotransferrin	Ltf	sp|P08071|TRFL_MOUSE Lactotransferrin OS=Mus musculus OX=10090 GN=Ltf PE=1 SV=4	1	38	38	38	8	1	5	6	14	5	4	2	9	2	3	13	17	38	36	26	28	27	8	1	5	6	14	5	4	2	9	2	3	13	17	38	36	26	28	27	8	1
P08101;P08508	P08101	6;1	6;1	6;1	Low affinity immunoglobulin gamma Fc region receptor II	Fcgr2	sp|P08101|FCGR2_MOUSE Low affinity immunoglobulin gamma Fc region receptor II OS=Mus musculus OX=10090 GN=Fcgr2 PE=1 SV=2	2	6	6	6	3	5	4	4	3	3	3	0	3	3	3	3	5	5	5	5	3	3	3	5	4	4	3	3	3	0	3	3	3	3	5	5	5	5	3	3	3	5
P08103	P08103	8	6	6	Tyrosine-protein kinase HCK	Hck	sp|P08103|HCK_MOUSE Tyrosine-protein kinase HCK OS=Mus musculus OX=10090 GN=Hck PE=1 SV=4	1	8	6	6	1	1	2	1	2	2	1	1	2	3	2	4	3	8	7	5	5	4	0	0	0	0	0	0	0	0	0	1	0	2	1	6	5	3	3	2	0	0
P08113	P08113	59	59	57	Endoplasmin	Hsp90b1	sp|P08113|ENPL_MOUSE Endoplasmin OS=Mus musculus OX=10090 GN=Hsp90b1 PE=1 SV=2	1	59	59	57	51	52	51	48	52	52	48	46	49	46	48	48	50	52	52	53	53	54	51	52	51	48	52	52	48	46	49	46	48	48	50	52	52	53	53	54	50	51
P08207	P08207	4	4	4	Protein S100-A10	S100a10	sp|P08207|S10AA_MOUSE Protein S100-A10 OS=Mus musculus OX=10090 GN=S100a10 PE=1 SV=2	1	4	4	4	4	2	4	3	3	3	2	2	3	3	3	3	2	3	3	3	4	4	4	2	4	3	3	3	2	2	3	3	3	3	2	3	3	3	4	4	4	2
P08226	P08226	25	25	25	Apolipoprotein E	Apoe	sp|P08226|APOE_MOUSE Apolipoprotein E OS=Mus musculus OX=10090 GN=Apoe PE=1 SV=2	1	25	25	25	20	20	23	19	17	18	20	20	20	19	20	20	20	20	16	20	19	22	20	20	23	19	17	18	20	20	20	19	20	20	20	20	16	20	19	22	20	20
P08228	P08228	9	9	9	Superoxide dismutase [Cu-Zn]	Sod1	sp|P08228|SODC_MOUSE Superoxide dismutase [Cu-Zn] OS=Mus musculus OX=10090 GN=Sod1 PE=1 SV=2	1	9	9	9	8	8	8	8	8	8	7	7	7	8	8	9	8	7	7	8	8	8	8	8	8	8	8	8	7	7	7	8	8	9	8	7	7	8	8	8	8	8
P08249	P08249	22	22	22	Malate dehydrogenase, mitochondrial	Mdh2	sp|P08249|MDHM_MOUSE Malate dehydrogenase, mitochondrial OS=Mus musculus OX=10090 GN=Mdh2 PE=1 SV=3	1	22	22	22	19	19	20	19	19	19	18	17	18	20	20	20	19	18	19	20	21	19	19	19	20	19	19	19	18	17	18	20	20	20	19	18	19	20	21	19	19	19
P08607	P08607	7	7	7	C4b-binding protein	C4bpa	sp|P08607|C4BPA_MOUSE C4b-binding protein OS=Mus musculus OX=10090 GN=C4bpa PE=1 SV=3	1	7	7	7	4	4	4	5	6	6	2	4	6	5	4	5	3	6	7	4	5	5	4	4	4	5	6	6	2	4	6	5	4	5	3	6	7	4	5	5	4	4
P08752;B2RSH2	P08752	18;5	18;5	14;1	Guanine nucleotide-binding protein G(i) subunit alpha-2	Gnai2	sp|P08752|GNAI2_MOUSE Guanine nucleotide-binding protein G(i) subunit alpha-2 OS=Mus musculus OX=10090 GN=Gnai2 PE=1 SV=5	2	18	18	14	16	12	12	15	14	15	10	11	14	15	13	15	13	16	14	15	16	16	16	12	12	15	14	15	10	11	14	15	13	15	13	16	14	15	16	16	12	8
P08775	P08775	23	23	23	DNA-directed RNA polymerase II subunit RPB1	Polr2a	sp|P08775|RPB1_MOUSE DNA-directed RNA polymerase II subunit RPB1 OS=Mus musculus OX=10090 GN=Polr2a PE=1 SV=3	1	23	23	23	5	4	8	5	12	9	4	4	6	8	8	10	8	10	10	8	5	9	5	4	8	5	12	9	4	4	6	8	8	10	8	10	10	8	5	9	5	4
P08905;P17897	P08905	6;2	6;2	6;2	Lysozyme C-2	Lyz2	sp|P08905|LYZ2_MOUSE Lysozyme C-2 OS=Mus musculus OX=10090 GN=Lyz2 PE=1 SV=2	2	6	6	6	3	2	4	2	4	3	1	1	3	3	1	5	3	6	5	4	6	5	3	2	4	2	4	3	1	1	3	3	1	5	3	6	5	4	6	5	3	2
P09036	P09036	1	1	1	Serine protease inhibitor Kazal-type 3	Spink3	sp|P09036|ISK1_MOUSE Serine protease inhibitor Kazal-type 1 OS=Mus musculus OX=10090 GN=Spink1 PE=1 SV=1	1	1	1	1	0	0	0	0	0	0	0	0	0	0	0	0	0	1	0	0	0	0	0	0	0	0	0	0	0	0	0	0	0	0	0	1	0	0	0	0	0	0
P09055	P09055	27	27	27	Integrin beta-1	Itgb1	sp|P09055|ITB1_MOUSE Integrin beta-1 OS=Mus musculus OX=10090 GN=Itgb1 PE=1 SV=1	1	27	27	27	13	13	16	18	23	18	15	15	18	16	15	17	17	15	19	15	17	17	13	13	16	18	23	18	15	15	18	16	15	17	17	15	19	15	17	17	13	13
P09103	P09103	46	46	46	Protein disulfide-isomerase	P4hb	sp|P09103|PDIA1_MOUSE Protein disulfide-isomerase OS=Mus musculus OX=10090 GN=P4hb PE=1 SV=2	1	46	46	46	40	39	40	36	35	38	38	37	36	38	37	36	34	40	40	41	40	38	40	39	40	36	35	38	38	37	36	38	37	36	34	40	40	41	40	38	40	39
730745;1730746;1730747;1730748;1730749;1730750;1730751;1730752;1730753;1730754;1730755;1730756;1730757;1730758;1730759;1730760;1730761;1730762;1730763;1730764;1730765;1755646;1755647;1755648;1755649;1755650;1755651;1755652;1755653;1768731;1768732;1768733;1768734;1768735;1768736;1768737;1768738;1768739;1768740;1768741;1768742;1768743;1768744;1768745;1768746;1768747;1768748;1768749;1768750;1768751;…	39691;89154;247748;247780;249054;342018;500084;512114;521999;522030;541940;741173;790966;821871;822050;827245;827420;828876;875195;901217;903826;904848;933121;933766;1033268;1035264;1171064;1271185;1295326;1307977;1314429;1351398;1364508;1452896;1539136;1627717;1632230;1646701;1696783;1730710;1755650;1768732;1804400;1804689;1919006;1924480	513;514;515;516	326;358;427;496	10090
P09242	P09242	1	1	1	Alkaline phosphatase, tissue-nonspecific isozyme	Alpl	sp|P09242|PPBT_MOUSE Alkaline phosphatase, tissue-nonspecific isozyme OS=Mus musculus OX=10090 GN=Alpl PE=1 SV=2	1	1	1	1	1	0	0	0	1	0	0	0	0	0	0	1	1	1	1	0	0	1	1	0	0	0	1	0	0	0	0	0	0	1	1	1	1	0	0	1	1	0
P09405	P09405	27	27	27	Nucleolin	Ncl	sp|P09405|NUCL_MOUSE Nucleolin OS=Mus musculus OX=10090 GN=Ncl PE=1 SV=2	1	27	27	27	21	20	19	22	21	20	17	18	21	24	20	20	20	20	22	23	21	23	21	20	19	22	21	20	17	18	21	24	20	20	20	20	22	23	21	23	21	20
P09411;P09041	P09411	24;4	24;4	24;4	Phosphoglycerate kinase 1	Pgk1	sp|P09411|PGK1_MOUSE Phosphoglycerate kinase 1 OS=Mus musculus OX=10090 GN=Pgk1 PE=1 SV=4	2	24	24	24	24	24	24	24	24	24	24	23	23	24	24	24	24	23	24	24	24	24	24	24	24	24	24	24	24	23	23	24	24	24	24	23	24	24	24	24	24	24
P09470	P09470	2	2	2	Angiotensin-converting enzyme;Angiotensin-converting enzyme, soluble form	Ace	sp|P09470|ACE_MOUSE Angiotensin-converting enzyme OS=Mus musculus OX=10090 GN=Ace PE=1 SV=3	1	2	2	2	0	1	1	1	1	0	0	0	1	0	0	1	0	1	2	0	1	0	0	1	1	1	1	0	0	0	1	0	0	1	0	1	2	0	1	0	0	1
P09528	P09528	5	5	5	Ferritin heavy chain;Ferritin heavy chain, N-terminally processed	Fth1	sp|P09528|FRIH_MOUSE Ferritin heavy chain OS=Mus musculus OX=10090 GN=Fth1 PE=1 SV=2	1	5	5	5	1	2	1	1	2	2	0	0	3	1	2	1	2	2	2	0	0	2	1	2	1	1	2	2	0	0	3	1	2	1	2	2	2	0	0	2	1	2
P09581;Q00342	P09581	10;1	10;1	9;0	Macrophage colony-stimulating factor 1 receptor	Csf1r	sp|P09581|CSF1R_MOUSE Macrophage colony-stimulating factor 1 receptor OS=Mus musculus OX=10090 GN=Csf1r PE=1 SV=3	2	10	10	9	0	0	1	0	0	1	0	0	3	2	0	3	4	2	8	4	3	2	0	0	1	0	0	1	0	0	3	2	0	3	4	2	8	4	3	2	0	0
P09602	P09602	3	3	3	Non-histone chromosomal protein HMG-17	Hmgn2	sp|P09602|HMGN2_MOUSE Non-histone chromosomal protein HMG-17 OS=Mus musculus OX=10090 GN=Hmgn2 PE=1 SV=2	1	3	3	3	2	1	2	2	2	2	2	2	2	2	2	2	2	3	2	3	2	3	2	1	2	2	2	2	2	2	2	2	2	2	2	3	2	3	2	3	2	1
P09671	P09671	15	15	15	Superoxide dismutase [Mn], mitochondrial	Sod2	sp|P09671|SODM_MOUSE Superoxide dismutase [Mn], mitochondrial OS=Mus musculus OX=10090 GN=Sod2 PE=1 SV=3	1	15	15	15	14	15	15	14	13	12	13	13	14	14	12	12	12	12	12	15	13	14	14	15	15	14	13	12	13	13	14	14	12	12	12	12	12	15	13	14	14	15
P09803	P09803	9	9	9	Cadherin-1;E-Cad/CTF1;E-Cad/CTF2;E-Cad/CTF3	Cdh1	sp|P09803|CADH1_MOUSE Cadherin-1 OS=Mus musculus OX=10090 GN=Cdh1 PE=1 SV=1	1	9	9	9	3	2	2	2	2	3	1	1	7	2	1	8	3	7	5	3	2	4	3	2	2	2	2	3	1	1	7	2	1	8	3	7	5	3	2	4	3	2
P09813	P09813	5	5	5	Apolipoprotein A-II;Proapolipoprotein A-II	Apoa2	sp|P09813|APOA2_MOUSE Apolipoprotein A-II OS=Mus musculus OX=10090 GN=Apoa2 PE=1 SV=2	1	5	5	5	3	4	4	4	5	5	4	5	4	5	4	4	4	3	3	5	5	4	3	4	4	4	5	5	4	5	4	5	4	4	4	3	3	5	5	4	3	4
P09925	P09925	7	7	7	Surfeit locus protein 1	Surf1	sp|P09925|SURF1_MOUSE Surfeit locus protein 1 OS=Mus musculus OX=10090 GN=Surf1 PE=1 SV=3	1	7	7	7	3	2	1	3	2	2	1	1	2	1	4	2	5	2	4	0	3	1	3	2	1	3	2	2	1	1	2	1	4	2	5	2	4	0	3	1	3	2
P09926	P09926	1	1	1	Surfeit locus protein 2	Surf2	sp|P09926|SURF2_MOUSE Surfeit locus protein 2 OS=Mus musculus OX=10090 GN=Surf2 PE=1 SV=1	1	1	1	1	1	0	0	0	1	1	1	1	1	0	0	1	0	1	1	1	0	0	1	0	0	0	1	1	1	1	1	0	0	1	0	1	1	1	0	0	1	0
P0C0A3	P0C0A3	3	3	3	Charged multivesicular body protein 6	Chmp6	sp|P0C0A3|CHMP6_MOUSE Charged multivesicular body protein 6 OS=Mus musculus OX=10090 GN=Chmp6 PE=1 SV=2	1	3	3	3	1	0	0	1	0	1	0	0	2	0	0	2	1	1	1	0	0	0	1	0	0	1	0	1	0	0	2	0	0	2	1	1	1	0	0	0	1	0
Q3THW5;P0C0S6	Q3THW5;P0C0S6	6;6	4;4	4;4	Histone H2A.V;Histone H2A.Z	H2afv;H2afz	sp|Q3THW5|H2AV_MOUSE Histone H2A.V OS=Mus musculus OX=10090 GN=H2az2 PE=1 SV=3;sp|P0C0S6|H2AZ_MOUSE Histone H2A.Z OS=Mus musculus OX=10090 GN=H2az1 PE=1 SV=2	2	6	4	4	6	6	6	5	5	6	6	6	5	5	6	6	5	6	6	6	6	6	4	4	4	3	3	4	4	4	3	3	4	4	3	4	4	4	4	4	4	4
P0C1T1	P0C1T1	1	1	1	Homeobox protein Hox-B2	Hoxb2	sp|P0C1T1|HXB2_MOUSE Homeobox protein Hox-B2 OS=Mus musculus OX=10090 GN=Hoxb2 PE=2 SV=1	1	1	1	1	0	0	0	0	0	0	1	1	1	0	0	0	1	0	0	0	0	0	0	0	0	0	0	0	1	1	1	0	0	0	1	0	0	0	0	0	0	0
P0C605	P0C605	5	5	5	cGMP-dependent protein kinase 1	Prkg1	sp|P0C605|KGP1_MOUSE cGMP-dependent protein kinase 1 OS=Mus musculus OX=10090 GN=Prkg1 PE=1 SV=1	1	5	5	5	1	0	0	0	1	1	0	0	0	0	2	3	0	3	2	0	1	1	1	0	0	0	1	1	0	0	0	0	2	3	0	3	2	0	1	1	1	0
P0C8B4	P0C8B4	2	2	2	Uncharacterized protein C14orf142 homolog		sp|P0C8B4|GON7_MOUSE EKC/KEOPS complex subunit GON7 OS=Mus musculus OX=10090 GN=Gon7 PE=3 SV=1	1	2	2	2	1	1	1	1	1	1	1	1	1	1	1	1	1	2	2	1	1	1	1	1	1	1	1	1	1	1	1	1	1	1	1	2	2	1	1	1	1	1
P0C8K7	P0C8K7	1	1	1	Small integral membrane protein 1	Smim1	sp|P0C8K7|SMIM1_MOUSE Small integral membrane protein 1 OS=Mus musculus OX=10090 GN=Smim1 PE=1 SV=1	1	1	1	1	0	0	0	0	0	0	0	0	0	0	0	0	0	0	1	1	0	0	0	0	0	0	0	0	0	0	0	0	0	0	0	0	1	1	0	0	0	0
P0DJE0	P0DJE0	1	1	1	Protein PET100 homolog, mitochondrial	Pet100	sp|P0DJE0|PT100_MOUSE Protein PET100 homolog, mitochondrial OS=Mus musculus OX=10090 GN=Pet100 PE=1 SV=1	1	1	1	1	1	1	1	1	1	1	1	1	1	1	1	1	1	1	1	1	1	1	1	1	1	1	1	1	1	1	1	1	1	1	1	1	1	1	1	1	1	1
P0DN34	P0DN34	5	5	5			sp|P0DN34|NDUB1_MOUSE NADH dehydrogenase [ubiquinone] 1 beta subcomplex subunit 1 OS=Mus musculus OX=10090 GN=Ndufb1 PE=1 SV=1	1	5	5	5	5	4	5	5	4	3	5	4	4	3	4	3	5	4	5	4	4	4	5	4	5	5	4	3	5	4	4	3	4	3	5	4	5	4	4	4	5	4
P0DN91;P0DN90;P0DN89	P0DN91;P0DN90;P0DN89	1;1;1	1;1;1	1;1;1			sp|P0DN91|T254C_MOUSE Transmembrane protein 254c OS=Mus musculus OX=10090 GN=Tmem254c PE=1 SV=1;sp|P0DN90|T254B_MOUSE Transmembrane protein 254b OS=Mus musculus OX=10090 GN=Tmem254b PE=1 SV=1;sp|P0DN89|T254A_MOUSE Transmembrane protein 254 OS=Mus musculus	3	1	1	1	1	1	1	1	1	1	0	1	1	1	1	1	1	1	1	1	1	0	1	1	1	1	1	1	0	1	1	1	1	1	1	1	1	1	1	0	1	1
P0DOV1	P0DOV1	16	7	1			sp|P0DOV1|IFI5B_MOUSE Interferon-activable protein 205-B OS=Mus musculus OX=10090 GN=Mnda PE=1 SV=1	1	16	7	1	6	4	6	8	8	5	4	6	9	7	3	11	7	11	8	6	11	9	2	1	1	2	2	1	1	1	4	1	0	4	2	4	2	3	5	4	0	0
P0DOV2	P0DOV2	19	19	8			sp|P0DOV2|IFI4_MOUSE Interferon-activable protein 204 OS=Mus musculus OX=10090 GN=Ifi204 PE=1 SV=1	1	19	19	8	5	3	7	7	8	5	4	6	8	8	4	9	6	12	11	4	11	10	5	3	7	7	8	5	4	6	8	8	4	9	6	12	11	4	11	10	1	0
P0DP28;P0DP27;P0DP26;Q9D6P8;P20801	P0DP28;P0DP27;P0DP26;Q9D6P8	12;12;12;6;1	12;12;12;6;1	12;12;12;6;1	Calmodulin-like protein 3	Calml3	sp|P0DP28|CALM3_MOUSE Calmodulin-3 OS=Mus musculus OX=10090 GN=Calm3 PE=1 SV=1;sp|P0DP27|CALM2_MOUSE Calmodulin-2 OS=Mus musculus OX=10090 GN=Calm2 PE=1 SV=1;sp|P0DP26|CALM1_MOUSE Calmodulin-1 OS=Mus musculus OX=10090 GN=Calm1 PE=1 SV=1;sp|Q9D6P8|CALL3_MOU	5	12	12	12	9	10	11	11	11	11	10	11	9	10	12	12	11	9	11	11	10	11	9	10	11	11	11	11	10	11	9	10	12	12	11	9	11	11	10	11	9	10
P0DPD9;P0DPE0;B2RQR8	P0DPD9;P0DPE0;B2RQR8	2;1;1	2;1;1	2;1;1		Ece2	sp|P0DPD9|EFCE2_MOUSE EEF1AKMT4-ECE2 readthrough transcript protein OS=Mus musculus OX=10090 GN=Eef1akmt4-Ece2 PE=1 SV=1;sp|P0DPE0|EFMT4_MOUSE EEF1A lysine methyltransferase 4 OS=Mus musculus OX=10090 GN=Eef1akmt4 PE=2 SV=1;sp|B2RQR8|ECE2_MOUSE Endothelin-	3	2	2	2	2	2	2	2	2	2	2	1	2	2	2	2	1	2	2	1	1	1	2	2	2	2	2	2	2	1	2	2	2	2	1	2	2	1	1	1	2	2
P10107	P10107	29	29	28	Annexin A1	Anxa1	sp|P10107|ANXA1_MOUSE Annexin A1 OS=Mus musculus OX=10090 GN=Anxa1 PE=1 SV=2	1	29	29	28	18	9	15	13	18	17	11	10	16	13	12	20	16	24	23	22	27	24	18	9	15	13	18	17	11	10	16	13	12	20	16	24	23	22	27	24	17	9
P10126	P10126	31	31	21	Elongation factor 1-alpha 1	Eef1a1	sp|P10126|EF1A1_MOUSE Elongation factor 1-alpha 1 OS=Mus musculus OX=10090 GN=Eef1a1 PE=1 SV=3	1	31	31	21	29	30	30	28	28	28	28	27	27	27	26	28	27	28	27	27	28	28	29	30	30	28	28	28	28	27	27	27	26	28	27	28	27	27	28	28	20	20
6121;1746122;1746123;1746124;1746125;1746126;1746127;1746128;1746129;1746130;1746131;1746132;1746133;1746134;1746135;1746136;1952212;1952213;1952214;1952215;1952216;1952217;1952218;1952219;1952220;1952221;1952222;1952223;1952224;1952225;1952226;1952227;1952228;1952229;1952230;1952231;1952232;1952233;1952234;1952235;1952236;1952237;1952238;1952239;1952240;1952241;1952242;1952243;1952244;1952245;19…	244371;244757;286946;396044;491901;491936;799579;799698;799706;805553;900213;914610;1084382;1171388;1231903;1269181;1313266;1320656;1322069;1368008;1368106;1388311;1462555;1495617;1495730;1573107;1632370;1745662;1746134;1952291;1952370	539;540;541;542;543;544;545;546	102;155;201;208;276;335;404;410	10090
P10493	P10493	21	20	20	Nidogen-1	Nid1	sp|P10493|NID1_MOUSE Nidogen-1 OS=Mus musculus OX=10090 GN=Nid1 PE=1 SV=2	1	21	20	20	3	0	0	1	6	5	2	3	4	1	3	21	3	4	4	3	2	4	3	0	0	1	6	5	2	3	4	1	3	20	3	4	4	3	2	4	3	0
P10518	P10518	25	25	25	Delta-aminolevulinic acid dehydratase	Alad	sp|P10518|HEM2_MOUSE Delta-aminolevulinic acid dehydratase OS=Mus musculus OX=10090 GN=Alad PE=1 SV=1	1	25	25	25	24	23	24	24	24	22	22	23	22	23	23	23	22	21	21	24	23	25	24	23	24	24	24	22	22	23	22	23	23	23	22	21	21	24	23	25	24	23
P10605	P10605	14	14	14	Cathepsin B;Cathepsin B light chain;Cathepsin B heavy chain	Ctsb	sp|P10605|CATB_MOUSE Cathepsin B OS=Mus musculus OX=10090 GN=Ctsb PE=1 SV=2	1	14	14	14	13	12	12	14	12	13	11	12	14	13	12	13	12	14	13	13	14	14	13	12	12	14	12	13	11	12	14	13	12	13	12	14	13	13	14	14	13	12
P10630	P10630	31	31	16	Eukaryotic initiation factor 4A-II;Eukaryotic initiation factor 4A-II, N-terminally processed	Eif4a2	sp|P10630|IF4A2_MOUSE Eukaryotic initiation factor 4A-II OS=Mus musculus OX=10090 GN=Eif4a2 PE=1 SV=2	1	31	31	16	24	24	25	25	27	23	26	22	22	24	23	24	23	21	22	24	25	25	24	24	25	25	27	23	26	22	22	24	23	24	23	21	22	24	25	25	12	13
P10637	P10637	4	4	4	Microtubule-associated protein tau	Mapt	sp|P10637|TAU_MOUSE Microtubule-associated protein tau OS=Mus musculus OX=10090 GN=Mapt PE=1 SV=3	1	4	4	4	0	0	0	0	0	0	0	0	0	1	0	2	1	1	0	0	0	0	0	0	0	0	0	0	0	0	0	1	0	2	1	1	0	0	0	0	0	0
P10639	P10639	9	9	9	Thioredoxin	Txn	sp|P10639|THIO_MOUSE Thioredoxin OS=Mus musculus OX=10090 GN=Txn PE=1 SV=3	1	9	9	9	9	9	9	9	8	9	9	8	9	8	9	9	9	9	9	8	9	9	9	9	9	9	8	9	9	8	9	8	9	9	9	9	9	8	9	9	9	9
P10648	P10648	15	1	1	Glutathione S-transferase A2	Gsta2	sp|P10648|GSTA2_MOUSE Glutathione S-transferase A2 OS=Mus musculus OX=10090 GN=Gsta2 PE=1 SV=3	1	15	1	1	12	13	14	12	12	12	10	12	11	13	10	14	9	8	5	7	10	10	1	1	1	1	1	1	1	1	1	1	1	1	1	1	0	1	1	1	1	1
P10649	P10649	30	30	20	Glutathione S-transferase Mu 1	Gstm1	sp|P10649|GSTM1_MOUSE Glutathione S-transferase Mu 1 OS=Mus musculus OX=10090 GN=Gstm1 PE=1 SV=2	1	30	30	20	25	23	24	29	30	28	24	25	24	27	26	29	22	23	23	23	23	25	25	23	24	29	30	28	24	25	24	27	26	29	22	23	23	23	23	25	17	16
5673;1915674;1915675;1915676;1915677;1915678;1915679;1915680;1915681;1915682;1915683;1915684;1915685;1915686;1915687;1915688;1915689;1915690;1915691;1915692;1915693;1915694;1915695;1915696;1915697;1915698;1915699;1915700;1915701;1915702;1915703;1915704;1915705;1915706;1915707;1915708;1915709;1915710;1915711;1915712;1915713;1915714;1915715;1915716;1915717;1915718;1915719;1915720;1915721;1915722;19…	29986;193269;193345;538121;651308;651436;725482;725627;725721;863130;879228;912517;912564;915283;1009829;1009946;1160840;1164543;1195968;1196239;1208577;1322703;1443554;1463590;1464050;1554938;1852556;1915685;1943521;1943585	571;572;573;574;575;576	3;19;35;105;109;113	10090
P10711	P10711	14	14	13	Transcription elongation factor A protein 1	Tcea1	sp|P10711|TCEA1_MOUSE Transcription elongation factor A protein 1 OS=Mus musculus OX=10090 GN=Tcea1 PE=1 SV=2	1	14	14	13	9	10	9	11	13	12	7	5	7	9	8	13	7	9	10	10	9	10	9	10	9	11	13	12	7	5	7	9	8	13	7	9	10	10	9	10	9	10
P10810	P10810	6	6	6	Monocyte differentiation antigen CD14	Cd14	sp|P10810|CD14_MOUSE Monocyte differentiation antigen CD14 OS=Mus musculus OX=10090 GN=Cd14 PE=1 SV=1	1	6	6	6	0	0	1	0	1	0	0	0	0	0	0	0	3	5	4	4	4	1	0	0	1	0	1	0	0	0	0	0	0	0	3	5	4	4	4	1	0	0
P10833	P10833	8	8	6	Ras-related protein R-Ras	Rras	sp|P10833|RRAS_MOUSE Ras-related protein R-Ras OS=Mus musculus OX=10090 GN=Rras PE=1 SV=1	1	8	8	6	6	3	5	5	6	5	4	3	5	6	5	7	4	5	7	7	5	7	6	3	5	5	6	5	4	3	5	6	5	7	4	5	7	7	5	7	4	1
P10852	P10852	12	12	12	4F2 cell-surface antigen heavy chain	Slc3a2	sp|P10852|4F2_MOUSE 4F2 cell-surface antigen heavy chain OS=Mus musculus OX=10090 GN=Slc3a2 PE=1 SV=1	1	12	12	12	3	4	5	3	8	6	3	4	8	11	2	4	6	10	10	7	7	6	3	4	5	3	8	6	3	4	8	11	2	4	6	10	10	7	7	6	3	4
P10853;Q8CGP1;Q64475;Q8CGP2;Q9D2U9;P70696;Q8CGP0;Q64524	P10853;Q8CGP1;Q64475;Q8CGP2	9;9;8;8;4;4;4;3	1;1;1;1;1;0;1;0	1;1;1;1;1;0;1;0	Histone H2B type 1-F/J/L;Histone H2B type 1-K;Histone H2B type 1-B;Histone H2B type 1-P	Hist1h2bf;Hist1h2bk;Hist1h2bb;Hist1h2bp	sp|P10853|H2B1F_MOUSE Histone H2B type 1-F/J/L OS=Mus musculus OX=10090 GN=H2bc7 PE=1 SV=2;sp|Q8CGP1|H2B1K_MOUSE Histone H2B type 1-K OS=Mus musculus OX=10090 GN=H2bc12 PE=1 SV=3;sp|Q64475|H2B1B_MOUSE Histone H2B type 1-B OS=Mus musculus OX=10090 GN=H2bc3	8	9	1	1	7	5	5	6	6	7	5	5	6	7	6	7	5	7	6	7	6	7	0	0	0	0	1	1	0	0	0	0	0	1	0	0	0	1	0	0	0	0
P10922	P10922	5	5	5	Histone H1.0;Histone H1.0, N-terminally processed	H1f0	sp|P10922|H10_MOUSE Histone H1.0 OS=Mus musculus OX=10090 GN=H1-0 PE=2 SV=4	1	5	5	5	3	3	4	4	3	3	2	2	1	3	3	1	3	2	3	4	4	4	3	3	4	4	3	3	2	2	1	3	3	1	3	2	3	4	4	4	3	3
P11031	P11031	7	7	7	Activated RNA polymerase II transcriptional coactivator p15	Sub1	sp|P11031|TCP4_MOUSE Activated RNA polymerase II transcriptional coactivator p15 OS=Mus musculus OX=10090 GN=Sub1 PE=1 SV=3	1	7	7	7	3	2	2	4	4	5	3	2	2	7	3	7	2	5	5	5	3	3	3	2	2	4	4	5	3	2	2	7	3	7	2	5	5	5	3	3	3	2
P11087;CON__Q862S4	P11087	7;1	7;1	7;1	Collagen alpha-1(I) chain	Col1a1	sp|P11087|CO1A1_MOUSE Collagen alpha-1(I) chain OS=Mus musculus OX=10090 GN=Col1a1 PE=1 SV=4	2	7	7	7	1	2	1	0	2	0	2	3	3	1	1	4	2	3	2	2	3	2	1	2	1	0	2	0	2	3	3	1	1	4	2	3	2	2	3	2	1	2
P11103	P11103	17	17	17	Poly [ADP-ribose] polymerase 1	Parp1	sp|P11103|PARP1_MOUSE Poly [ADP-ribose] polymerase 1 OS=Mus musculus OX=10090 GN=Parp1 PE=1 SV=3	1	17	17	17	7	7	7	7	11	9	9	11	8	10	7	13	9	13	12	9	10	10	7	7	7	7	11	9	9	11	8	10	7	13	9	13	12	9	10	10	7	7
P11152	P11152	3	3	3	Lipoprotein lipase	Lpl	sp|P11152|LIPL_MOUSE Lipoprotein lipase OS=Mus musculus OX=10090 GN=Lpl PE=1 SV=3	1	3	3	3	1	2	0	1	1	1	0	1	2	1	1	3	1	0	1	1	1	0	1	2	0	1	1	1	0	1	2	1	1	3	1	0	1	1	1	0	1	2
P11247	P11247	23	23	21	Myeloperoxidase;Myeloperoxidase light chain;Myeloperoxidase heavy chain	Mpo	sp|P11247|PERM_MOUSE Myeloperoxidase OS=Mus musculus OX=10090 GN=Mpo PE=1 SV=2	1	23	23	21	3	0	0	0	0	1	0	0	0	0	0	0	9	22	22	10	8	7	3	0	0	0	0	1	0	0	0	0	0	0	9	22	22	10	8	7	3	0
P11276	P11276	91	91	91	Fibronectin;Anastellin	Fn1	sp|P11276|FINC_MOUSE Fibronectin OS=Mus musculus OX=10090 GN=Fn1 PE=1 SV=4	1	91	91	91	58	56	61	69	78	72	58	55	71	69	68	76	72	79	78	68	72	75	58	56	61	69	78	72	58	55	71	69	68	76	72	79	78	68	72	75	58	56
P11352	P11352	16	16	16	Glutathione peroxidase 1	Gpx1	sp|P11352|GPX1_MOUSE Glutathione peroxidase 1 OS=Mus musculus OX=10090 GN=Gpx1 PE=1 SV=2	1	16	16	16	16	16	16	16	16	16	16	16	16	16	16	16	16	16	15	16	16	16	16	16	16	16	16	16	16	16	16	16	16	16	16	16	15	16	16	16	16	16
P11404	P11404	1	1	1	Fatty acid-binding protein, heart	Fabp3	sp|P11404|FABPH_MOUSE Fatty acid-binding protein, heart OS=Mus musculus OX=10090 GN=Fabp3 PE=1 SV=5	1	1	1	1	0	0	0	0	0	0	0	0	0	0	0	0	0	0	0	1	0	0	0	0	0	0	0	0	0	0	0	0	0	0	0	0	0	1	0	0	0	0
P11438	P11438	4	4	4	Lysosome-associated membrane glycoprotein 1	Lamp1	sp|P11438|LAMP1_MOUSE Lysosome-associated membrane glycoprotein 1 OS=Mus musculus OX=10090 GN=Lamp1 PE=1 SV=2	1	4	4	4	3	3	3	3	4	3	3	2	3	3	3	3	3	4	4	3	3	3	3	3	3	3	4	3	3	2	3	3	3	3	3	4	4	3	3	3	3	3
P11499	P11499	48	46	34	Heat shock protein HSP 90-beta	Hsp90ab1	sp|P11499|HS90B_MOUSE Heat shock protein HSP 90-beta OS=Mus musculus OX=10090 GN=Hsp90ab1 PE=1 SV=3	1	48	46	34	43	46	45	42	44	43	39	41	41	44	42	44	41	43	42	42	44	46	42	45	43	41	42	41	38	40	40	43	41	43	39	41	41	41	43	45	31	33
P11531	P11531	12	12	11	Dystrophin	Dmd	sp|P11531|DMD_MOUSE Dystrophin OS=Mus musculus OX=10090 GN=Dmd PE=1 SV=3	1	12	12	11	6	5	7	7	9	6	5	6	8	7	6	7	7	6	6	9	7	9	6	5	7	7	9	6	5	6	8	7	6	7	7	6	6	9	7	9	6	5
P11588	P11588	19	3	3	Major urinary protein 1	Mup1	sp|P11588|MUP1_MOUSE Major urinary protein 1 OS=Mus musculus OX=10090 GN=Mup1 PE=1 SV=1	1	19	3	3	18	18	16	18	18	18	17	17	17	18	18	17	17	18	17	15	19	18	2	3	1	3	3	3	2	2	2	3	3	2	2	2	2	1	3	3	2	3
P11589	P11589	16	2	2	Major urinary protein 2	Mup2	sp|P11589|MUP2_MOUSE Major urinary protein 2 OS=Mus musculus OX=10090 GN=Mup2 PE=1 SV=1	1	16	2	2	16	16	16	16	16	16	16	16	16	16	16	16	16	16	16	15	16	16	2	2	2	2	2	2	2	2	2	2	2	2	2	2	2	2	2	2	2	2
P11609;P11610	P11609;P11610	6;3	6;3	6;3	Antigen-presenting glycoprotein CD1d1;Antigen-presenting glycoprotein CD1d2	Cd1d1;Cd1d2	sp|P11609|CD1D1_MOUSE Antigen-presenting glycoprotein CD1d1 OS=Mus musculus OX=10090 GN=Cd1d1 PE=1 SV=3;sp|P11610|CD1D2_MOUSE Antigen-presenting glycoprotein CD1d2 OS=Mus musculus OX=10090 GN=Cd1d2 PE=1 SV=2	2	6	6	6	2	3	3	2	5	2	5	5	5	5	1	4	2	2	3	6	3	4	2	3	3	2	5	2	5	5	5	5	1	4	2	2	3	6	3	4	2	3
P11672	P11672	7	7	7	Neutrophil gelatinase-associated lipocalin	Lcn2	sp|P11672|NGAL_MOUSE Neutrophil gelatinase-associated lipocalin OS=Mus musculus OX=10090 GN=Lcn2 PE=1 SV=1	1	7	7	7	3	0	2	0	1	1	0	2	3	1	1	3	5	7	7	4	6	5	3	0	2	0	1	1	0	2	3	1	1	3	5	7	7	4	6	5	3	0
P11679;CON__P05787;CON__H-INV:HIT000292931;CON__Q9H552;Q9Z2T6;Q6IMF0;CON__O43790;CON__Q14533;CON__P78386;CON__REFSEQ:XP_092267;CON__Q14CN4-1	P11679;CON__P05787	55;33;17;10;2;2;2;2;2;1;1	55;33;17;10;2;2;2;2;2;1;1	40;18;11;6;0;0;0;0;0;1;0	Keratin, type II cytoskeletal 8	Krt8	sp|P11679|K2C8_MOUSE Keratin, type II cytoskeletal 8 OS=Mus musculus OX=10090 GN=Krt8 PE=1 SV=4;	11	55	55	40	51	50	53	47	49	48	47	46	48	51	48	48	47	48	47	53	50	52	51	50	53	47	49	48	47	46	48	51	48	48	47	48	47	53	50	52	36	37
9459;1519460;1519461;1519462;1519463;1519464;1519465;1519466;1519467;1519468;1519469;1519470;1519471;1519472;1519473;1519474;1519475;1519476;1519477;1519478;1519479;1519480;1519481;1519482;1519483;1519484;1519485;1519486;1519487;1519488;1519489;1519490;1519491;1519492;1519493;1519494;1519495;1519496;1519497;1519498;1519499;1519500;1519501;1540385;1540386;1540387;1540388;1540389;1540390;1540391;15…	35701;54123;136597;147063;147368;320570;320696;320719;431315;499505;508148;541680;677859;677938;871979;900516;949057;953485;978203;983308;987416;988581;988592;1036171;1044868;1045001;1088448;1149605;1253799;1256802;1256877;1360989;1361096;1365130;1371427;1445792;1452186;1452291;1493902;1519254;1540422;1540659;1555314;1610753;1611954;1612019;1645249;1689517;1742620;1763475;1831831;1888278;1900485;…	29;598;599;600;601;602;603;604;605;606;607;608;609;610;611	52;142;145;174;195;211;254;262;287;316;350;384;412;415;445	10090;-1;-1;-1;10090;10090;-1;-1;-1;-1;-1
P11680	P11680	7	7	7	Properdin	Cfp	sp|P11680|PROP_MOUSE Properdin OS=Mus musculus OX=10090 GN=Cfp PE=1 SV=2	1	7	7	7	2	3	3	4	4	4	2	2	2	4	5	6	3	5	5	3	5	5	2	3	3	4	4	4	2	2	2	4	5	6	3	5	5	3	5	5	2	3
P11688	P11688	13	13	13	Integrin alpha-5;Integrin alpha-5 heavy chain;Integrin alpha-5 light chain	Itga5	sp|P11688|ITA5_MOUSE Integrin alpha-5 OS=Mus musculus OX=10090 GN=Itga5 PE=1 SV=3	1	13	13	13	5	4	8	8	9	7	4	4	12	7	6	9	6	10	6	7	9	9	5	4	8	8	9	7	4	4	12	7	6	9	6	10	6	7	9	9	5	4
P11714	P11714	33	24	23	Cytochrome P450 2D9	Cyp2d9	sp|P11714|CP2D9_MOUSE Cytochrome P450 2D9 OS=Mus musculus OX=10090 GN=Cyp2d9 PE=1 SV=2	1	33	24	23	30	31	29	30	29	28	29	28	29	29	30	27	28	26	30	27	28	28	21	22	21	22	20	20	20	19	20	21	22	18	20	17	21	18	20	20	21	22
P11725	P11725	26	26	26	Ornithine carbamoyltransferase, mitochondrial	Otc	sp|P11725|OTC_MOUSE Ornithine carbamoyltransferase, mitochondrial OS=Mus musculus OX=10090 GN=Otc PE=1 SV=1	1	26	26	26	25	23	25	25	25	24	25	25	24	25	23	24	24	24	25	25	25	24	25	23	25	25	25	24	25	25	24	25	23	24	24	24	25	25	25	24	25	23
P11835	P11835	20	20	20	Integrin beta-2	Itgb2	sp|P11835|ITB2_MOUSE Integrin beta-2 OS=Mus musculus OX=10090 GN=Itgb2 PE=1 SV=2	1	20	20	20	2	2	3	3	2	4	0	0	5	5	2	6	4	15	17	6	13	6	2	2	3	3	2	4	0	0	5	5	2	6	4	15	17	6	13	6	2	2
P11859	P11859	9	9	9	Angiotensinogen;Angiotensin-1;Angiotensin-2;Angiotensin-3;Angiotensin-4;Angiotensin 1-9;Angiotensin 1-7;Angiotensin 1-5;Angiotensin 1-4	Agt	sp|P11859|ANGT_MOUSE Angiotensinogen OS=Mus musculus OX=10090 GN=Agt PE=1 SV=1	1	9	9	9	6	5	6	6	6	4	4	4	6	5	4	6	5	7	7	7	6	7	6	5	6	6	6	4	4	4	6	5	4	6	5	7	7	7	6	7	6	5
P11862	P11862	14	14	14	Growth arrest-specific protein 2	Gas2	sp|P11862|GAS2_MOUSE Growth arrest-specific protein 2 OS=Mus musculus OX=10090 GN=Gas2 PE=1 SV=1	1	14	14	14	8	7	10	8	9	8	9	8	9	8	8	12	10	9	8	7	6	9	8	7	10	8	9	8	9	8	9	8	8	12	10	9	8	7	6	9	8	7
P11881	P11881	26	19	19	Inositol 1,4,5-trisphosphate receptor type 1	Itpr1	sp|P11881|ITPR1_MOUSE Inositol 1,4,5-trisphosphate receptor type 1 OS=Mus musculus OX=10090 GN=Itpr1 PE=1 SV=2	1	26	19	19	14	12	17	10	12	11	13	9	11	7	9	9	9	13	12	12	6	10	10	9	12	7	8	8	10	7	7	4	4	6	6	10	9	8	3	5	10	9
P11928;Q8VI95;Q924S2	P11928	5;1;1	5;1;1	5;1;1	2-5-oligoadenylate synthase 1A	Oas1a	sp|P11928|OAS1A_MOUSE 2-5-oligoadenylate synthase 1A OS=Mus musculus OX=10090 GN=Oas1a PE=1 SV=2	3	5	5	5	2	0	0	2	3	2	0	1	4	2	1	5	4	3	4	3	1	3	2	0	0	2	3	2	0	1	4	2	1	5	4	3	4	3	1	3	2	0
P11930	P11930	15	15	15	Nucleoside diphosphate-linked moiety X motif 19, mitochondrial	Nudt19	sp|P11930|NUD19_MOUSE Nucleoside diphosphate-linked moiety X motif 19 OS=Mus musculus OX=10090 GN=Nudt19 PE=1 SV=2	1	15	15	15	13	12	12	11	11	12	12	13	14	13	10	11	9	12	11	12	12	11	13	12	12	11	11	12	12	13	14	13	10	11	9	12	11	12	12	11	13	12
P11983	P11983	33	33	33	T-complex protein 1 subunit alpha	Tcp1	sp|P11983|TCPA_MOUSE T-complex protein 1 subunit alpha OS=Mus musculus OX=10090 GN=Tcp1 PE=1 SV=3	1	33	33	33	33	28	32	29	30	30	31	28	29	30	30	31	29	29	28	28	28	28	33	28	32	29	30	30	31	28	29	30	30	31	29	29	28	28	28	28	33	28
P12023	P12023	4	4	4	Amyloid beta A4 protein;N-APP;Soluble APP-alpha;Soluble APP-beta;C99;Beta-amyloid protein 42;Beta-amyloid protein 40;C83;P3(42);P3(40);C80;Gamma-secretase C-terminal fragment 59;Gamma-secretase C-terminal fragment 57;Gamma-secretase C-terminal fragment 50;C31	App	sp|P12023|A4_MOUSE Amyloid-beta A4 protein OS=Mus musculus OX=10090 GN=App PE=1 SV=3	1	4	4	4	0	1	1	0	1	0	0	1	2	0	0	3	1	2	2	1	1	1	0	1	1	0	1	0	0	1	2	0	0	3	1	2	2	1	1	1	0	1
P12246	P12246	6	6	6	Serum amyloid P-component	Apcs	sp|P12246|SAMP_MOUSE Serum amyloid P-component OS=Mus musculus OX=10090 GN=Apcs PE=1 SV=2	1	6	6	6	0	0	0	0	0	0	0	0	4	0	0	0	1	6	6	3	3	3	0	0	0	0	0	0	0	0	4	0	0	0	1	6	6	3	3	3	0	0
P12265	P12265	22	22	22	Beta-glucuronidase	Gusb	sp|P12265|BGLR_MOUSE Beta-glucuronidase OS=Mus musculus OX=10090 GN=Gusb PE=1 SV=2	1	22	22	22	11	12	13	8	4	3	9	12	15	6	2	3	17	17	17	16	12	19	11	12	13	8	4	3	9	12	15	6	2	3	17	17	17	16	12	19	11	12
P12367	P12367	19	19	16	cAMP-dependent protein kinase type II-alpha regulatory subunit	Prkar2a	sp|P12367|KAP2_MOUSE cAMP-dependent protein kinase type II-alpha regulatory subunit OS=Mus musculus OX=10090 GN=Prkar2a PE=1 SV=2	1	19	19	16	13	15	15	14	14	15	14	12	15	14	16	17	14	13	15	15	14	14	13	15	15	14	14	15	14	12	15	14	16	17	14	13	15	15	14	14	11	13
P12382	P12382	32	32	27	ATP-dependent 6-phosphofructokinase, liver type	Pfkl	sp|P12382|PFKAL_MOUSE ATP-dependent 6-phosphofructokinase, liver type OS=Mus musculus OX=10090 GN=Pfkl PE=1 SV=4	1	32	32	27	18	16	20	18	21	17	15	15	16	22	14	24	21	20	19	22	20	25	18	16	20	18	21	17	15	15	16	22	14	24	21	20	19	22	20	25	16	14
P12658	P12658	1	1	1	Calbindin	Calb1	sp|P12658|CALB1_MOUSE Calbindin OS=Mus musculus OX=10090 GN=Calb1 PE=1 SV=2	1	1	1	1	0	1	0	1	1	1	1	1	0	1	1	1	1	1	1	1	1	1	0	1	0	1	1	1	1	1	0	1	1	1	1	1	1	1	1	1	0	1
P12710	P12710	10	10	10	Fatty acid-binding protein, liver	Fabp1	sp|P12710|FABPL_MOUSE Fatty acid-binding protein, liver OS=Mus musculus OX=10090 GN=Fabp1 PE=1 SV=2	1	10	10	10	9	10	10	9	10	9	9	9	9	9	9	9	10	10	9	8	10	9	9	10	10	9	10	9	9	9	9	9	9	9	10	10	9	8	10	9	9	10
;1581914;1581915;1581916;1581917;1581918;1581919;1581920;1581921;1581922;1581923;1581924;1581925;1581926;1581927;1581928;1581929;1581930;1581931;1581932;1581933;1581934;1581935;1581936;1581937;1581938;1581939;1581940;1581941;1581942;1581943;1581944;1581945;1581946;1581947;1581948;1581949;1581950;1581951;1581952;1581953;1581954;1581955;1581956;1581957;1581958;1581959;1581960;1581961;1581962;158196…	78987;176197;697468;697925;1128542;1235829;1581920;1582413;1864725;1936560	642;643;644	19;74;113	10090
P12787	P12787	8	8	8	Cytochrome c oxidase subunit 5A, mitochondrial	Cox5a	sp|P12787|COX5A_MOUSE Cytochrome c oxidase subunit 5A, mitochondrial OS=Mus musculus OX=10090 GN=Cox5a PE=1 SV=2	1	8	8	8	8	8	8	8	8	8	8	8	8	8	8	8	8	8	8	8	8	8	8	8	8	8	8	8	8	8	8	8	8	8	8	8	8	8	8	8	8	8
P12790;O55071	P12790	5;1	5;1	4;1	Cytochrome P450 2B9	Cyp2b9	sp|P12790|CP2B9_MOUSE Cytochrome P450 2B9 OS=Mus musculus OX=10090 GN=Cyp2b9 PE=1 SV=2	2	5	5	4	0	0	3	0	0	4	0	1	0	1	0	0	0	0	1	0	0	0	0	0	3	0	0	4	0	1	0	1	0	0	0	0	1	0	0	0	0	0
P12791	P12791	2	1	1	Cytochrome P450 2B10	Cyp2b10	sp|P12791|CP2BA_MOUSE Cytochrome P450 2B10 OS=Mus musculus OX=10090 GN=Cyp2b10 PE=1 SV=1	1	2	1	1	1	1	1	0	1	1	0	1	0	1	0	1	0	0	0	0	0	1	1	1	1	0	1	0	0	1	0	1	0	1	0	0	0	0	0	1	1	1
P12815	P12815	13	13	13	Programmed cell death protein 6	Pdcd6	sp|P12815|PDCD6_MOUSE Programmed cell death protein 6 OS=Mus musculus OX=10090 GN=Pdcd6 PE=1 SV=2	1	13	13	13	9	9	9	9	9	10	8	7	10	7	8	10	9	10	9	8	8	10	9	9	9	9	9	10	8	7	10	7	8	10	9	10	9	8	8	10	9	9
P12970	P12970	19	19	19	60S ribosomal protein L7a	Rpl7a	sp|P12970|RL7A_MOUSE 60S ribosomal protein L7a OS=Mus musculus OX=10090 GN=Rpl7a PE=1 SV=2	1	19	19	19	17	17	16	18	18	16	17	16	17	17	17	14	16	18	17	18	15	15	17	17	16	18	18	16	17	16	17	17	17	14	16	18	17	18	15	15	17	17
P13020;CON__Q3SX14	P13020	28;12	28;12	28;12	Gelsolin	Gsn	sp|P13020|GELS_MOUSE Gelsolin OS=Mus musculus OX=10090 GN=Gsn PE=1 SV=3	2	28	28	28	18	17	20	18	21	16	13	15	19	19	17	20	13	18	15	19	21	18	18	17	20	18	21	16	13	15	19	19	17	20	13	18	15	19	21	18	18	17
P13439	P13439	23	23	23	Uridine 5-monophosphate synthase;Orotate phosphoribosyltransferase;Orotidine 5-phosphate decarboxylase	Umps	sp|P13439|UMPS_MOUSE Uridine 5-monophosphate synthase OS=Mus musculus OX=10090 GN=Umps PE=1 SV=3	1	23	23	23	16	15	14	14	17	19	16	14	18	16	15	18	17	17	22	19	16	15	16	15	14	14	17	19	16	14	18	16	15	18	17	17	22	19	16	15	16	15
P13504	P13504	2	2	2	Interleukin-1 receptor type 1;Interleukin-1 receptor type 1, membrane form;Interleukin-1 receptor type 1, soluble form	Il1r1	sp|P13504|IL1R1_MOUSE Interleukin-1 receptor type 1 OS=Mus musculus OX=10090 GN=Il1r1 PE=1 SV=1	1	2	2	2	0	0	0	0	1	1	1	0	0	0	0	1	1	1	1	1	0	0	0	0	0	0	1	1	1	0	0	0	0	1	1	1	1	1	0	0	0	0
P13516;Q99PL7;P13011	P13516	9;4;4	9;4;4	7;2;2	Acyl-CoA desaturase 1	Scd1	sp|P13516|ACOD1_MOUSE Acyl-CoA desaturase 1 OS=Mus musculus OX=10090 GN=Scd1 PE=1 SV=2	3	9	9	7	7	6	5	8	9	8	6	6	8	9	8	8	5	4	5	6	5	6	7	6	5	8	9	8	6	6	8	9	8	8	5	4	5	6	5	6	5	4
P13595	P13595	2	2	2	Neural cell adhesion molecule 1	Ncam1	sp|P13595|NCAM1_MOUSE Neural cell adhesion molecule 1 OS=Mus musculus OX=10090 GN=Ncam1 PE=1 SV=3	1	2	2	2	1	1	1	1	1	1	0	0	2	1	0	1	1	2	1	1	1	1	1	1	1	1	1	1	0	0	2	1	0	1	1	2	1	1	1	1	1	1
P13597	P13597	12	12	12	Intercellular adhesion molecule 1	Icam1	sp|P13597|ICAM1_MOUSE Intercellular adhesion molecule 1 OS=Mus musculus OX=10090 GN=Icam1 PE=1 SV=1	1	12	12	12	6	4	5	4	9	6	3	1	10	6	6	7	8	12	10	9	7	8	6	4	5	4	9	6	3	1	10	6	6	7	8	12	10	9	7	8	6	4
P13634	P13634	12	12	12	Carbonic anhydrase 1	Ca1	sp|P13634|CAH1_MOUSE Carbonic anhydrase 1 OS=Mus musculus OX=10090 GN=Ca1 PE=1 SV=4	1	12	12	12	7	10	10	11	11	11	9	6	7	10	11	10	8	8	8	9	7	6	7	10	10	11	11	11	9	6	7	10	11	10	8	8	8	9	7	6	7	10
P13707	P13707	32	32	30	Glycerol-3-phosphate dehydrogenase [NAD(+)], cytoplasmic	Gpd1	sp|P13707|GPDA_MOUSE Glycerol-3-phosphate dehydrogenase [NAD(+)], cytoplasmic OS=Mus musculus OX=10090 GN=Gpd1 PE=1 SV=3	1	32	32	30	30	28	29	27	27	28	27	27	26	28	28	24	26	26	26	28	29	29	30	28	29	27	27	28	27	27	26	28	28	24	26	26	26	28	29	29	28	26
P13745	P13745	17	12	0	Glutathione S-transferase A1;Glutathione S-transferase A1, N-terminally processed	Gsta1	sp|P13745|GSTA1_MOUSE Glutathione S-transferase A1 OS=Mus musculus OX=10090 GN=Gsta1 PE=1 SV=2	1	17	12	0	14	15	16	12	12	13	11	13	13	14	11	14	10	9	6	9	12	12	9	10	11	9	9	9	7	9	8	10	7	11	6	5	3	4	7	7	0	0
P13864	P13864	10	10	10	DNA (cytosine-5)-methyltransferase 1	Dnmt1	sp|P13864|DNMT1_MOUSE DNA (cytosine-5)-methyltransferase 1 OS=Mus musculus OX=10090 GN=Dnmt1 PE=1 SV=5	1	10	10	10	0	1	0	3	3	6	3	2	3	3	1	6	2	5	9	3	4	3	0	1	0	3	3	6	3	2	3	3	1	6	2	5	9	3	4	3	0	1
P14069	P14069	4	4	4	Protein S100-A6	S100a6	sp|P14069|S10A6_MOUSE Protein S100-A6 OS=Mus musculus OX=10090 GN=S100a6 PE=1 SV=3	1	4	4	4	2	0	1	1	2	3	0	1	1	1	0	3	1	3	3	2	4	2	2	0	1	1	2	3	0	1	1	1	0	3	1	3	3	2	4	2	2	0
P14094	P14094	14	14	14	Sodium/potassium-transporting ATPase subunit beta-1	Atp1b1	sp|P14094|AT1B1_MOUSE Sodium/potassium-transporting ATPase subunit beta-1 OS=Mus musculus OX=10090 GN=Atp1b1 PE=1 SV=1	1	14	14	14	9	8	8	8	8	8	7	9	11	10	9	9	7	9	9	9	9	10	9	8	8	8	8	8	7	9	11	10	9	9	7	9	9	9	9	10	9	8
P14106	P14106	4	4	4	Complement C1q subcomponent subunit B	C1qb	sp|P14106|C1QB_MOUSE Complement C1q subcomponent subunit B OS=Mus musculus OX=10090 GN=C1qb PE=1 SV=2	1	4	4	4	2	2	2	2	1	2	1	1	3	3	2	3	4	4	4	4	4	4	2	2	2	2	1	2	1	1	3	3	2	3	4	4	4	4	4	4	2	2
P14115	P14115	6	6	6	60S ribosomal protein L27a	Rpl27a	sp|P14115|RL27A_MOUSE 60S ribosomal protein L27a OS=Mus musculus OX=10090 GN=Rpl27a PE=1 SV=5	1	6	6	6	5	6	5	6	6	6	6	4	6	6	6	6	6	6	6	4	5	5	5	6	5	6	6	6	6	4	6	6	6	6	6	6	6	4	5	5	5	6
P14131	P14131	10	10	10	40S ribosomal protein S16	Rps16	sp|P14131|RS16_MOUSE 40S ribosomal protein S16 OS=Mus musculus OX=10090 GN=Rps16 PE=1 SV=4	1	10	10	10	9	9	10	9	9	8	9	9	9	9	8	9	10	9	10	9	9	9	9	9	10	9	9	8	9	9	9	9	8	9	10	9	10	9	9	9	9	9
P14148	P14148	23	23	23	60S ribosomal protein L7	Rpl7	sp|P14148|RL7_MOUSE 60S ribosomal protein L7 OS=Mus musculus OX=10090 GN=Rpl7 PE=1 SV=2	1	23	23	23	20	15	16	17	16	16	15	15	15	18	15	16	15	17	13	21	16	16	20	15	16	17	16	16	15	15	15	18	15	16	15	17	13	21	16	16	20	15
P14152	P14152	16	16	16	Malate dehydrogenase, cytoplasmic	Mdh1	sp|P14152|MDHC_MOUSE Malate dehydrogenase, cytoplasmic OS=Mus musculus OX=10090 GN=Mdh1 PE=1 SV=3	1	16	16	16	14	14	13	15	14	14	13	13	14	14	13	14	13	13	14	14	14	12	14	14	13	15	14	14	13	13	14	14	13	14	13	13	14	14	14	12	14	14
P14206	P14206	17	17	17	40S ribosomal protein SA	Rpsa	sp|P14206|RSSA_MOUSE 40S ribosomal protein SA OS=Mus musculus OX=10090 GN=Rpsa PE=1 SV=4	1	17	17	17	14	14	14	15	15	14	15	15	15	14	16	13	14	15	16	15	14	14	14	14	14	15	15	14	15	15	15	14	16	13	14	15	16	15	14	14	14	14
P14211	P14211	30	30	30	Calreticulin	Calr	sp|P14211|CALR_MOUSE Calreticulin OS=Mus musculus OX=10090 GN=Calr PE=1 SV=1	1	30	30	30	28	28	29	28	29	28	25	24	28	27	28	28	28	28	27	28	28	28	28	28	29	28	29	28	25	24	28	27	28	28	28	28	27	28	28	28	28	28
P14220	P14220	1	1	1	Glycophorin-A	Gypa	sp|P14220|GLPA_MOUSE Glycophorin-A OS=Mus musculus OX=10090 GN=Gypa PE=1 SV=2	1	1	1	1	1	1	1	1	1	1	1	1	1	1	1	1	0	1	0	0	0	1	1	1	1	1	1	1	1	1	1	1	1	1	0	1	0	0	0	1	1	1
P14234	P14234	4	4	4	Tyrosine-protein kinase Fgr	Fgr	sp|P14234|FGR_MOUSE Tyrosine-protein kinase Fgr OS=Mus musculus OX=10090 GN=Fgr PE=1 SV=2	1	4	4	4	0	0	0	0	0	0	0	0	0	1	0	0	0	1	2	0	2	1	0	0	0	0	0	0	0	0	0	1	0	0	0	1	2	0	2	1	0	0
P14246	P14246	7	7	7	Solute carrier family 2, facilitated glucose transporter member 2	Slc2a2	sp|P14246|GTR2_MOUSE Solute carrier family 2, facilitated glucose transporter member 2 OS=Mus musculus OX=10090 GN=Slc2a2 PE=1 SV=3	1	7	7	7	6	5	5	5	5	5	5	4	4	4	5	4	4	3	4	4	4	4	6	5	5	5	5	5	5	4	4	4	5	4	4	3	4	4	4	4	6	5
P14430;P14429;P14431	P14430;P14429;P14431	9;7;5	2;2;1	1;1;0	H-2 class I histocompatibility antigen, Q8 alpha chain;H-2 class I histocompatibility antigen, Q7 alpha chain;H-2 class I histocompatibility antigen, Q9 alpha chain	H2-Q8;H2-Q7;H2-Q9	sp|P14430|HA18_MOUSE H-2 class I histocompatibility antigen, Q8 alpha chain OS=Mus musculus OX=10090 GN=H2-Q8 PE=3 SV=1;sp|P14429|HA17_MOUSE H-2 class I histocompatibility antigen, Q7 alpha chain OS=Mus musculus OX=10090 GN=H2-Q7 PE=1 SV=1;sp|P14431|HA19_M	3	9	2	1	3	3	5	4	4	5	5	4	5	4	5	3	6	7	7	8	4	7	0	0	0	0	0	0	0	0	0	0	0	0	1	1	1	1	1	2	0	0
P14434;P14438;P14437;P14436;P14435;P23150;P04228;P01910;P04227	P14434;P14438;P14437;P14436;P14435;P23150;P04228;P01910	6;5;3;3;3;3;3;3;1	6;5;3;3;3;3;3;3;1	6;5;3;3;3;3;3;3;1	H-2 class II histocompatibility antigen, A-B alpha chain;H-2 class II histocompatibility antigen, A-U alpha chain;H-2 class II histocompatibility antigen, A-S alpha chain;H-2 class II histocompatibility antigen, A-R alpha chain;H-2 class II histocompatibility antigen, A-F alpha chain;H-2 class II histocompatibility antigen, I-E alpha chain;H-2 class II histocompatibility antigen, A-D alpha chain;…	H2-Aa	sp|P14434|HA2B_MOUSE H-2 class II histocompatibility antigen, A-B alpha chain OS=Mus musculus OX=10090 GN=H2-Aa PE=1 SV=2;sp|P14438|HA2U_MOUSE H-2 class II histocompatibility antigen, A-U alpha chain (Fragment) OS=Mus musculus OX=10090 GN=H2-Aa PE=1 SV=1;s	9	6	6	6	3	0	2	0	1	1	0	0	3	2	0	3	0	5	1	4	3	6	3	0	2	0	1	1	0	0	3	2	0	3	0	5	1	4	3	6	3	0
P14483;P06346;P06344;P06343;P01921;P06342;P18469	P14483;P06346;P06344;P06343	9;5;5;5;4;3;1	9;5;5;5;4;3;1	6;2;2;3;3;2;1	H-2 class II histocompatibility antigen, A beta chain;H-2 class II histocompatibility antigen, A-F beta chain;H-2 class II histocompatibility antigen, A-U beta chain;H-2 class II histocompatibility antigen, A-K beta chain	H2-Ab1	sp|P14483|HB2A_MOUSE H-2 class II histocompatibility antigen, A beta chain OS=Mus musculus OX=10090 GN=H2-Ab1 PE=1 SV=1;sp|P06346|HB2F_MOUSE H-2 class II histocompatibility antigen, A-F beta chain (Fragment) OS=Mus musculus OX=10090 GN=H2-Ab1 PE=1 SV=1;sp|	7	9	9	6	3	4	3	3	2	4	1	0	3	5	1	7	3	7	2	2	4	7	3	4	3	3	2	4	1	0	3	5	1	7	3	7	2	2	4	7	2	3
P14576	P14576	24	24	24	Signal recognition particle 54 kDa protein	Srp54	sp|P14576|SRP54_MOUSE Signal recognition particle 54 kDa protein OS=Mus musculus OX=10090 GN=Srp54 PE=1 SV=2	1	24	24	24	19	17	15	16	19	21	16	10	15	18	16	19	14	17	15	16	15	18	19	17	15	16	19	21	16	10	15	18	16	19	14	17	15	16	15	18	19	17
P14602	P14602	14	14	14	Heat shock protein beta-1	Hspb1	sp|P14602|HSPB1_MOUSE Heat shock protein beta-1 OS=Mus musculus OX=10090 GN=Hspb1 PE=1 SV=3	1	14	14	14	6	4	7	11	14	13	7	6	6	9	10	10	4	5	4	5	4	6	6	4	7	11	14	13	7	6	6	9	10	10	4	5	4	5	4	6	6	4
P14685	P14685	34	34	34	26S proteasome non-ATPase regulatory subunit 3	Psmd3	sp|P14685|PSMD3_MOUSE 26S proteasome non-ATPase regulatory subunit 3 OS=Mus musculus OX=10090 GN=Psmd3 PE=1 SV=3	1	34	34	34	28	26	26	28	30	31	27	25	27	29	26	30	25	27	27	31	27	29	28	26	26	28	30	31	27	25	27	29	26	30	25	27	27	31	27	29	28	26
P14733	P14733	48	47	45	Lamin-B1	Lmnb1	sp|P14733|LMNB1_MOUSE Lamin-B1 OS=Mus musculus OX=10090 GN=Lmnb1 PE=1 SV=3	1	48	47	45	32	27	34	32	37	35	30	30	33	36	29	39	33	39	36	38	34	39	31	26	33	31	36	34	29	29	32	35	28	38	32	38	35	37	33	38	29	24
P14824	P14824	59	59	58	Annexin A6	Anxa6	sp|P14824|ANXA6_MOUSE Annexin A6 OS=Mus musculus OX=10090 GN=Anxa6 PE=1 SV=3	1	59	59	58	53	50	56	48	48	45	50	52	52	51	45	49	50	51	50	51	52	56	53	50	56	48	48	45	50	52	52	51	45	49	50	51	50	51	52	56	52	49
P14847	P14847	5	5	5	C-reactive protein	Crp	sp|P14847|CRP_MOUSE C-reactive protein OS=Mus musculus OX=10090 GN=Crp PE=1 SV=2	1	5	5	5	1	1	1	2	1	2	1	1	1	1	1	1	2	1	4	3	2	3	1	1	1	2	1	2	1	1	1	1	1	1	2	1	4	3	2	3	1	1
P14869	P14869	15	15	15	60S acidic ribosomal protein P0	Rplp0	sp|P14869|RLA0_MOUSE 60S acidic ribosomal protein P0 OS=Mus musculus OX=10090 GN=Rplp0 PE=1 SV=3	1	15	15	15	14	14	13	15	15	14	11	14	14	14	15	13	15	15	15	13	12	13	14	14	13	15	15	14	11	14	14	14	15	13	15	15	15	13	12	13	14	14
P14901	P14901	12	12	12	Heme oxygenase 1	Hmox1	sp|P14901|HMOX1_MOUSE Heme oxygenase 1 OS=Mus musculus OX=10090 GN=Hmox1 PE=1 SV=1	1	12	12	12	2	5	4	6	5	7	4	2	6	9	5	6	9	10	10	9	10	9	2	5	4	6	5	7	4	2	6	9	5	6	9	10	10	9	10	9	2	5
P15066	P15066	1	1	1	Transcription factor jun-D	Jund	sp|P15066|JUND_MOUSE Transcription factor jun-D OS=Mus musculus OX=10090 GN=Jund PE=1 SV=1	1	1	1	1	0	0	0	0	0	1	0	0	1	0	0	0	0	1	0	0	0	0	0	0	0	0	0	1	0	0	1	0	0	0	0	1	0	0	0	0	0	0
P15105	P15105	29	29	29	Glutamine synthetase	Glul	sp|P15105|GLNA_MOUSE Glutamine synthetase OS=Mus musculus OX=10090 GN=Glul PE=1 SV=6	1	29	29	29	27	24	25	28	28	27	23	25	24	26	29	26	24	24	25	26	26	25	27	24	25	28	28	27	23	25	24	26	29	26	24	24	25	26	26	25	27	24
P15116	P15116	20	20	19	Cadherin-2	Cdh2	sp|P15116|CADH2_MOUSE Cadherin-2 OS=Mus musculus OX=10090 GN=Cdh2 PE=1 SV=2	1	20	20	19	12	11	8	14	16	16	13	12	16	13	13	16	13	11	17	14	11	13	12	11	8	14	16	16	13	12	16	13	13	16	13	11	17	14	11	13	11	10
P15208	P15208	18	18	17	Insulin receptor;Insulin receptor subunit alpha;Insulin receptor subunit beta	Insr	sp|P15208|INSR_MOUSE Insulin receptor OS=Mus musculus OX=10090 GN=Insr PE=1 SV=2	1	18	18	17	10	8	3	10	12	9	8	8	8	8	6	6	12	9	15	9	11	11	10	8	3	10	12	9	8	8	8	8	6	6	12	9	15	9	11	11	10	7
P15327	P15327	8	8	8	Bisphosphoglycerate mutase	Bpgm	sp|P15327|PMGE_MOUSE Bisphosphoglycerate mutase OS=Mus musculus OX=10090 GN=Bpgm PE=1 SV=2	1	8	8	8	6	8	7	8	7	7	6	6	5	7	8	6	5	7	4	4	6	7	6	8	7	8	7	7	6	6	5	7	8	6	5	7	4	4	6	7	6	8
P15331	P15331	5	2	2	Peripherin	Prph	sp|P15331|PERI_MOUSE Peripherin OS=Mus musculus OX=10090 GN=Prph PE=1 SV=2	1	5	2	2	2	2	2	3	3	2	2	2	2	2	2	5	2	3	3	2	3	2	0	0	0	1	1	0	0	0	0	0	0	2	0	1	0	0	1	0	0	0
P15508	P15508	43	38	38	Spectrin beta chain, erythrocytic	Sptb	sp|P15508|SPTB1_MOUSE Spectrin beta chain, erythrocytic OS=Mus musculus OX=10090 GN=Sptb PE=1 SV=4	1	43	38	38	14	28	19	22	10	26	14	9	12	21	22	19	15	17	14	16	19	16	11	25	16	17	6	22	11	6	8	17	18	16	11	14	10	12	14	12	11	25
P15532	P15532	12	12	7	Nucleoside diphosphate kinase A	Nme1	sp|P15532|NDKA_MOUSE Nucleoside diphosphate kinase A OS=Mus musculus OX=10090 GN=Nme1 PE=1 SV=1	1	12	12	7	12	11	12	12	12	12	12	11	11	12	12	12	11	11	11	12	11	12	12	11	12	12	12	12	12	11	11	12	12	12	11	11	11	12	11	12	7	6
P15535	P15535	4	4	4	Beta-1,4-galactosyltransferase 1;Lactose synthase A protein;N-acetyllactosamine synthase;Beta-N-acetylglucosaminylglycopeptide beta-1,4-galactosyltransferase;Beta-N-acetylglucosaminyl-glycolipid beta-1,4-galactosyltransferase;Processed beta-1,4-galactosyltransferase 1	B4galt1	sp|P15535|B4GT1_MOUSE Beta-1,4-galactosyltransferase 1 OS=Mus musculus OX=10090 GN=B4galt1 PE=1 SV=1	1	4	4	4	1	0	0	0	0	0	0	2	2	0	1	0	2	3	3	1	1	1	1	0	0	0	0	0	0	2	2	0	1	0	2	3	3	1	1	1	1	0
P15626	P15626	30	25	14	Glutathione S-transferase Mu 2	Gstm2	sp|P15626|GSTM2_MOUSE Glutathione S-transferase Mu 2 OS=Mus musculus OX=10090 GN=Gstm2 PE=1 SV=2	1	30	25	14	23	23	23	25	30	26	21	21	24	26	24	26	24	24	20	25	24	24	20	20	20	21	25	22	18	18	21	23	20	22	21	21	17	22	21	21	13	13
P15702	P15702	1	1	1	Leukosialin	Spn	sp|P15702|LEUK_MOUSE Leukosialin OS=Mus musculus OX=10090 GN=Spn PE=1 SV=1	1	1	1	1	0	0	0	0	0	0	0	0	0	0	0	0	0	1	1	0	0	0	0	0	0	0	0	0	0	0	0	0	0	0	0	1	1	0	0	0	0	0
P15864	P15864	8	8	2	Histone H1.2	Hist1h1c	sp|P15864|H12_MOUSE Histone H1.2 OS=Mus musculus OX=10090 GN=H1-2 PE=1 SV=2	1	8	8	2	6	7	6	6	4	5	3	3	5	6	6	4	4	7	6	7	7	8	6	7	6	6	4	5	3	3	5	6	6	4	4	7	6	7	7	8	0	1
P16015	P16015	21	21	21	Carbonic anhydrase 3	Ca3	sp|P16015|CAH3_MOUSE Carbonic anhydrase 3 OS=Mus musculus OX=10090 GN=Ca3 PE=1 SV=3	1	21	21	21	19	21	20	18	18	16	17	18	17	18	18	18	15	15	16	18	19	19	19	21	20	18	18	16	17	18	17	18	18	18	15	15	16	18	19	19	19	21
P16045	P16045	9	9	9	Galectin-1	Lgals1	sp|P16045|LEG1_MOUSE Galectin-1 OS=Mus musculus OX=10090 GN=Lgals1 PE=1 SV=3	1	9	9	9	9	9	8	8	8	8	9	7	9	8	8	8	8	7	7	8	8	8	9	9	8	8	8	8	9	7	9	8	8	8	8	7	7	8	8	8	9	9
P16056	P16056	4	4	4	Hepatocyte growth factor receptor	Met	sp|P16056|MET_MOUSE Hepatocyte growth factor receptor OS=Mus musculus OX=10090 GN=Met PE=1 SV=1	1	4	4	4	0	0	0	1	0	1	1	0	1	1	2	0	1	2	0	1	1	1	0	0	0	1	0	1	1	0	1	1	2	0	1	2	0	1	1	1	0	0
P16110	P16110	10	10	10	Galectin-3	Lgals3	sp|P16110|LEG3_MOUSE Galectin-3 OS=Mus musculus OX=10090 GN=Lgals3 PE=1 SV=3	1	10	10	10	2	2	3	5	7	6	2	2	6	8	2	10	5	7	7	7	8	7	2	2	3	5	7	6	2	2	6	8	2	10	5	7	7	7	8	7	2	2
P16125	P16125	12	10	10	L-lactate dehydrogenase B chain	Ldhb	sp|P16125|LDHB_MOUSE L-lactate dehydrogenase B chain OS=Mus musculus OX=10090 GN=Ldhb PE=1 SV=2	1	12	10	10	6	6	7	6	5	7	5	4	5	5	4	9	4	7	7	7	7	6	4	4	5	4	3	5	4	3	4	3	2	7	3	6	5	5	5	4	4	4
P16254	P16254	5	5	5	Signal recognition particle 14 kDa protein;Signal recognition particle 14 kDa protein, N-terminally processed	Srp14	sp|P16254|SRP14_MOUSE Signal recognition particle 14 kDa protein OS=Mus musculus OX=10090 GN=Srp14 PE=1 SV=1	1	5	5	5	2	4	3	4	4	3	5	3	4	4	4	3	3	4	5	4	3	4	2	4	3	4	4	3	5	3	4	4	4	3	3	4	5	4	3	4	2	4
P16294	P16294	15	15	15	Coagulation factor IX;Coagulation factor IXa light chain;Coagulation factor IXa heavy chain	F9	sp|P16294|FA9_MOUSE Coagulation factor IX OS=Mus musculus OX=10090 GN=F9 PE=2 SV=3	1	15	15	15	7	10	8	7	11	8	8	8	10	8	9	12	10	9	11	9	6	11	7	10	8	7	11	8	8	8	10	8	9	12	10	9	11	9	6	11	7	10
P16301	P16301	9	9	9	Phosphatidylcholine-sterol acyltransferase	Lcat	sp|P16301|LCAT_MOUSE Phosphatidylcholine-sterol acyltransferase OS=Mus musculus OX=10090 GN=Lcat PE=1 SV=2	1	9	9	9	4	3	4	7	5	6	4	5	6	5	6	4	5	6	7	5	5	7	4	3	4	7	5	6	4	5	6	5	6	4	5	6	7	5	5	7	4	3
P16330	P16330	4	4	4	2,3-cyclic-nucleotide 3-phosphodiesterase	Cnp	sp|P16330|CN37_MOUSE 2,3-cyclic-nucleotide 3-phosphodiesterase OS=Mus musculus OX=10090 GN=Cnp PE=1 SV=3	1	4	4	4	1	2	1	1	1	2	0	2	1	1	2	2	3	3	2	2	3	2	1	2	1	1	1	2	0	2	1	1	2	2	3	3	2	2	3	2	1	2
P16331	P16331	43	43	43	Phenylalanine-4-hydroxylase	Pah	sp|P16331|PH4H_MOUSE Phenylalanine-4-hydroxylase OS=Mus musculus OX=10090 GN=Pah PE=1 SV=4	1	43	43	43	40	40	37	38	40	35	39	41	40	40	38	40	42	39	38	38	39	40	40	40	37	38	40	35	39	41	40	40	38	40	42	39	38	38	39	40	40	40
P16332	P16332	41	41	41	Methylmalonyl-CoA mutase, mitochondrial	Mut	sp|P16332|MUTA_MOUSE Methylmalonyl-CoA mutase, mitochondrial OS=Mus musculus OX=10090 GN=Mmut PE=1 SV=2	1	41	41	41	36	35	38	33	33	33	34	34	36	33	33	34	35	33	33	34	37	35	36	35	38	33	33	33	34	34	36	33	33	34	35	33	33	34	37	35	36	35
P16406	P16406	32	32	32	Glutamyl aminopeptidase	Enpep	sp|P16406|AMPE_MOUSE Glutamyl aminopeptidase OS=Mus musculus OX=10090 GN=Enpep PE=1 SV=1	1	32	32	32	18	22	23	19	23	19	21	16	18	19	21	18	17	13	19	21	15	19	18	22	23	19	23	19	21	16	18	19	21	18	17	13	19	21	15	19	18	22
P16460	P16460	41	41	41	Argininosuccinate synthase	Ass1	sp|P16460|ASSY_MOUSE Argininosuccinate synthase OS=Mus musculus OX=10090 GN=Ass1 PE=1 SV=1	1	41	41	41	39	38	37	38	37	35	36	34	35	37	37	36	35	37	35	37	37	36	39	38	37	38	37	35	36	34	35	37	37	36	35	37	35	37	37	36	39	38
936887;936888;936889;936890;936891;936892;936893;936894;936895;936896;936897;936898;936899;936900;936901;1205372;1205373;1205374;1205375;1205376;1205377;1205378;1205379;1205380;1205381;1205382;1205383;1205384;1205385;1205386;1205387;1205388;1205389;1205390;1205391;1205392;1205393;1205394;1205395;1205396;1205397;1205398;1205399;1205400;1205401;1205402;1205403;1205404;1205405;1205406;1205407;120540…	125185;125208;361018;361054;361072;382615;383456;383505;453950;454207;454368;469384;503105;518434;638095;638688;638713;656654;670102;672726;681056;724609;779098;936883;1205488;1231380;1279898;1357964;1390078;1447339;1447409;1548449;1556502;1556600;1689575;1751073;1770338;1830685;1923806;1923860;1948709	720;721;722;723;724;725;726	147;161;181;186;252;302;377	10090
P16546	P16546	184	184	183	Spectrin alpha chain, non-erythrocytic 1	Sptan1	sp|P16546|SPTN1_MOUSE Spectrin alpha chain, non-erythrocytic 1 OS=Mus musculus OX=10090 GN=Sptan1 PE=1 SV=4	1	184	184	183	142	137	144	145	148	145	127	125	142	140	144	153	139	140	145	144	135	143	142	137	144	145	148	145	127	125	142	140	144	153	139	140	145	144	135	143	141	136
1;1465722;1465723;1465724;1465725;1465726;1465727;1465728;1465729;1465730;1465731;1465732;1465733;1465734;1465735;1465736;1465737;1465738;1465739;1465740;1465741;1465742;1465743;1465744;1465745;1465746;1465747;1465748;1465749;1465750;1465751;1465752;1465753;1465754;1465755;1465756;1465757;1465758;1465759;1465760;1465761;1465762;1465763;1465764;1465765;1465766;1465767;1465768;1465769;1465770;14657…	34453;67154;82046;86613;89993;98364;98409;98418;106126;107741;133061;133083;141228;141250;197119;201372;215643;224013;264448;264478;266601;266618;266628;273799;276870;277483;280257;281139;281158;281224;281361;284102;305182;315209;320759;320855;322342;322366;330144;339702;344600;344611;348582;351713;352013;357969;373399;374096;411062;411293;411302;430017;432965;434126;443610;448601;449056;449073;4…	727;728;729;730;731;732;733;734;735;736;737	162;278;483;541;653;850;1198;1773;1890;2304;2445	10090
P16675	P16675	15	15	15	Lysosomal protective protein;Lysosomal protective protein 32 kDa chain;Lysosomal protective protein 20 kDa chain	Ctsa	sp|P16675|PPGB_MOUSE Lysosomal protective protein OS=Mus musculus OX=10090 GN=Ctsa PE=1 SV=1	1	15	15	15	11	10	12	13	12	10	11	11	12	11	11	12	11	12	12	12	13	11	11	10	12	13	12	10	11	11	12	11	11	12	11	12	12	12	13	11	11	10
P16858;Q64467	P16858	28;3	28;3	28;3	Glyceraldehyde-3-phosphate dehydrogenase	Gapdh	sp|P16858|G3P_MOUSE Glyceraldehyde-3-phosphate dehydrogenase OS=Mus musculus OX=10090 GN=Gapdh PE=1 SV=2	2	28	28	28	25	26	28	25	24	24	25	24	22	26	24	23	25	24	24	25	25	26	25	26	28	25	24	24	25	24	22	26	24	23	25	24	24	25	25	26	25	26
;1855114;1855115;1855116;1855117;1855118;1855119;1855120;1855121;1855122;1855123;1855124;1855125;1855126;1855127;1855128;1855129;1855130;1855131;1855132;1855133;1855134;1855135;1855136;1855137;1855138;1855139;1855140;1855141;1855142;1855143;1855144;1855145;1855146;1855147;1855148;1855149;1855150;1855151;1855152;1855153;1855154;1855155;1855156;1855157;1855158;1855159;1855160;1855161;1855162;185516…	8636;244272;584868;633433;889102;1032520;1127085;1127315;1127354;1141767;1141929;1155627;1219235;1305154;1305174;1316493;1316524;1458112;1742209;1764221;1773250;1774427;1776522;1824086;1824184;1855015;1855299;1880057	740;741;742;743;744;745;746;747;748	41;44;103;128;131;173;229;326;329	10090;10090
P16879	P16879	2	2	2	Tyrosine-protein kinase Fes/Fps	Fes	sp|P16879|FES_MOUSE Tyrosine-protein kinase Fes/Fps OS=Mus musculus OX=10090 GN=Fes PE=1 SV=2	1	2	2	2	0	0	0	0	0	0	0	0	1	0	0	0	0	2	1	1	0	0	0	0	0	0	0	0	0	0	1	0	0	0	0	2	1	1	0	0	0	0
P17047	P17047	6	6	6	Lysosome-associated membrane glycoprotein 2	Lamp2	sp|P17047|LAMP2_MOUSE Lysosome-associated membrane glycoprotein 2 OS=Mus musculus OX=10090 GN=Lamp2 PE=1 SV=2	1	6	6	6	6	4	6	6	4	6	6	5	6	6	5	6	6	6	6	6	6	6	6	4	6	6	4	6	6	5	6	6	5	6	6	6	6	6	6	6	6	4
P17095	P17095	2	2	2	High mobility group protein HMG-I/HMG-Y	Hmga1	sp|P17095|HMGA1_MOUSE High mobility group protein HMG-I/HMG-Y OS=Mus musculus OX=10090 GN=Hmga1 PE=1 SV=4	1	2	2	2	2	0	1	0	0	0	0	0	0	2	0	1	0	1	1	2	2	1	2	0	1	0	0	0	0	0	0	2	0	1	0	1	1	2	2	1	2	0
P17156	P17156	17	4	4	Heat shock-related 70 kDa protein 2	Hspa2	sp|P17156|HSP72_MOUSE Heat shock-related 70 kDa protein 2 OS=Mus musculus OX=10090 GN=Hspa2 PE=1 SV=2	1	17	4	4	12	12	12	10	13	11	11	12	11	11	11	15	10	12	11	11	13	14	0	0	0	0	1	0	0	1	0	0	0	4	0	1	0	0	0	1	0	0
P17182	P17182	32	32	27	Alpha-enolase	Eno1	sp|P17182|ENOA_MOUSE Alpha-enolase OS=Mus musculus OX=10090 GN=Eno1 PE=1 SV=3	1	32	32	27	30	29	30	28	28	27	26	27	26	29	26	27	25	26	26	28	30	31	30	29	30	28	28	27	26	27	26	29	26	27	25	26	26	28	30	31	25	24
;1918296;1918297;1918298;1918299;1918300;1918301;1918302;1918303;1918304;1918305;1918306;1918307;1918308;1918309;1918310;1918311;1918312;1918313;1918314;1918315;1918316;1918317;1918318;1918319;1918320;1918321;1931336;1931337;1931338;1931339;1931340;1931341;1931342;1931343;1931344;1931345;1931346;1931347;1931348;1931349;1931350;1931351;1931352;1931353;1931354;1931355;1931356;1931357	20195;20288;69513;213497;349208;351664;402962;524158;570799;658942;698325;726225;784227;796490;938061;955113;958361;1067853;1473694;1493409;1494235;1497589;1499344;1499432;1543385;1635268;1635367;1816459;1818115;1898777;1918314;1931357	749;750;751;752;753;754	94;97;165;169;244;368	10090
P17225	P17225	16	14	14	Polypyrimidine tract-binding protein 1	Ptbp1	sp|P17225|PTBP1_MOUSE Polypyrimidine tract-binding protein 1 OS=Mus musculus OX=10090 GN=Ptbp1 PE=1 SV=2	1	16	14	14	14	14	16	15	15	15	15	16	16	16	15	16	15	16	16	15	15	15	13	13	14	13	13	13	14	14	14	14	13	14	14	14	14	13	13	13	13	13
P17426	P17426	44	33	33	AP-2 complex subunit alpha-1	Ap2a1	sp|P17426|AP2A1_MOUSE AP-2 complex subunit alpha-1 OS=Mus musculus OX=10090 GN=Ap2a1 PE=1 SV=1	1	44	33	33	33	28	29	27	32	25	27	26	28	30	29	34	29	31	30	32	29	31	24	18	20	20	24	18	19	18	21	23	20	27	21	22	21	23	23	22	24	18
P17427	P17427	51	51	40	AP-2 complex subunit alpha-2	Ap2a2	sp|P17427|AP2A2_MOUSE AP-2 complex subunit alpha-2 OS=Mus musculus OX=10090 GN=Ap2a2 PE=1 SV=2	1	51	51	40	45	45	44	38	45	40	41	41	40	42	41	38	39	43	44	40	37	45	45	45	44	38	45	40	41	41	40	42	41	38	39	43	44	40	37	45	36	35
P17433	P17433	1	1	1	Transcription factor PU.1	Spi1	sp|P17433|SPI1_MOUSE Transcription factor PU.1 OS=Mus musculus OX=10090 GN=Spi1 PE=1 SV=2	1	1	1	1	0	0	0	0	0	0	0	0	1	0	0	0	0	1	0	0	0	1	0	0	0	0	0	0	0	0	1	0	0	0	0	1	0	0	0	1	0	0
P17439	P17439	8	8	8	Glucosylceramidase	Gba	sp|P17439|GLCM_MOUSE Lysosomal acid glucosylceramidase OS=Mus musculus OX=10090 GN=Gba PE=1 SV=1	1	8	8	8	4	3	6	3	4	3	2	2	4	2	5	3	4	6	7	5	5	7	4	3	6	3	4	3	2	2	4	2	5	3	4	6	7	5	5	7	4	3
P17563	P17563	41	9	9	Selenium-binding protein 1	Selenbp1	sp|P17563|SBP1_MOUSE Methanethiol oxidase OS=Mus musculus OX=10090 GN=Selenbp1 PE=1 SV=2	1	41	9	9	37	37	39	39	40	37	36	36	38	40	40	36	38	39	36	38	39	40	8	7	9	8	8	8	6	7	8	9	9	8	8	8	8	8	8	9	8	7
P17665	P17665	2	2	2	Cytochrome c oxidase subunit 7C, mitochondrial	Cox7c	sp|P17665|COX7C_MOUSE Cytochrome c oxidase subunit 7C, mitochondrial OS=Mus musculus OX=10090 GN=Cox7c PE=1 SV=1	1	2	2	2	1	1	1	2	2	2	1	1	1	1	1	2	1	1	1	1	1	1	1	1	1	2	2	2	1	1	1	1	1	2	1	1	1	1	1	1	1	1
P17710	P17710	18	17	12	Hexokinase-1	Hk1	sp|P17710|HXK1_MOUSE Hexokinase-1 OS=Mus musculus OX=10090 GN=Hk1 PE=1 SV=3	1	18	17	12	7	5	5	6	9	9	5	5	11	7	6	15	8	13	11	10	14	13	7	5	5	6	9	9	5	5	11	7	6	14	8	13	11	10	13	12	5	5
P17717	P17717	22	21	20	UDP-glucuronosyltransferase 2B17	Ugt2b17	sp|P17717|UDB17_MOUSE UDP-glucuronosyltransferase 2B17 OS=Mus musculus OX=10090 GN=Ugt2b17 PE=1 SV=1	1	22	21	20	20	18	19	20	19	17	18	17	18	18	18	17	19	18	19	19	20	20	19	17	18	19	18	16	17	16	17	17	17	16	18	17	18	18	19	19	18	16
P17742	P17742	11	11	11	Peptidyl-prolyl cis-trans isomerase A;Peptidyl-prolyl cis-trans isomerase A, N-terminally processed	Ppia	sp|P17742|PPIA_MOUSE Peptidyl-prolyl cis-trans isomerase A OS=Mus musculus OX=10090 GN=Ppia PE=1 SV=2	1	11	11	11	11	11	11	9	9	10	10	10	10	11	9	9	9	11	10	11	11	11	11	11	11	9	9	10	10	10	10	11	9	9	9	11	10	11	11	11	11	11
P17751	P17751	18	18	18	Triosephosphate isomerase	Tpi1	sp|P17751|TPIS_MOUSE Triosephosphate isomerase OS=Mus musculus OX=10090 GN=Tpi1 PE=1 SV=5	1	18	18	18	17	17	17	17	17	17	18	18	18	17	18	17	18	18	18	18	17	17	17	17	17	17	17	17	18	18	18	17	18	17	18	18	18	18	17	17	17	17
P17879;Q61696	P17879;Q61696	33;32	28;27	20;19	Heat shock 70 kDa protein 1B;Heat shock 70 kDa protein 1A	Hspa1b;Hspa1a	sp|P17879|HS71B_MOUSE Heat shock 70 kDa protein 1B OS=Mus musculus OX=10090 GN=Hspa1b PE=1 SV=3;sp|Q61696|HS71A_MOUSE Heat shock 70 kDa protein 1A OS=Mus musculus OX=10090 GN=Hspa1a PE=1 SV=2	2	33	28	20	24	24	25	24	25	23	21	20	23	22	27	24	21	22	21	20	24	28	19	19	20	20	21	19	17	16	19	18	23	20	17	18	17	15	19	23	12	13
P17918	P17918	9	9	9	Proliferating cell nuclear antigen	Pcna	sp|P17918|PCNA_MOUSE Proliferating cell nuclear antigen OS=Mus musculus OX=10090 GN=Pcna PE=1 SV=2	1	9	9	9	4	3	4	5	6	5	3	5	7	6	5	8	7	6	7	5	7	6	4	3	4	5	6	5	3	5	7	6	5	8	7	6	7	5	7	6	4	3
P18052	P18052	1	1	1	Receptor-type tyrosine-protein phosphatase alpha	Ptpra	sp|P18052|PTPRA_MOUSE Receptor-type tyrosine-protein phosphatase alpha OS=Mus musculus OX=10090 GN=Ptpra PE=1 SV=3	1	1	1	1	1	1	1	1	1	1	1	1	1	1	1	1	1	1	1	1	1	1	1	1	1	1	1	1	1	1	1	1	1	1	1	1	1	1	1	1	1	1
P18242	P18242	15	15	15	Cathepsin D	Ctsd	sp|P18242|CATD_MOUSE Cathepsin D OS=Mus musculus OX=10090 GN=Ctsd PE=1 SV=1	1	15	15	15	15	15	13	15	14	14	14	13	15	14	14	13	12	14	14	15	14	15	15	15	13	15	14	14	14	13	15	14	14	13	12	14	14	15	14	15	15	15
P18419	P18419	1	1	1	Seminal vesicle secretory protein 4	Svs4	sp|P18419|SVS4_MOUSE Seminal vesicle secretory protein 4 OS=Mus musculus OX=10090 GN=Svs4 PE=1 SV=2	1	1	1	1	0	1	0	0	0	0	0	0	0	0	0	0	0	1	0	0	0	0	0	1	0	0	0	0	0	0	0	0	0	0	0	1	0	0	0	0	0	1
P18525;P18527;P18529;P18526	P18525;P18527;P18529;P18526	2;1;1;1	1;0;0;0	1;0;0;0	Ig heavy chain V region 5-84;Ig heavy chain V region 914;Ig heavy chain V region 5-76;Ig heavy chain V region 345		sp|P18525|HVM54_MOUSE Ig heavy chain V region 5-84 OS=Mus musculus OX=10090 PE=1 SV=1;sp|P18527|HVM56_MOUSE Ig heavy chain V region 914 OS=Mus musculus OX=10090 PE=1 SV=1;sp|P18529|HVM58_MOUSE Ig heavy chain V region 5-76 OS=Mus musculus OX=10090 PE=1 SV=1	4	2	1	1	0	1	0	1	1	1	0	1	0	0	0	1	0	2	2	1	2	2	0	0	0	0	0	0	0	0	0	0	0	0	0	1	1	0	1	1	0	0
P18528	P18528	3	3	2	Ig heavy chain V region 6.96		sp|P18528|HVM57_MOUSE Ig heavy chain V region 6.96 OS=Mus musculus OX=10090 PE=4 SV=1	1	3	3	2	0	3	0	2	3	2	0	1	0	1	1	3	1	3	3	3	3	3	0	3	0	2	3	2	0	1	0	1	1	3	1	3	3	3	3	3	0	2
P18531	P18531	1	1	1	Ig heavy chain V region 3-6	Ighv3-6	sp|P18531|HVM60_MOUSE Ig heavy chain V region 3-6 OS=Mus musculus OX=10090 GN=Ighv3-6 PE=1 SV=1	1	1	1	1	0	0	0	0	1	1	0	0	0	1	0	1	0	1	1	1	1	1	0	0	0	0	1	1	0	0	0	1	0	1	0	1	1	1	1	1	0	0
P18572	P18572	9	9	9	Basigin	Bsg	sp|P18572|BASI_MOUSE Basigin OS=Mus musculus OX=10090 GN=Bsg PE=1 SV=2	1	9	9	9	7	8	9	9	7	9	8	9	8	6	9	8	8	8	7	9	9	8	7	8	9	9	7	9	8	9	8	6	9	8	8	8	7	9	9	8	7	8
P18581	P18581	5	5	5	Cationic amino acid transporter 2	Slc7a2	sp|P18581|CTR2_MOUSE Cationic amino acid transporter 2 OS=Mus musculus OX=10090 GN=Slc7a2 PE=1 SV=3	1	5	5	5	1	1	1	1	1	1	0	1	2	0	0	1	2	2	0	2	1	2	1	1	1	1	1	1	0	1	2	0	0	1	2	2	0	2	1	2	1	1
P18608	P18608	1	1	1	Non-histone chromosomal protein HMG-14	Hmgn1	sp|P18608|HMGN1_MOUSE Non-histone chromosomal protein HMG-14 OS=Mus musculus OX=10090 GN=Hmgn1 PE=1 SV=2	1	1	1	1	1	1	1	1	1	1	1	1	1	1	1	1	1	1	1	1	1	1	1	1	1	1	1	1	1	1	1	1	1	1	1	1	1	1	1	1	1	1
P18653	P18653	17	17	11	Ribosomal protein S6 kinase alpha-1	Rps6ka1	sp|P18653|KS6A1_MOUSE Ribosomal protein S6 kinase alpha-1 OS=Mus musculus OX=10090 GN=Rps6ka1 PE=1 SV=1	1	17	17	11	8	2	4	4	10	8	7	4	7	12	4	10	2	9	8	7	6	10	8	2	4	4	10	8	7	4	7	12	4	10	2	9	8	7	6	10	4	2
P18654	P18654	10	4	3	Ribosomal protein S6 kinase alpha-3	Rps6ka3	sp|P18654|KS6A3_MOUSE Ribosomal protein S6 kinase alpha-3 OS=Mus musculus OX=10090 GN=Rps6ka3 PE=1 SV=2	1	10	4	3	6	0	6	4	6	6	4	2	6	4	3	7	3	8	6	6	5	6	2	0	3	1	2	2	1	0	2	0	1	2	1	3	2	2	1	1	1	0
P18760	P18760	15	14	13	Cofilin-1	Cfl1	sp|P18760|COF1_MOUSE Cofilin-1 OS=Mus musculus OX=10090 GN=Cfl1 PE=1 SV=3	1	15	14	13	12	12	12	12	12	11	11	11	11	13	11	13	11	12	13	12	14	13	12	12	12	11	12	11	11	11	11	12	11	12	11	12	13	12	13	13	11	11
P18826	P18826	10	10	10	Phosphorylase b kinase regulatory subunit alpha, skeletal muscle isoform	Phka1	sp|P18826|KPB1_MOUSE Phosphorylase b kinase regulatory subunit alpha, skeletal muscle isoform OS=Mus musculus OX=10090 GN=Phka1 PE=1 SV=3	1	10	10	10	6	5	4	5	6	4	5	3	5	4	4	4	3	3	2	6	3	4	6	5	4	5	6	4	5	3	5	4	4	4	3	3	2	6	3	4	6	5
P19096	P19096	160	160	160	Fatty acid synthase;[Acyl-carrier-protein] S-acetyltransferase;[Acyl-carrier-protein] S-malonyltransferase;3-oxoacyl-[acyl-carrier-protein] synthase;3-oxoacyl-[acyl-carrier-protein] reductase;3-hydroxyacyl-[acyl-carrier-protein] dehydratase;Enoyl-[acyl-carrier-protein] reductase;Oleoyl-[acyl-carrier-protein] hydrolase	Fasn	sp|P19096|FAS_MOUSE Fatty acid synthase OS=Mus musculus OX=10090 GN=Fasn PE=1 SV=2	1	160	160	160	146	146	138	142	138	139	136	134	123	144	140	133	129	122	125	138	135	139	146	146	138	142	138	139	136	134	123	144	140	133	129	122	125	138	135	139	146	146
9;1075060;1075061;1075062;1075063;1075064;1075065;1075066;1075067;1075068;1075069;1075070;1075071;1075072;1075073;1075074;1075075;1075076;1075077;1075078;1075079;1075080;1075081;1075082;1075083;1075084;1075085;1075086;1075087;1075088;1075089;1075090;1075091;1075092;1075093;1075094;1075095;1075096;1075097;1075098;1075099;1075100;1075101;1075102;1075103;1075104;1075105;1075106;1075107;1075108;10751…	11955;11956;11957;11958;11959;11960;11961;11962;11963;11964;11965;11966;11967;11968;11969;11970;11971;11972;11973;11974;11975;11976;11977;11978;11979;11980;11981;11982;11983;11984;11985;11986;11987;11988;11989;11990;11991;11992;11993;11994;11995;11996;11997;11998;11999;12000;12001;12002;12003;12004;12005;12006;12007;12008;12009;12010;12011;12012;12013;12014;12015;12016;12017;12018;12019;12020;120…
9;1043910;1043911;1043912;1043913;1043914;1053237;1053238;1053239;1053240;1053241;1053242;1053243;1053244;1053245;1053246;1053247;1053248;1053249;1053250;1053251;1053252;1053253;1053254;1053255;1053256;1053257;1053258;1053259;1054309;1054310;1054311;1054312;1054313;1054314;1054315;1054316;1054317;1054318;1054319;1054320;1054321;1054322;1054323;1054324;1054325;1054326;1054327;1054328;1054329;10543…
7;1647548;1647549;1647550;1647551;1647552;1647553;1647554;1647555;1647556;1647557;1647558;1647559;1647560;1647561;1647562;1647563;1647564;1647565;1647566;1647567;1647568;1647569;1647570;1647571;1647572;1647573;1647574;1647575;1647576;1647577;1647578;1647579;1647580;1647581;1647582;1647583;1647584;1647585;1647586;1647587;1647588;1647589;1647590;1647591;1647592;1647593;1647594;1647595;1647596;16475…	12041;24564;61526;61586;63959;82368;97599;97642;97866;135993;162015;162225;192313;194201;197410;208686;210729;210843;216697;216737;237255;247694;257322;289951;292908;294311;318158;341939;355350;365235;368470;376857;387128;396417;396457;432378;453870;457613;481105;511559;513873;541399;557754;557764;575600;598880;608433;620793;624001;624004;654285;656158;664258;686414;686419;686937;691167;702427;70…	784;785;786;787;788;789;790;791;792;793;794;795;796;797;798;799;800;801;802;803;804;805;806;807;808;809;810;811;812	1;9;32;75;201;205;329;453;465;499;506;687;785;1031;1034;1124;1162;1260;1439;1496;1591;1594;1775;1966;1972;2034;2085;2170;2348	10090
P19137	P19137	1	1	1	Laminin subunit alpha-1	Lama1	sp|P19137|LAMA1_MOUSE Laminin subunit alpha-1 OS=Mus musculus OX=10090 GN=Lama1 PE=1 SV=2	1	1	1	1	0	0	0	0	0	1	0	0	0	0	1	1	0	1	0	1	1	0	0	0	0	0	0	1	0	0	0	0	1	1	0	1	0	1	1	0	0	0
P19157	P19157	22	22	9	Glutathione S-transferase P 1	Gstp1	sp|P19157|GSTP1_MOUSE Glutathione S-transferase P 1 OS=Mus musculus OX=10090 GN=Gstp1 PE=1 SV=2	1	22	22	9	20	19	20	16	18	18	18	16	18	19	20	17	17	18	18	20	21	21	20	19	20	16	18	18	18	16	18	19	20	17	17	18	18	20	21	21	7	6
P19221	P19221	29	29	25	Prothrombin;Activation peptide fragment 1;Activation peptide fragment 2;Thrombin light chain;Thrombin heavy chain	F2	sp|P19221|THRB_MOUSE Prothrombin OS=Mus musculus OX=10090 GN=F2 PE=1 SV=1	1	29	29	25	24	22	22	21	21	23	18	19	22	20	22	22	19	22	23	24	22	23	24	22	22	21	21	23	18	19	22	20	22	22	19	22	23	24	22	23	20	18
P19253	P19253	12	12	12	60S ribosomal protein L13a	Rpl13a	sp|P19253|RL13A_MOUSE 60S ribosomal protein L13a OS=Mus musculus OX=10090 GN=Rpl13a PE=1 SV=4	1	12	12	12	9	10	9	9	11	9	10	10	10	10	9	7	10	9	9	11	8	11	9	10	9	9	11	9	10	10	10	10	9	7	10	9	9	11	8	11	9	10
P19258	P19258	3	3	3	Protein Mpv17	Mpv17	sp|P19258|MPV17_MOUSE Protein Mpv17 OS=Mus musculus OX=10090 GN=Mpv17 PE=1 SV=1	1	3	3	3	3	3	2	2	2	3	3	2	2	2	1	3	1	2	3	2	3	2	3	3	2	2	2	3	3	2	2	2	1	3	1	2	3	2	3	2	3	3
P19324	P19324	17	17	17	Serpin H1	Serpinh1	sp|P19324|SERPH_MOUSE Serpin H1 OS=Mus musculus OX=10090 GN=Serpinh1 PE=1 SV=3	1	17	17	17	10	8	11	10	14	11	6	10	14	13	8	16	7	13	11	12	14	12	10	8	11	10	14	11	6	10	14	13	8	16	7	13	11	12	14	12	10	8
P19426	P19426	3	3	3	Negative elongation factor E	Nelfe	sp|P19426|NELFE_MOUSE Negative elongation factor E OS=Mus musculus OX=10090 GN=Nelfe PE=1 SV=2	1	3	3	3	1	0	1	1	2	0	1	1	1	1	1	1	1	2	1	2	0	0	1	0	1	1	2	0	1	1	1	1	1	1	1	2	1	2	0	0	1	0
P19536	P19536	9	9	9	Cytochrome c oxidase subunit 5B, mitochondrial	Cox5b	sp|P19536|COX5B_MOUSE Cytochrome c oxidase subunit 5B, mitochondrial OS=Mus musculus OX=10090 GN=Cox5b PE=1 SV=1	1	9	9	9	8	8	8	7	8	7	7	6	7	7	7	7	6	6	5	8	9	8	8	8	8	7	8	7	7	6	7	7	7	7	6	6	5	8	9	8	8	8
P19639	P19639	24	14	13	Glutathione S-transferase Mu 3	Gstm3	sp|P19639|GSTM3_MOUSE Glutathione S-transferase Mu 3 OS=Mus musculus OX=10090 GN=Gstm3 PE=1 SV=2	1	24	14	13	21	20	22	22	24	23	21	20	22	23	22	23	20	23	20	20	18	21	12	12	13	12	14	13	12	11	12	13	12	13	11	13	10	11	9	12	11	11
P19783	P19783	9	9	9	Cytochrome c oxidase subunit 4 isoform 1, mitochondrial	Cox4i1	sp|P19783|COX41_MOUSE Cytochrome c oxidase subunit 4 isoform 1, mitochondrial OS=Mus musculus OX=10090 GN=Cox4i1 PE=1 SV=2	1	9	9	9	8	8	9	9	9	9	8	8	9	9	8	8	9	9	8	9	8	8	8	8	9	9	9	9	8	8	9	9	8	8	9	9	8	9	8	8	8	8
P19973	P19973	11	11	11	Lymphocyte-specific protein 1	Lsp1	sp|P19973|LSP1_MOUSE Lymphocyte-specific protein 1 OS=Mus musculus OX=10090 GN=Lsp1 PE=1 SV=2	1	11	11	11	5	4	4	5	5	4	1	3	6	4	3	11	4	10	5	4	8	10	5	4	4	5	5	4	1	3	6	4	3	11	4	10	5	4	8	10	5	4
P20029	P20029	45	45	43	78 kDa glucose-regulated protein	Hspa5	sp|P20029|BIP_MOUSE Endoplasmic reticulum chaperone BiP OS=Mus musculus OX=10090 GN=Hspa5 PE=1 SV=3	1	45	45	43	40	38	39	36	39	38	36	35	37	37	37	37	35	39	39	40	42	40	40	38	39	36	39	38	36	35	37	37	37	37	35	39	39	40	42	40	38	36
P20060	P20060	16	16	16	Beta-hexosaminidase subunit beta	Hexb	sp|P20060|HEXB_MOUSE Beta-hexosaminidase subunit beta OS=Mus musculus OX=10090 GN=Hexb PE=1 SV=2	1	16	16	16	9	9	9	10	10	10	7	6	7	10	5	10	11	14	13	13	12	12	9	9	9	10	10	10	7	6	7	10	5	10	11	14	13	13	12	12	9	9
P20108	P20108	11	11	11	Thioredoxin-dependent peroxide reductase, mitochondrial	Prdx3	sp|P20108|PRDX3_MOUSE Thioredoxin-dependent peroxide reductase, mitochondrial OS=Mus musculus OX=10090 GN=Prdx3 PE=1 SV=1	1	11	11	11	11	11	11	11	11	11	10	10	10	11	11	11	11	11	10	11	11	11	11	11	11	11	11	11	10	10	10	11	11	11	11	11	10	11	11	11	11	11
P20152;P08551	P20152	52;1	49;1	44;0	Vimentin	Vim	sp|P20152|VIME_MOUSE Vimentin OS=Mus musculus OX=10090 GN=Vim PE=1 SV=3	2	52	49	44	40	36	39	45	45	46	37	37	46	45	40	47	42	45	47	46	48	48	37	34	36	42	42	43	35	34	43	42	37	44	39	43	44	44	45	45	33	30
P20444	P20444	6	3	3	Protein kinase C alpha type	Prkca	sp|P20444|KPCA_MOUSE Protein kinase C alpha type OS=Mus musculus OX=10090 GN=Prkca PE=1 SV=3	1	6	3	3	3	3	3	2	1	3	3	2	3	2	1	1	1	2	1	1	1	0	2	2	2	1	0	2	2	2	2	1	1	0	1	1	0	0	0	0	2	2
P20491	P20491	2	2	2	High affinity immunoglobulin epsilon receptor subunit gamma	Fcer1g	sp|P20491|FCERG_MOUSE High affinity immunoglobulin epsilon receptor subunit gamma OS=Mus musculus OX=10090 GN=Fcer1g PE=1 SV=1	1	2	2	2	0	0	0	2	1	2	0	1	0	2	1	2	2	1	1	2	2	2	0	0	0	2	1	2	0	1	0	2	1	2	2	1	1	2	2	2	0	0
P20852;P15392	P20852;P15392	30;20	27;19	27;19	Cytochrome P450 2A5;Cytochrome P450 2A4	Cyp2a5;Cyp2a4	sp|P20852|CP2A5_MOUSE Cytochrome P450 2A5 OS=Mus musculus OX=10090 GN=Cyp2a5 PE=2 SV=1;sp|P15392|CP2A4_MOUSE Cytochrome P450 2A4 OS=Mus musculus OX=10090 GN=Cyp2a4 PE=2 SV=3	2	30	27	27	22	23	24	20	19	21	22	23	19	24	21	20	19	5	4	18	18	10	19	20	21	18	17	19	19	21	16	21	18	17	17	3	1	17	16	8	19	20
P20918;CON__P06868	P20918	43;5	43;5	43;5	Plasminogen;Plasmin heavy chain A;Activation peptide;Angiostatin;Plasmin heavy chain A, short form;Plasmin light chain B	Plg	sp|P20918|PLMN_MOUSE Plasminogen OS=Mus musculus OX=10090 GN=Plg PE=1 SV=3	2	43	43	43	25	28	29	29	35	27	24	24	31	30	33	34	28	31	30	29	32	36	25	28	29	29	35	27	24	24	31	30	33	34	28	31	30	29	32	36	25	28
P21107	P21107	18	10	10	Tropomyosin alpha-3 chain	Tpm3	sp|P21107|TPM3_MOUSE Tropomyosin alpha-3 chain OS=Mus musculus OX=10090 GN=Tpm3 PE=1 SV=3	1	18	10	10	18	15	16	14	15	14	13	14	15	15	17	17	15	15	14	18	17	17	10	7	9	8	9	8	8	8	9	9	10	10	9	9	8	10	9	9	10	7
P21126	P21126	7	7	7	Ubiquitin-like protein 4A	Ubl4a	sp|P21126|UBL4A_MOUSE Ubiquitin-like protein 4A OS=Mus musculus OX=10090 GN=Ubl4a PE=1 SV=1	1	7	7	7	4	3	3	4	5	4	4	3	5	4	3	6	3	5	4	3	5	5	4	3	3	4	5	4	4	3	5	4	3	6	3	5	4	3	5	5	4	3
P21180	P21180	5	5	5	Complement C2;Complement C2b fragment;Complement C2a fragment	C2	sp|P21180|CO2_MOUSE Complement C2 OS=Mus musculus OX=10090 GN=C2 PE=1 SV=2	1	5	5	5	1	0	2	0	2	2	1	2	3	1	0	2	2	1	2	1	2	2	1	0	2	0	2	2	1	2	3	1	0	2	2	1	2	1	2	2	1	0
P21271	P21271	14	14	12	Unconventional myosin-Vb	Myo5b	sp|P21271|MYO5B_MOUSE Unconventional myosin-Vb OS=Mus musculus OX=10090 GN=Myo5b PE=1 SV=2	1	14	14	12	1	2	3	4	7	6	1	2	2	3	4	8	0	4	2	1	1	4	1	2	3	4	7	6	1	2	2	3	4	8	0	4	2	1	1	4	1	1
P21278	P21278	18	18	11	Guanine nucleotide-binding protein subunit alpha-11	Gna11	sp|P21278|GNA11_MOUSE Guanine nucleotide-binding protein subunit alpha-11 OS=Mus musculus OX=10090 GN=Gna11 PE=1 SV=1	1	18	18	11	13	12	11	13	14	10	12	10	11	11	11	13	10	8	10	11	10	9	13	12	11	13	14	10	12	10	11	11	11	13	10	8	10	11	10	9	9	7
P21279	P21279	13	8	7	Guanine nucleotide-binding protein G(q) subunit alpha	Gnaq	sp|P21279|GNAQ_MOUSE Guanine nucleotide-binding protein G(q) subunit alpha OS=Mus musculus OX=10090 GN=Gnaq PE=1 SV=4	1	13	8	7	8	4	6	8	8	5	3	1	6	7	4	9	3	4	3	8	4	7	6	1	4	4	5	3	1	0	4	5	2	5	1	3	1	5	3	5	5	1
P21300	P21300	9	6	6	Aldose reductase-related protein 1	Akr1b7	sp|P21300|ALD1_MOUSE Aldo-keto reductase family 1 member B7 OS=Mus musculus OX=10090 GN=Akr1b7 PE=1 SV=4	1	9	6	6	3	4	3	4	4	3	3	3	3	3	1	6	5	7	3	4	5	4	1	1	1	1	1	1	1	1	1	1	0	3	2	4	1	1	2	1	1	1
P21440	P21440	33	32	24	Multidrug resistance protein 3	Abcb4	sp|P21440|MDR3_MOUSE Phosphatidylcholine translocator ABCB4 OS=Mus musculus OX=10090 GN=Abcb4 PE=1 SV=2	1	33	32	24	22	20	21	23	27	25	20	22	25	22	19	22	20	14	21	20	16	20	21	19	21	22	26	25	20	21	24	21	19	21	19	14	21	19	15	19	15	14
P21447;P06795	P21447;P06795	13;10	5;3	5;3	Multidrug resistance protein 1A;Multidrug resistance protein 1B	Abcb1a;Abcb1b	sp|P21447|MDR1A_MOUSE ATP-dependent translocase ABCB1 OS=Mus musculus OX=10090 GN=Abcb1a PE=1 SV=3;sp|P06795|MDR1B_MOUSE ATP-dependent translocase ABCB1 OS=Mus musculus OX=10090 GN=Abcb1b PE=1 SV=1	2	13	5	5	7	7	6	8	10	7	5	7	8	7	6	11	7	5	5	7	5	8	1	1	1	2	3	1	0	2	1	1	1	3	1	0	0	1	0	1	1	1
P21460	P21460	3	3	3	Cystatin-C	Cst3	sp|P21460|CYTC_MOUSE Cystatin-C OS=Mus musculus OX=10090 GN=Cst3 PE=1 SV=2	1	3	3	3	1	1	1	1	1	1	0	1	1	1	1	3	1	1	1	1	1	1	1	1	1	1	1	1	0	1	1	1	1	3	1	1	1	1	1	1	1	1
P21550	P21550	8	4	4	Beta-enolase	Eno3	sp|P21550|ENOB_MOUSE Beta-enolase OS=Mus musculus OX=10090 GN=Eno3 PE=1 SV=3	1	8	4	4	5	5	5	5	5	5	5	5	6	6	5	7	5	5	5	6	6	5	1	1	1	1	1	1	1	1	2	2	1	3	1	1	1	2	2	1	1	1
P21570	P21570	3	3	3	Angiogenin	Ang	sp|P21570|ANGI_MOUSE Angiogenin OS=Mus musculus OX=10090 GN=Ang PE=1 SV=1	1	3	3	3	0	2	2	2	2	3	0	0	3	1	2	2	0	2	3	2	2	1	0	2	2	2	2	3	0	0	3	1	2	2	0	2	3	2	2	1	0	2
P21614	P21614	30	30	30	Vitamin D-binding protein	Gc	sp|P21614|VTDB_MOUSE Vitamin D-binding protein OS=Mus musculus OX=10090 GN=Gc PE=1 SV=2	1	30	30	30	23	25	26	25	27	28	24	23	26	27	22	25	24	25	21	26	23	24	23	25	26	25	27	28	24	23	26	27	22	25	24	25	21	26	23	24	23	25
P21619	P21619	44	41	41	Lamin-B2	Lmnb2	sp|P21619|LMNB2_MOUSE Lamin-B2 OS=Mus musculus OX=10090 GN=Lmnb2 PE=1 SV=2	1	44	41	41	38	32	35	35	33	34	30	30	29	37	33	35	31	30	31	38	32	35	35	29	32	32	30	31	28	28	27	34	30	32	29	28	29	35	29	32	35	29
P21958	P21958	8	8	8	Antigen peptide transporter 1	Tap1	sp|P21958|TAP1_MOUSE Antigen peptide transporter 1 OS=Mus musculus OX=10090 GN=Tap1 PE=1 SV=3	1	8	8	8	1	2	3	1	2	2	0	2	3	2	2	3	5	3	5	4	3	5	1	2	3	1	2	2	0	2	3	2	2	3	5	3	5	4	3	5	1	2
P21981	P21981	45	45	44	Protein-glutamine gamma-glutamyltransferase 2	Tgm2	sp|P21981|TGM2_MOUSE Protein-glutamine gamma-glutamyltransferase 2 OS=Mus musculus OX=10090 GN=Tgm2 PE=1 SV=4	1	45	45	44	37	32	35	34	37	33	31	28	35	39	32	38	37	41	37	41	33	41	37	32	35	34	37	33	31	28	35	39	32	38	37	41	37	41	33	41	36	31
P22315	P22315	22	22	22	Ferrochelatase, mitochondrial	Fech	sp|P22315|HEMH_MOUSE Ferrochelatase, mitochondrial OS=Mus musculus OX=10090 GN=Fech PE=1 SV=2	1	22	22	22	17	18	15	19	18	14	14	20	17	17	18	15	18	16	16	18	17	18	17	18	15	19	18	14	14	20	17	17	18	15	18	16	16	18	17	18	17	18
P22361	P22361	3	3	3	Hepatocyte nuclear factor 1-alpha	Hnf1a	sp|P22361|HNF1A_MOUSE Hepatocyte nuclear factor 1-alpha OS=Mus musculus OX=10090 GN=Hnf1a PE=1 SV=2	1	3	3	3	1	1	1	2	2	1	1	1	1	2	2	1	1	1	1	1	1	1	1	1	1	2	2	1	1	1	1	2	2	1	1	1	1	1	1	1	1	1
P22366	P22366	5	5	5	Myeloid differentiation primary response protein MyD88	Myd88	sp|P22366|MYD88_MOUSE Myeloid differentiation primary response protein MyD88 OS=Mus musculus OX=10090 GN=Myd88 PE=1 SV=3	1	5	5	5	2	1	2	1	3	1	1	1	2	3	3	3	1	1	1	1	0	1	2	1	2	1	3	1	1	1	2	3	3	3	1	1	1	1	0	1	2	1
P22437;Q05769	P22437	12;1	12;1	12;1	Prostaglandin G/H synthase 1	Ptgs1	sp|P22437|PGH1_MOUSE Prostaglandin G/H synthase 1 OS=Mus musculus OX=10090 GN=Ptgs1 PE=1 SV=1	2	12	12	12	2	3	4	2	2	4	1	2	2	2	1	2	8	10	8	4	6	9	2	3	4	2	2	4	1	2	2	2	1	2	8	10	8	4	6	9	2	3
P22599	P22599	16	7	7	Alpha-1-antitrypsin 1-2	Serpina1b	sp|P22599|A1AT2_MOUSE Alpha-1-antitrypsin 1-2 OS=Mus musculus OX=10090 GN=Serpina1b PE=1 SV=2	1	16	7	7	14	15	16	15	15	15	14	14	14	15	16	13	13	14	14	14	15	15	6	6	7	6	6	6	5	5	5	6	7	5	5	5	5	5	6	6	6	6
P22777	P22777	6	6	6	Plasminogen activator inhibitor 1	Serpine1	sp|P22777|PAI1_MOUSE Plasminogen activator inhibitor 1 OS=Mus musculus OX=10090 GN=Serpine1 PE=1 SV=1	1	6	6	6	0	0	0	0	0	0	0	0	0	0	0	0	0	3	4	4	1	1	0	0	0	0	0	0	0	0	0	0	0	0	0	3	4	4	1	1	0	0
P22892	P22892	35	35	35	AP-1 complex subunit gamma-1	Ap1g1	sp|P22892|AP1G1_MOUSE AP-1 complex subunit gamma-1 OS=Mus musculus OX=10090 GN=Ap1g1 PE=1 SV=3	1	35	35	35	23	18	19	23	25	22	21	21	24	25	22	27	23	25	25	21	23	22	23	18	19	23	25	22	21	21	24	25	22	27	23	25	25	21	23	22	23	18
P22907	P22907	15	15	15	Porphobilinogen deaminase	Hmbs	sp|P22907|HEM3_MOUSE Porphobilinogen deaminase OS=Mus musculus OX=10090 GN=Hmbs PE=1 SV=2	1	15	15	15	9	7	11	8	10	10	10	8	7	12	10	9	9	10	7	11	9	11	9	7	11	8	10	10	10	8	7	12	10	9	9	10	7	11	9	11	9	7
P23116	P23116	90	90	90	Eukaryotic translation initiation factor 3 subunit A	Eif3a	sp|P23116|EIF3A_MOUSE Eukaryotic translation initiation factor 3 subunit A OS=Mus musculus OX=10090 GN=Eif3a PE=1 SV=5	1	90	90	90	68	58	62	71	66	67	58	56	69	68	65	69	63	67	64	67	61	65	68	58	62	71	66	67	58	56	69	68	65	69	63	67	64	67	61	65	68	58
P23198	P23198	7	7	6	Chromobox protein homolog 3	Cbx3	sp|P23198|CBX3_MOUSE Chromobox protein homolog 3 OS=Mus musculus OX=10090 GN=Cbx3 PE=1 SV=2	1	7	7	6	5	3	5	5	6	5	4	4	6	5	6	6	5	6	6	6	6	7	5	3	5	5	6	5	4	4	6	5	6	6	5	6	6	6	6	7	4	3
P23249	P23249	31	31	31	Putative helicase MOV-10	Mov10	sp|P23249|MOV10_MOUSE Putative helicase MOV-10 OS=Mus musculus OX=10090 GN=Mov10 PE=1 SV=2	1	31	31	31	18	12	16	18	19	17	11	12	18	14	13	16	20	21	20	19	15	18	18	12	16	18	19	17	11	12	18	14	13	16	20	21	20	19	15	18	18	12
P23475	P23475	13	13	13	X-ray repair cross-complementing protein 6	Xrcc6	sp|P23475|XRCC6_MOUSE X-ray repair cross-complementing protein 6 OS=Mus musculus OX=10090 GN=Xrcc6 PE=1 SV=5	1	13	13	13	5	4	5	3	6	5	2	4	5	2	3	8	5	6	4	4	3	4	5	4	5	3	6	5	2	4	5	2	3	8	5	6	4	4	3	4	5	4
P23492	P23492	20	20	20	Purine nucleoside phosphorylase	Pnp	sp|P23492|PNPH_MOUSE Purine nucleoside phosphorylase OS=Mus musculus OX=10090 GN=Pnp PE=1 SV=2	1	20	20	20	17	15	16	16	17	16	15	15	17	16	16	16	16	17	18	15	16	15	17	15	16	16	17	16	15	15	17	16	16	16	16	17	18	15	16	15	17	15
P23506	P23506	15	15	15	Protein-L-isoaspartate(D-aspartate) O-methyltransferase	Pcmt1	sp|P23506|PIMT_MOUSE Protein-L-isoaspartate(D-aspartate) O-methyltransferase OS=Mus musculus OX=10090 GN=Pcmt1 PE=1 SV=3	1	15	15	15	8	9	8	9	10	8	6	6	7	7	9	14	10	8	9	9	8	10	8	9	8	9	10	8	6	6	7	7	9	14	10	8	9	9	8	10	8	9
P23589	P23589	14	14	14	Carbonic anhydrase 5A, mitochondrial	Ca5a	sp|P23589|CAH5A_MOUSE Carbonic anhydrase 5A, mitochondrial OS=Mus musculus OX=10090 GN=Ca5a PE=1 SV=2	1	14	14	14	10	8	9	9	8	10	10	11	8	8	11	11	9	6	7	9	9	7	10	8	9	9	8	10	10	11	8	8	11	11	9	6	7	9	9	7	10	8
P23591	P23591	18	18	18	GDP-L-fucose synthase	Tsta3	sp|P23591|FCL_MOUSE GDP-L-fucose synthase OS=Mus musculus OX=10090 GN=Gfus PE=1 SV=3	1	18	18	18	11	9	14	12	13	12	9	10	10	11	9	11	13	12	11	14	14	14	11	9	14	12	13	12	9	10	10	11	9	11	13	12	11	14	14	14	11	9
P23708	P23708	2	2	2	Nuclear transcription factor Y subunit alpha	Nfya	sp|P23708|NFYA_MOUSE Nuclear transcription factor Y subunit alpha OS=Mus musculus OX=10090 GN=Nfya PE=1 SV=2	1	2	2	2	1	0	1	2	1	1	0	0	1	1	2	2	0	1	0	1	2	0	1	0	1	2	1	1	0	0	1	1	2	2	0	1	0	1	2	0	1	0
P23780	P23780	17	17	16	Beta-galactosidase	Glb1	sp|P23780|BGAL_MOUSE Beta-galactosidase OS=Mus musculus OX=10090 GN=Glb1 PE=1 SV=1	1	17	17	16	11	10	11	12	11	12	11	9	11	14	12	12	13	13	11	12	11	14	11	10	11	12	11	12	11	9	11	14	12	12	13	13	11	12	11	14	10	10
P23881	P23881	7	7	7	Transcription elongation factor A protein 3	Tcea3	sp|P23881|TCEA3_MOUSE Transcription elongation factor A protein 3 OS=Mus musculus OX=10090 GN=Tcea3 PE=1 SV=3	1	7	7	7	3	5	4	3	3	5	3	2	4	2	3	4	4	3	3	2	1	2	3	5	4	3	3	5	3	2	4	2	3	4	4	3	3	2	1	2	3	5
P23950;P23949	P23950	3;1	3;1	3;1	Zinc finger protein 36, C3H1 type-like 1	Zfp36l1	sp|P23950|TISB_MOUSE mRNA decay activator protein ZFP36L1 OS=Mus musculus OX=10090 GN=Zfp36l1 PE=1 SV=1	2	3	3	3	2	0	1	0	0	1	0	0	0	1	1	1	0	2	2	2	1	1	2	0	1	0	0	1	0	0	0	1	1	1	0	2	2	2	1	1	2	0
P23953	P23953	23	20	20	Carboxylesterase 1C	Ces1c	sp|P23953|EST1C_MOUSE Carboxylesterase 1C OS=Mus musculus OX=10090 GN=Ces1c PE=1 SV=4	1	23	20	20	18	20	20	19	19	18	16	16	20	20	20	18	16	17	17	17	20	21	15	17	17	16	16	15	13	13	17	17	17	15	13	14	14	14	17	18	15	17
P24063	P24063	16	16	16	Integrin alpha-L	Itgal	sp|P24063|ITAL_MOUSE Integrin alpha-L OS=Mus musculus OX=10090 GN=Itgal PE=1 SV=2	1	16	16	16	2	2	1	3	3	4	1	2	1	4	1	2	4	7	10	5	5	8	2	2	1	3	3	4	1	2	1	4	1	2	4	7	10	5	5	8	2	2
P24270	P24270	41	41	41	Catalase	Cat	sp|P24270|CATA_MOUSE Catalase OS=Mus musculus OX=10090 GN=Cat PE=1 SV=4	1	41	41	41	37	36	37	37	39	38	36	35	34	36	38	36	34	34	36	36	35	36	37	36	37	37	39	38	36	35	34	36	38	36	34	34	36	36	35	36	37	36
35;1428736;1428737;1428738;1428739;1428740;1428741;1428742;1428743;1428744;1428745;1428746;1428747;1428748;1428749;1428750;1428751;1428752;1428753;1428754;1428755;1428756;1428757;1428758;1428759;1428760;1428761;1428762;1428763;1428764;1428765;1428766;1428767;1428768;1428769;1428770;1428771;1428772;1428773;1428774;1428775;1428776;1428777;1428778;1428779;1428780;1428781;1428782;1428783;1428784;1428…	149830;209479;209507;211734;211809;243741;293594;336622;344222;554909;569787;569850;583366;587156;662587;662869;663076;738986;748856;853560;856871;957239;963829;990632;1013171;1074797;1074867;1144273;1225047;1243055;1264404;1277906;1279139;1412663;1428725;1453897;1468742;1480113;1749600;1749613;1797319	878;879;880;881;882;883;884;885;886;887	12;42;61;181;212;332;339;392;394;519	10090
P24369	P24369	18	18	18	Peptidyl-prolyl cis-trans isomerase B	Ppib	sp|P24369|PPIB_MOUSE Peptidyl-prolyl cis-trans isomerase B OS=Mus musculus OX=10090 GN=Ppib PE=1 SV=2	1	18	18	18	15	17	18	17	17	17	16	17	18	15	17	15	16	18	18	18	17	16	15	17	18	17	17	17	16	17	18	15	17	15	16	18	18	18	17	16	15	17
P24452	P24452	11	11	11	Macrophage-capping protein	Capg	sp|P24452|CAPG_MOUSE Macrophage-capping protein OS=Mus musculus OX=10090 GN=Capg PE=1 SV=2	1	11	11	11	1	0	2	1	4	4	1	1	2	6	2	9	2	10	5	5	8	8	1	0	2	1	4	4	1	1	2	6	2	9	2	10	5	5	8	8	1	0
P24456	P24456	34	27	17	Cytochrome P450 2D10	Cyp2d10	sp|P24456|CP2DA_MOUSE Cytochrome P450 2D10 OS=Mus musculus OX=10090 GN=Cyp2d10 PE=1 SV=2	1	34	27	17	34	32	33	28	30	29	28	28	28	30	29	28	30	28	28	34	31	33	27	25	26	21	23	22	21	21	21	23	22	21	23	21	21	27	25	26	17	16
P24457	P24457	14	1	1	Cytochrome P450 2D11	Cyp2d11	sp|P24457|CP2DB_MOUSE Cytochrome P450 2D11 OS=Mus musculus OX=10090 GN=Cyp2d11 PE=2 SV=2	1	14	1	1	13	12	13	12	13	12	12	12	12	12	12	13	13	12	13	13	13	13	1	1	1	1	1	1	1	1	1	1	1	1	1	1	1	1	1	1	1	1
P24472	P24472	15	12	12	Glutathione S-transferase A4	Gsta4	sp|P24472|GSTA4_MOUSE Glutathione S-transferase A4 OS=Mus musculus OX=10090 GN=Gsta4 PE=1 SV=3	1	15	12	12	14	14	14	13	13	12	13	11	12	12	13	12	11	8	8	12	13	12	11	11	11	12	12	10	11	9	9	10	11	11	9	6	7	9	10	9	11	11
P24527	P24527	37	37	37	Leukotriene A-4 hydrolase	Lta4h	sp|P24527|LKHA4_MOUSE Leukotriene A-4 hydrolase OS=Mus musculus OX=10090 GN=Lta4h PE=1 SV=4	1	37	37	37	28	27	31	29	29	28	26	24	29	28	27	28	27	31	30	27	29	30	28	27	31	29	29	28	26	24	29	28	27	28	27	31	30	27	29	30	28	27
P24547	P24547	22	22	20	Inosine-5-monophosphate dehydrogenase 2	Impdh2	sp|P24547|IMDH2_MOUSE Inosine-5-monophosphate dehydrogenase 2 OS=Mus musculus OX=10090 GN=Impdh2 PE=1 SV=2	1	22	22	20	14	14	16	14	19	16	10	10	16	17	12	15	13	13	14	15	14	14	14	14	16	14	19	16	10	10	16	17	12	15	13	13	14	15	14	14	12	13
P24549	P24549	44	44	30	Retinal dehydrogenase 1	Aldh1a1	sp|P24549|AL1A1_MOUSE Retinal dehydrogenase 1 OS=Mus musculus OX=10090 GN=Aldh1a1 PE=1 SV=5	1	44	44	30	40	40	40	39	39	36	38	37	38	35	37	36	35	35	35	36	39	38	40	40	40	39	39	36	38	37	38	35	37	36	35	35	35	36	39	38	27	27
9940;1399941;1399942;1399943;1399944;1399945;1399946;1399947;1399948;1399949;1399950;1399951;1399952;1399953;1399954;1399955;1399956;1399957;1399958;1399959;1399960;1399961;1399962;1399963;1399964;1399965;1399966;1399967;1399968;1399969;1399970;1399971;1399972;1399973;1399974;1399975;1399976;1399977;1399978;1399979;1399980;1399981;1399982;1399983;1399984;1399985;1399986;1399987;1399988;1399989;13…	85149;120324;303692;346373;371310;420386;448731;558345;558491;611741;611778;792089;792291;795000;795016;802617;807081;807218;825605;825763;905907;906423;943261;943275;947244;947493;947498;1052281;1212298;1304516;1337405;1400036;1409060;1460721;1543143;1563947;1575519;1575527;1716464;1747771;1846458;1895602;1947576;1947654	205;206;207;211;901;902;903;904;905	96;106;173;175;237;394;409;458;471	10090
P24638	P24638	8	8	8	Lysosomal acid phosphatase	Acp2	sp|P24638|PPAL_MOUSE Lysosomal acid phosphatase OS=Mus musculus OX=10090 GN=Acp2 PE=1 SV=2	1	8	8	8	4	3	5	3	5	2	3	5	6	3	4	5	4	8	8	5	5	5	4	3	5	3	5	2	3	5	6	3	4	5	4	8	8	5	5	5	4	3
P24668	P24668	9	9	9	Cation-dependent mannose-6-phosphate receptor	M6pr	sp|P24668|MPRD_MOUSE Cation-dependent mannose-6-phosphate receptor OS=Mus musculus OX=10090 GN=M6pr PE=1 SV=1	1	9	9	9	3	4	4	5	6	6	4	5	6	5	4	7	7	6	6	5	6	5	3	4	4	5	6	6	4	5	6	5	4	7	7	6	6	5	6	5	3	4
P24721	P24721	6	6	6	Asialoglycoprotein receptor 2	Asgr2	sp|P24721|ASGR2_MOUSE Asialoglycoprotein receptor 2 OS=Mus musculus OX=10090 GN=Asgr2 PE=1 SV=1	1	6	6	6	5	4	4	5	4	4	5	6	5	4	5	5	4	4	4	4	4	4	5	4	4	5	4	4	5	6	5	4	5	5	4	4	4	4	4	4	5	4
P24788	P24788	5	5	5	Cyclin-dependent kinase 11B	Cdk11b	sp|P24788|CD11B_MOUSE Cyclin-dependent kinase 11B OS=Mus musculus OX=10090 GN=Cdk11b PE=1 SV=2	1	5	5	5	2	1	2	3	2	3	2	0	5	3	3	0	0	2	4	2	1	2	2	1	2	3	2	3	2	0	5	3	3	0	0	2	4	2	1	2	2	1
P25085	P25085	3	3	3	Interleukin-1 receptor antagonist protein	Il1rn	sp|P25085|IL1RA_MOUSE Interleukin-1 receptor antagonist protein OS=Mus musculus OX=10090 GN=Il1rn PE=2 SV=1	1	3	3	3	0	0	0	0	0	1	0	1	0	1	0	2	0	3	2	1	1	2	0	0	0	0	0	1	0	1	0	1	0	2	0	3	2	1	1	2	0	0
P25206	P25206	17	17	17	DNA replication licensing factor MCM3	Mcm3	sp|P25206|MCM3_MOUSE DNA replication licensing factor MCM3 OS=Mus musculus OX=10090 GN=Mcm3 PE=1 SV=2	1	17	17	17	5	4	4	7	6	7	4	4	6	6	2	12	5	8	11	4	7	6	5	4	4	7	6	7	4	4	6	6	2	12	5	8	11	4	7	6	5	4
P25444	P25444	17	17	17	40S ribosomal protein S2	Rps2	sp|P25444|RS2_MOUSE 40S ribosomal protein S2 OS=Mus musculus OX=10090 GN=Rps2 PE=1 SV=3	1	17	17	17	15	16	14	15	15	16	15	15	15	13	14	16	14	16	16	17	15	15	15	16	14	15	15	16	15	15	15	13	14	16	14	16	16	17	15	15	15	16
P25446	P25446	5	5	5	Tumor necrosis factor receptor superfamily member 6	Fas	sp|P25446|TNR6_MOUSE Tumor necrosis factor receptor superfamily member 6 OS=Mus musculus OX=10090 GN=Fas PE=1 SV=2	1	5	5	5	2	2	1	3	2	3	3	4	0	1	1	0	2	4	5	1	2	1	2	2	1	3	2	3	3	4	0	1	1	0	2	4	5	1	2	1	2	2
P25688	P25688	28	28	28	Uricase	Uox	sp|P25688|URIC_MOUSE Uricase OS=Mus musculus OX=10090 GN=Uox PE=1 SV=2	1	28	28	28	26	25	26	26	26	28	23	23	24	26	26	28	23	24	23	27	26	25	26	25	26	26	26	28	23	23	24	26	26	28	23	24	23	27	26	25	26	25
P25799	P25799	13	13	13	Nuclear factor NF-kappa-B p105 subunit;Nuclear factor NF-kappa-B p50 subunit	Nfkb1	sp|P25799|NFKB1_MOUSE Nuclear factor NF-kappa-B p105 subunit OS=Mus musculus OX=10090 GN=Nfkb1 PE=1 SV=2	1	13	13	13	2	2	1	6	4	4	3	1	6	3	2	9	6	9	6	6	3	7	2	2	1	6	4	4	3	1	6	3	2	9	6	9	6	6	3	7	2	2
P25911	P25911	14	14	12	Tyrosine-protein kinase Lyn	Lyn	sp|P25911|LYN_MOUSE Tyrosine-protein kinase Lyn OS=Mus musculus OX=10090 GN=Lyn PE=1 SV=4	1	14	14	12	8	5	8	6	10	8	7	8	9	10	7	8	10	12	11	10	9	10	8	5	8	6	10	8	7	8	9	10	7	8	10	12	11	10	9	10	7	4
P25976	P25976	10	10	10	Nucleolar transcription factor 1	Ubtf	sp|P25976|UBF1_MOUSE Nucleolar transcription factor 1 OS=Mus musculus OX=10090 GN=Ubtf PE=1 SV=1	1	10	10	10	3	4	4	6	7	5	4	5	5	1	3	6	6	8	6	6	5	3	3	4	4	6	7	5	4	5	5	1	3	6	6	8	6	6	5	3	3	4
P26039	P26039	134	134	120	Talin-1	Tln1	sp|P26039|TLN1_MOUSE Talin-1 OS=Mus musculus OX=10090 GN=Tln1 PE=1 SV=2	1	134	134	120	102	100	102	107	108	99	91	91	104	110	105	110	105	119	113	111	112	115	102	100	102	107	108	99	91	91	104	110	105	110	105	119	113	111	112	115	93	92
P26040	P26040	31	19	19	Ezrin	Ezr	sp|P26040|EZRI_MOUSE Ezrin OS=Mus musculus OX=10090 GN=Ezr PE=1 SV=3	1	31	19	19	17	16	15	17	22	18	13	16	22	20	16	27	21	28	24	18	25	23	6	5	5	7	10	8	2	6	11	8	7	15	9	16	12	9	14	11	6	5
P26041	P26041	48	48	33	Moesin	Msn	sp|P26041|MOES_MOUSE Moesin OS=Mus musculus OX=10090 GN=Msn PE=1 SV=3	1	48	48	33	42	40	39	39	42	41	35	32	37	43	37	38	40	45	46	39	45	44	42	40	39	39	42	41	35	32	37	43	37	38	40	45	46	39	45	44	28	26
P26043	P26043	47	32	31	Radixin	Rdx	sp|P26043|RADI_MOUSE Radixin OS=Mus musculus OX=10090 GN=Rdx PE=1 SV=3	1	47	32	31	42	42	44	39	40	38	40	35	41	44	38	40	40	41	40	37	42	42	28	28	31	26	25	25	26	23	27	29	26	26	25	26	25	26	28	27	27	27
P26150;O35469;P26149;P24815	P26150;O35469;P26149	22;12;11;2	22;12;11;2	19;9;8;1	3 beta-hydroxysteroid dehydrogenase/Delta 5-->4-isomerase type 3;3-beta-hydroxy-Delta(5)-steroid dehydrogenase;Steroid Delta-isomerase;3 beta-hydroxysteroid dehydrogenase/Delta 5-->4-isomerase type 6;3-beta-hydroxy-Delta(5)-steroid dehydrogenase;Steroid Delta-isomerase;3 beta-hydroxysteroid dehydrogenase/Delta 5-->4-isomerase type 2;3-beta-hydroxy-Delta(5)-steroid dehydrogenase;Steroid Delta-isom…	Hsd3b3;Hsd3b6;Hsd3b2	sp|P26150|3BHS3_MOUSE 3 beta-hydroxysteroid dehydrogenase/Delta 5-->4-isomerase type 3 OS=Mus musculus OX=10090 GN=Hsd3b3 PE=1 SV=3;sp|O35469|3BHS6_MOUSE 3 beta-hydroxysteroid dehydrogenase/Delta 5-->4-isomerase type 6 OS=Mus musculus OX=10090 GN=Hsd3b6 PE	4	22	22	19	17	14	15	18	20	15	17	13	19	16	19	17	16	11	15	16	15	16	17	14	15	18	20	15	17	13	19	16	19	17	16	11	15	16	15	16	14	12
P26187	P26187	2	2	2	Methylated-DNA--protein-cysteine methyltransferase	Mgmt	sp|P26187|MGMT_MOUSE Methylated-DNA--protein-cysteine methyltransferase OS=Mus musculus OX=10090 GN=Mgmt PE=1 SV=3	1	2	2	2	1	1	1	1	1	1	1	1	1	1	1	0	1	0	2	0	0	1	1	1	1	1	1	1	1	1	1	1	1	0	1	0	2	0	0	1	1	1
P26231;Q65CL1	P26231	52;1	52;1	43;1	Catenin alpha-1	Ctnna1	sp|P26231|CTNA1_MOUSE Catenin alpha-1 OS=Mus musculus OX=10090 GN=Ctnna1 PE=1 SV=1	2	52	52	43	39	38	44	40	42	38	39	38	40	38	36	41	40	39	39	45	39	45	39	38	44	40	42	38	39	38	40	38	36	41	40	39	39	45	39	45	33	30
P26262;P04187	P26262	21;1	21;1	20;1	Plasma kallikrein;Plasma kallikrein heavy chain;Plasma kallikrein light chain	Klkb1	sp|P26262|KLKB1_MOUSE Plasma kallikrein OS=Mus musculus OX=10090 GN=Klkb1 PE=1 SV=2	2	21	21	20	7	8	10	12	11	12	7	7	5	12	12	14	6	2	4	7	9	10	7	8	10	12	11	12	7	7	5	12	12	14	6	2	4	7	9	10	6	7
P26350	P26350	9	9	9	Prothymosin alpha;Prothymosin alpha, N-terminally processed;Thymosin alpha	Ptma	sp|P26350|PTMA_MOUSE Prothymosin alpha OS=Mus musculus OX=10090 GN=Ptma PE=1 SV=2	1	9	9	9	5	4	5	5	6	8	6	6	6	7	5	8	6	7	5	6	6	6	5	4	5	5	6	8	6	6	6	7	5	8	6	7	5	6	6	6	5	4
P26369	P26369	13	13	13	Splicing factor U2AF 65 kDa subunit	U2af2	sp|P26369|U2AF2_MOUSE Splicing factor U2AF 65 kDa subunit OS=Mus musculus OX=10090 GN=U2af2 PE=1 SV=3	1	13	13	13	10	9	10	10	11	10	12	11	11	9	11	12	9	10	11	10	9	8	10	9	10	10	11	10	12	11	11	9	11	12	9	10	11	10	9	8	10	9
P26443	P26443	42	42	42	Glutamate dehydrogenase 1, mitochondrial	Glud1	sp|P26443|DHE3_MOUSE Glutamate dehydrogenase 1, mitochondrial OS=Mus musculus OX=10090 GN=Glud1 PE=1 SV=1	1	42	42	42	40	40	39	38	38	39	37	35	37	39	38	37	38	37	38	39	38	38	40	40	39	38	38	39	37	35	37	39	38	37	38	37	38	39	38	38	40	40
;1622449;1622450;1622451;1622452;1622453;1622454;1622455;1622456;1622457;1622458;1622459;1622460;1622461;1622462;1622463;1622464;1622465;1622466;1622467;1622468;1622469;1622470;1622471;1622472;1622473;1622474;1622475;1622476;1622477;1622478;1622479;1622480;1622481;1622482;1622483;1622484;1622485;1622486;1622487;1622488;1622489;1622490;1622491;1622492;1622493;1622494;1622495;1622496;1622497;162249…	89655;184110;202511;221144;261106;310579;310981;360228;439464;439515;572645;572774;591533;613242;619811;692153;721434;762434;810823;815006;815137;909133;1093681;1218324;1218547;1253292;1263631;1303209;1307429;1307539;1316367;1403602;1413951;1413994;1590122;1622583;1873245;1875165;1902343;1902443;1930914;1941668	941;942;943;944;945;946;947;948;949;950;951	69;168;207;226;233;290;295;317;423;468;514	10090
P26450	P26450	11	11	11	Phosphatidylinositol 3-kinase regulatory subunit alpha	Pik3r1	sp|P26450|P85A_MOUSE Phosphatidylinositol 3-kinase regulatory subunit alpha OS=Mus musculus OX=10090 GN=Pik3r1 PE=1 SV=2	1	11	11	11	3	3	3	6	6	3	2	3	3	5	3	4	2	5	5	5	3	5	3	3	3	6	6	3	2	3	3	5	3	4	2	5	5	5	3	5	3	3
P26516	P26516	17	17	17	26S proteasome non-ATPase regulatory subunit 7	Psmd7	sp|P26516|PSMD7_MOUSE 26S proteasome non-ATPase regulatory subunit 7 OS=Mus musculus OX=10090 GN=Psmd7 PE=1 SV=2	1	17	17	17	16	15	14	15	15	14	14	15	14	14	15	13	15	14	13	14	15	16	16	15	14	15	15	14	14	15	14	14	15	13	15	14	13	14	15	16	16	15
P26638	P26638	35	35	35	Serine--tRNA ligase, cytoplasmic	Sars	sp|P26638|SYSC_MOUSE Serine--tRNA ligase, cytoplasmic OS=Mus musculus OX=10090 GN=Sars1 PE=1 SV=3	1	35	35	35	23	21	24	22	27	23	23	25	29	27	24	25	24	26	28	24	25	25	23	21	24	22	27	23	23	25	29	27	24	25	24	26	28	24	25	25	23	21
P26645	P26645	15	15	15	Myristoylated alanine-rich C-kinase substrate	Marcks	sp|P26645|MARCS_MOUSE Myristoylated alanine-rich C-kinase substrate OS=Mus musculus OX=10090 GN=Marcks PE=1 SV=2	1	15	15	15	13	10	12	11	13	13	12	11	12	12	10	14	14	14	14	13	12	14	13	10	12	11	13	13	12	11	12	12	10	14	14	14	14	13	12	14	13	10
P26883	P26883	5	5	5	Peptidyl-prolyl cis-trans isomerase FKBP1A	Fkbp1a	sp|P26883|FKB1A_MOUSE Peptidyl-prolyl cis-trans isomerase FKBP1A OS=Mus musculus OX=10090 GN=Fkbp1a PE=1 SV=2	1	5	5	5	3	2	4	4	4	3	3	3	2	4	3	5	3	3	3	3	2	4	3	2	4	4	4	3	3	3	2	4	3	5	3	3	3	3	2	4	3	2
P26928	P26928	3	3	3	Hepatocyte growth factor-like protein;Hepatocyte growth factor-like protein alpha chain;Hepatocyte growth factor-like protein beta chain	Mst1	sp|P26928|HGFL_MOUSE Hepatocyte growth factor-like protein OS=Mus musculus OX=10090 GN=Mst1 PE=2 SV=2	1	3	3	3	1	0	1	2	1	2	1	0	1	2	2	2	1	1	2	2	2	1	1	0	1	2	1	2	1	0	1	2	2	2	1	1	2	2	2	1	1	0
P27005	P27005	3	3	3	Protein S100-A8	S100a8	sp|P27005|S10A8_MOUSE Protein S100-A8 OS=Mus musculus OX=10090 GN=S100a8 PE=1 SV=3	1	3	3	3	2	0	1	2	2	2	1	1	2	2	2	2	2	2	2	2	3	1	2	0	1	2	2	2	1	1	2	2	2	2	2	2	2	2	3	1	2	0
P27046	P27046	47	47	46	Alpha-mannosidase 2	Man2a1	sp|P27046|MA2A1_MOUSE Alpha-mannosidase 2 OS=Mus musculus OX=10090 GN=Man2a1 PE=1 SV=2	1	47	47	46	18	16	22	39	27	30	17	14	27	24	23	30	21	25	26	27	26	27	18	16	22	39	27	30	17	14	27	24	23	30	21	25	26	27	26	27	18	16
P27048;P63163	P27048;P63163	7;7	7;7	7;7	Small nuclear ribonucleoprotein-associated protein B;Small nuclear ribonucleoprotein-associated protein N	Snrpb;Snrpn	sp|P27048|RSMB_MOUSE Small nuclear ribonucleoprotein-associated protein B OS=Mus musculus OX=10090 GN=Snrpb PE=1 SV=1;sp|P63163|RSMN_MOUSE Small nuclear ribonucleoprotein-associated protein N OS=Mus musculus OX=10090 GN=Snrpn PE=1 SV=1	2	7	7	7	7	5	6	5	4	6	6	7	6	7	4	5	5	7	6	5	7	5	7	5	6	5	4	6	6	7	6	7	4	5	5	7	6	5	7	5	7	5
P27546	P27546	44	44	44	Microtubule-associated protein 4	Map4	sp|P27546|MAP4_MOUSE Microtubule-associated protein 4 OS=Mus musculus OX=10090 GN=Map4 PE=1 SV=3	1	44	44	44	30	23	30	35	39	32	23	24	33	35	32	38	30	34	32	31	30	34	30	23	30	35	39	32	23	24	33	35	32	38	30	34	32	31	30	34	30	23
P27601	P27601	11	10	10	Guanine nucleotide-binding protein subunit alpha-13	Gna13	sp|P27601|GNA13_MOUSE Guanine nucleotide-binding protein subunit alpha-13 OS=Mus musculus OX=10090 GN=Gna13 PE=1 SV=1	1	11	10	10	4	1	4	4	5	3	3	3	5	5	4	5	4	6	4	4	3	6	4	1	4	3	5	3	3	3	5	5	4	5	4	6	4	4	3	6	4	1
P27612	P27612	40	40	40	Phospholipase A-2-activating protein	Plaa	sp|P27612|PLAP_MOUSE Phospholipase A-2-activating protein OS=Mus musculus OX=10090 GN=Plaa PE=1 SV=4	1	40	40	40	26	22	20	27	23	28	24	24	24	27	22	31	25	25	26	26	24	23	26	22	20	27	23	28	24	24	24	27	22	31	25	25	26	26	24	23	26	22
P27641	P27641	17	17	17	X-ray repair cross-complementing protein 5	Xrcc5	sp|P27641|XRCC5_MOUSE X-ray repair cross-complementing protein 5 OS=Mus musculus OX=10090 GN=Xrcc5 PE=1 SV=4	1	17	17	17	12	11	10	13	13	14	10	11	10	13	13	11	10	11	11	14	10	9	12	11	10	13	13	14	10	11	10	13	13	11	10	11	11	14	10	9	12	11
P27659	P27659	21	21	21	60S ribosomal protein L3	Rpl3	sp|P27659|RL3_MOUSE 60S ribosomal protein L3 OS=Mus musculus OX=10090 GN=Rpl3 PE=1 SV=3	1	21	21	21	18	19	18	18	19	18	18	18	19	20	17	19	19	18	17	19	19	19	18	19	18	18	19	18	18	18	19	20	17	19	19	18	17	19	19	19	18	19
P27661	P27661	6	6	0	Histone H2AX	H2afx	sp|P27661|H2AX_MOUSE Histone H2AX OS=Mus musculus OX=10090 GN=H2ax PE=1 SV=2	1	6	6	0	5	4	5	6	5	4	4	5	4	5	4	4	5	5	5	6	5	6	5	4	5	6	5	4	4	5	4	5	4	4	5	5	5	6	5	6	0	0
P27773	P27773	44	44	44	Protein disulfide-isomerase A3	Pdia3	sp|P27773|PDIA3_MOUSE Protein disulfide-isomerase A3 OS=Mus musculus OX=10090 GN=Pdia3 PE=1 SV=2	1	44	44	44	37	36	35	38	36	38	36	34	36	39	36	34	36	39	38	39	38	38	37	36	35	38	36	38	36	34	36	39	36	34	36	39	38	39	38	38	37	36
P27786	P27786	12	12	12	Steroid 17-alpha-hydroxylase/17,20 lyase	Cyp17a1	sp|P27786|CP17A_MOUSE Steroid 17-alpha-hydroxylase/17,20 lyase OS=Mus musculus OX=10090 GN=Cyp17a1 PE=1 SV=1	1	12	12	12	1	1	1	0	4	6	3	1	4	1	0	6	5	11	5	4	1	2	1	1	1	0	4	6	3	1	4	1	0	6	5	11	5	4	1	2	1	1
P27808	P27808	5	5	5	Alpha-1,3-mannosyl-glycoprotein 2-beta-N-acetylglucosaminyltransferase	Mgat1	sp|P27808|MGAT1_MOUSE Alpha-1,3-mannosyl-glycoprotein 2-beta-N-acetylglucosaminyltransferase OS=Mus musculus OX=10090 GN=Mgat1 PE=1 SV=1	1	5	5	5	2	1	1	3	3	1	1	0	1	1	1	1	3	3	2	2	1	2	2	1	1	3	3	1	1	0	1	1	1	1	3	3	2	2	1	2	2	1
P27870	P27870	15	15	15	Proto-oncogene vav	Vav1	sp|P27870|VAV_MOUSE Proto-oncogene vav OS=Mus musculus OX=10090 GN=Vav1 PE=1 SV=1	1	15	15	15	0	0	0	1	2	2	0	1	0	7	0	4	2	10	9	4	4	6	0	0	0	1	2	2	0	1	0	7	0	4	2	10	9	4	4	6	0	0
P28033	P28033	4	4	4	CCAAT/enhancer-binding protein beta	Cebpb	sp|P28033|CEBPB_MOUSE CCAAT/enhancer-binding protein beta OS=Mus musculus OX=10090 GN=Cebpb PE=1 SV=1	1	4	4	4	0	1	1	0	0	0	0	0	0	0	1	1	1	3	1	2	0	0	0	1	1	0	0	0	0	0	0	0	1	1	1	3	1	2	0	0	0	1
P28063	P28063	15	15	15	Proteasome subunit beta type-8	Psmb8	sp|P28063|PSB8_MOUSE Proteasome subunit beta type-8 OS=Mus musculus OX=10090 GN=Psmb8 PE=1 SV=2	1	15	15	15	9	9	10	9	14	12	11	9	11	12	10	14	12	12	12	11	10	9	9	9	10	9	14	12	11	9	11	12	10	14	12	12	12	11	10	9	9	9
P28076	P28076	3	3	3	Proteasome subunit beta type-9	Psmb9	sp|P28076|PSB9_MOUSE Proteasome subunit beta type-9 OS=Mus musculus OX=10090 GN=Psmb9 PE=1 SV=1	1	3	3	3	3	3	2	3	3	3	3	2	3	3	3	3	3	3	3	3	3	3	3	3	2	3	3	3	3	2	3	3	3	3	3	3	3	3	3	3	3	3
P28230	P28230	7	7	7	Gap junction beta-1 protein	Gjb1	sp|P28230|CXB1_MOUSE Gap junction beta-1 protein OS=Mus musculus OX=10090 GN=Gjb1 PE=1 SV=3	1	7	7	7	6	5	4	6	6	7	5	6	7	6	4	4	7	5	7	3	5	4	6	5	4	6	6	7	5	6	7	6	4	4	7	5	7	3	5	4	6	5
P28271	P28271	59	59	58	Cytoplasmic aconitate hydratase	Aco1	sp|P28271|ACOC_MOUSE Cytoplasmic aconitate hydratase OS=Mus musculus OX=10090 GN=Aco1 PE=1 SV=3	1	59	59	58	51	54	53	52	52	52	51	50	50	50	48	54	51	47	47	54	51	52	51	54	53	52	52	52	51	50	50	50	48	54	51	47	47	54	51	52	50	53
P28293	P28293	7	7	7	Cathepsin G	Ctsg	sp|P28293|CATG_MOUSE Cathepsin G OS=Mus musculus OX=10090 GN=Ctsg PE=1 SV=2	1	7	7	7	0	0	0	0	0	0	0	0	0	0	0	0	0	5	4	1	1	0	0	0	0	0	0	0	0	0	0	0	0	0	0	5	4	1	1	0	0	0
P28352	P28352	16	16	16	DNA-(apurinic or apyrimidinic site) lyase;DNA-(apurinic or apyrimidinic site) lyase, mitochondrial	Apex1	sp|P28352|APEX1_MOUSE DNA-(apurinic or apyrimidinic site) endonuclease OS=Mus musculus OX=10090 GN=Apex1 PE=1 SV=2	1	16	16	16	12	12	11	13	12	14	13	11	13	12	12	13	13	13	16	14	11	14	12	12	11	13	12	14	13	11	13	12	12	13	13	13	16	14	11	14	12	12
P28474	P28474	22	22	21	Alcohol dehydrogenase class-3	Adh5	sp|P28474|ADHX_MOUSE Alcohol dehydrogenase class-3 OS=Mus musculus OX=10090 GN=Adh5 PE=1 SV=3	1	22	22	21	20	20	20	21	19	20	19	16	20	20	19	20	17	18	19	18	20	17	20	20	20	21	19	20	19	16	20	20	19	20	17	18	19	18	20	17	19	19
P28650	P28650	14	13	13	Adenylosuccinate synthetase isozyme 1	Adssl1	sp|P28650|PURA1_MOUSE Adenylosuccinate synthetase isozyme 1 OS=Mus musculus OX=10090 GN=Adss1 PE=1 SV=2	1	14	13	13	11	9	10	8	9	8	9	10	9	9	8	10	10	9	9	12	10	9	10	8	9	8	9	8	9	10	9	9	8	9	9	9	9	11	10	8	10	8
P28651	P28651	10	10	10	Carbonic anhydrase-related protein	Ca8	sp|P28651|CAH8_MOUSE Carbonic anhydrase-related protein OS=Mus musculus OX=10090 GN=Ca8 PE=1 SV=5	1	10	10	10	9	6	7	8	7	5	5	7	4	7	5	4	6	3	7	8	6	6	9	6	7	8	7	5	5	7	4	7	5	4	6	3	7	8	6	6	9	6
P28653	P28653	13	13	12	Biglycan	Bgn	sp|P28653|PGS1_MOUSE Biglycan OS=Mus musculus OX=10090 GN=Bgn PE=1 SV=1	1	13	13	12	8	7	6	4	8	5	5	6	12	4	5	12	5	9	8	8	9	11	8	7	6	4	8	5	5	6	12	4	5	12	5	9	8	8	9	11	8	7
P28654	P28654	12	11	11	Decorin	Dcn	sp|P28654|PGS2_MOUSE Decorin OS=Mus musculus OX=10090 GN=Dcn PE=1 SV=1	1	12	11	11	5	4	4	2	8	5	2	6	9	3	8	10	0	9	2	6	9	8	5	4	4	2	8	5	2	6	9	3	8	9	0	9	2	6	9	8	5	4
P28656	P28656	9	7	7	Nucleosome assembly protein 1-like 1	Nap1l1	sp|P28656|NP1L1_MOUSE Nucleosome assembly protein 1-like 1 OS=Mus musculus OX=10090 GN=Nap1l1 PE=1 SV=2	1	9	7	7	7	7	8	9	9	9	8	8	9	8	9	9	8	9	8	8	8	8	5	5	6	7	7	7	6	6	7	6	7	7	6	7	6	6	6	6	5	5
P28658	P28658	17	17	17	Ataxin-10	Atxn10	sp|P28658|ATX10_MOUSE Ataxin-10 OS=Mus musculus OX=10090 GN=Atxn10 PE=1 SV=2	1	17	17	17	9	8	10	9	12	12	10	10	14	10	11	15	9	12	14	8	7	11	9	8	10	9	12	12	10	10	14	10	11	15	9	12	14	8	7	11	9	8
P28659	P28659	14	14	11	CUGBP Elav-like family member 1	Celf1	sp|P28659|CELF1_MOUSE CUGBP Elav-like family member 1 OS=Mus musculus OX=10090 GN=Celf1 PE=1 SV=2	1	14	14	11	12	9	12	11	11	9	10	10	11	12	11	10	10	7	11	9	10	11	12	9	12	11	11	9	10	10	11	12	11	10	10	7	11	9	10	11	9	6
P28660	P28660	27	27	26	Nck-associated protein 1	Nckap1	sp|P28660|NCKP1_MOUSE Nck-associated protein 1 OS=Mus musculus OX=10090 GN=Nckap1 PE=1 SV=2	1	27	27	26	13	10	10	11	18	17	9	8	13	12	13	17	9	17	14	12	13	12	13	10	10	11	18	17	9	8	13	12	13	17	9	17	14	12	13	12	12	10
P28661	P28661	10	10	10	Septin-4	2023-09-04	sp|P28661|SEPT4_MOUSE Septin-4 OS=Mus musculus OX=10090 GN=Septin4 PE=1 SV=1	1	10	10	10	1	2	4	5	4	3	2	4	4	5	4	8	3	6	3	4	4	5	1	2	4	5	4	3	2	4	4	5	4	8	3	6	3	4	4	5	1	2
P28665	P28665	69	69	40	Murinoglobulin-1	Mug1	sp|P28665|MUG1_MOUSE Murinoglobulin-1 OS=Mus musculus OX=10090 GN=Mug1 PE=1 SV=3	1	69	69	40	59	62	62	59	59	54	53	52	55	55	57	58	53	51	54	57	60	57	59	62	62	59	59	54	53	52	55	55	57	58	53	51	54	57	60	57	36	38
P28666	P28666	61	33	33	Murinoglobulin-2	Mug2	sp|P28666|MUG2_MOUSE Murinoglobulin-2 OS=Mus musculus OX=10090 GN=Mug2 PE=1 SV=2	1	61	33	33	34	35	38	39	40	36	30	30	43	31	37	41	34	42	44	46	46	42	12	12	15	16	16	13	8	9	20	10	13	18	13	20	20	25	23	19	12	12
P28667	P28667	7	7	7	MARCKS-related protein	Marcksl1	sp|P28667|MRP_MOUSE MARCKS-related protein OS=Mus musculus OX=10090 GN=Marcksl1 PE=1 SV=2	1	7	7	7	5	5	6	5	6	6	5	5	6	6	5	6	5	6	6	5	6	6	5	5	6	5	6	6	5	5	6	6	5	6	5	6	6	5	6	6	5	5
P28700;P28705;P28704	P28700;P28705	7;5;3	7;5;3	7;5;3	Retinoic acid receptor RXR-alpha;Retinoic acid receptor RXR-gamma	Rxra;Rxrg	sp|P28700|RXRA_MOUSE Retinoic acid receptor RXR-alpha OS=Mus musculus OX=10090 GN=Rxra PE=1 SV=1;sp|P28705|RXRG_MOUSE Retinoic acid receptor RXR-gamma OS=Mus musculus OX=10090 GN=Rxrg PE=2 SV=2	3	7	7	7	2	3	1	2	4	2	1	1	1	2	3	5	2	2	2	4	2	3	2	3	1	2	4	2	1	1	1	2	3	5	2	2	2	4	2	3	2	3
P28741	P28741	2	1	1	Kinesin-like protein KIF3A	Kif3a	sp|P28741|KIF3A_MOUSE Kinesin-like protein KIF3A OS=Mus musculus OX=10090 GN=Kif3a PE=1 SV=2	1	2	1	1	0	0	0	0	0	1	1	0	0	0	0	2	0	0	0	0	0	0	0	0	0	0	0	1	0	0	0	0	0	1	0	0	0	0	0	0	0	0
P28798	P28798	17	17	17	Granulins;Acrogranin;Granulin-1;Granulin-2;Granulin-3;Granulin-4;Granulin-5;Granulin-6;Granulin-7	Grn	sp|P28798|GRN_MOUSE Progranulin OS=Mus musculus OX=10090 GN=Grn PE=1 SV=2	1	17	17	17	15	12	11	13	14	15	10	12	12	11	12	13	14	15	14	14	11	13	15	12	11	13	14	15	10	12	12	11	12	13	14	15	14	14	11	13	15	12
P28843	P28843	35	35	35	Dipeptidyl peptidase 4;Dipeptidyl peptidase 4 membrane form;Dipeptidyl peptidase 4 soluble form	Dpp4	sp|P28843|DPP4_MOUSE Dipeptidyl peptidase 4 OS=Mus musculus OX=10090 GN=Dpp4 PE=1 SV=3	1	35	35	35	26	26	29	29	29	27	26	25	25	29	23	24	26	25	27	28	30	25	26	26	29	29	29	27	26	25	25	29	23	24	26	25	27	28	30	25	26	26
P28867	P28867	4	4	4	Protein kinase C delta type;Protein kinase C delta type regulatory subunit;Protein kinase C delta type catalytic subunit	Prkcd	sp|P28867|KPCD_MOUSE Protein kinase C delta type OS=Mus musculus OX=10090 GN=Prkcd PE=1 SV=3	1	4	4	4	1	0	0	1	0	0	0	1	0	1	0	1	0	4	2	1	0	0	1	0	0	1	0	0	0	1	0	1	0	1	0	4	2	1	0	0	1	0
P29319	P29319	1	1	1	Ephrin type-A receptor 3	Epha3	sp|P29319|EPHA3_MOUSE Ephrin type-A receptor 3 OS=Mus musculus OX=10090 GN=Epha3 PE=1 SV=1	1	1	1	1	0	1	0	0	0	0	0	0	0	1	0	1	1	0	1	1	1	0	0	1	0	0	0	0	0	0	0	1	0	1	1	0	1	1	1	0	0	1
P29341	P29341	34	34	34	Polyadenylate-binding protein 1	Pabpc1	sp|P29341|PABP1_MOUSE Polyadenylate-binding protein 1 OS=Mus musculus OX=10090 GN=Pabpc1 PE=1 SV=2	1	34	34	34	33	30	30	32	33	33	27	30	30	32	30	29	30	32	31	33	30	32	33	30	30	32	33	33	27	30	30	32	30	29	30	32	31	33	30	32	33	30
P29351	P29351	34	34	34	Tyrosine-protein phosphatase non-receptor type 6	Ptpn6	sp|P29351|PTN6_MOUSE Tyrosine-protein phosphatase non-receptor type 6 OS=Mus musculus OX=10090 GN=Ptpn6 PE=1 SV=2	1	34	34	34	17	15	19	20	23	19	16	20	20	23	19	24	22	25	24	22	25	26	17	15	19	20	23	19	16	20	20	23	19	24	22	25	24	22	25	26	17	15
P29387	P29387	7	1	1	Guanine nucleotide-binding protein subunit beta-4	Gnb4	sp|P29387|GBB4_MOUSE Guanine nucleotide-binding protein subunit beta-4 OS=Mus musculus OX=10090 GN=Gnb4 PE=1 SV=4	1	7	1	1	5	5	5	5	4	5	5	5	5	5	5	7	6	5	5	5	5	5	0	0	0	0	0	0	0	0	0	0	0	1	0	0	0	0	0	0	0	0
P29391;P49945	P29391;P49945	7;5	7;5	7;5	Ferritin light chain 1;Ferritin light chain 2	Ftl1;Ftl2	sp|P29391|FRIL1_MOUSE Ferritin light chain 1 OS=Mus musculus OX=10090 GN=Ftl1 PE=1 SV=2;sp|P49945|FRIL2_MOUSE Ferritin light chain 2 OS=Mus musculus OX=10090 GN=Ftl2 PE=3 SV=2	2	7	7	7	5	6	5	4	3	2	3	5	5	4	4	3	4	6	4	2	4	5	5	6	5	4	3	2	3	5	5	4	4	3	4	6	4	2	4	5	5	6
P29416	P29416	18	18	18	Beta-hexosaminidase subunit alpha	Hexa	sp|P29416|HEXA_MOUSE Beta-hexosaminidase subunit alpha OS=Mus musculus OX=10090 GN=Hexa PE=1 SV=2	1	18	18	18	10	7	10	10	12	8	10	9	8	11	3	8	13	14	12	15	11	15	10	7	10	10	12	8	10	9	8	11	3	8	13	14	12	15	11	15	10	7
P29452	P29452	9	9	9	Caspase-1;Caspase-1 subunit p20;Caspase-1 subunit p10	Casp1	sp|P29452|CASP1_MOUSE Caspase-1 OS=Mus musculus OX=10090 GN=Casp1 PE=1 SV=1	1	9	9	9	0	0	1	1	0	2	1	2	3	6	1	3	6	6	5	4	6	7	0	0	1	1	0	2	1	2	3	6	1	3	6	6	5	4	6	7	0	0
P29533	P29533	6	6	6	Vascular cell adhesion protein 1	Vcam1	sp|P29533|VCAM1_MOUSE Vascular cell adhesion protein 1 OS=Mus musculus OX=10090 GN=Vcam1 PE=1 SV=1	1	6	6	6	0	0	1	0	2	1	0	1	0	0	0	2	0	5	0	0	0	1	0	0	1	0	2	1	0	1	0	0	0	2	0	5	0	0	0	1	0	0
P29595	P29595	4	4	4	NEDD8	Nedd8	sp|P29595|NEDD8_MOUSE NEDD8 OS=Mus musculus OX=10090 GN=Nedd8 PE=1 SV=2	1	4	4	4	3	3	4	4	3	4	2	3	3	3	3	4	3	3	3	3	3	3	3	3	4	4	3	4	2	3	3	3	3	4	3	3	3	3	3	3	3	3
P29699;CON__P12763	P29699	10;1	10;1	10;1	Alpha-2-HS-glycoprotein	Ahsg	sp|P29699|FETUA_MOUSE Alpha-2-HS-glycoprotein OS=Mus musculus OX=10090 GN=Ahsg PE=1 SV=1	2	10	10	10	9	9	9	8	9	9	9	8	10	9	9	9	8	9	9	10	10	10	9	9	9	8	9	9	9	8	10	9	9	9	8	9	9	10	10	10	9	9
P29758	P29758	32	32	32	Ornithine aminotransferase, mitochondrial	Oat	sp|P29758|OAT_MOUSE Ornithine aminotransferase, mitochondrial OS=Mus musculus OX=10090 GN=Oat PE=1 SV=1	1	32	32	32	30	27	29	29	29	29	29	29	28	29	28	28	29	26	28	29	29	27	30	27	29	29	29	29	29	29	28	29	28	28	29	26	28	29	29	27	30	27
P29788;Q8BP99	P29788	15;1	15;1	15;1	Vitronectin	Vtn	sp|P29788|VTNC_MOUSE Vitronectin OS=Mus musculus OX=10090 GN=Vtn PE=1 SV=2	2	15	15	15	8	9	10	11	10	11	7	9	13	9	10	11	9	13	10	9	10	12	8	9	10	11	10	11	7	9	13	9	10	11	9	13	10	9	10	12	8	9
P30115	P30115	28	28	23	Glutathione S-transferase A3	Gsta3	sp|P30115|GSTA3_MOUSE Glutathione S-transferase A3 OS=Mus musculus OX=10090 GN=Gsta3 PE=1 SV=2	1	28	28	23	23	21	22	20	21	16	17	16	19	18	22	16	17	16	15	22	21	21	23	21	22	20	21	16	17	16	19	18	22	16	17	16	15	22	21	21	18	16
P30204	P30204	8	8	8	Macrophage scavenger receptor types I and II	Msr1	sp|P30204|MSRE_MOUSE Macrophage scavenger receptor types I and II OS=Mus musculus OX=10090 GN=Msr1 PE=1 SV=3	1	8	8	8	4	1	3	4	5	4	3	2	5	6	3	4	4	7	6	4	5	5	4	1	3	4	5	4	3	2	5	6	3	4	4	7	6	4	5	5	4	1
P30285	P30285	4	3	3	Cyclin-dependent kinase 4	Cdk4	sp|P30285|CDK4_MOUSE Cyclin-dependent kinase 4 OS=Mus musculus OX=10090 GN=Cdk4 PE=1 SV=1	1	4	3	3	2	2	1	1	2	0	0	1	1	1	2	2	2	3	2	1	2	2	1	1	0	0	2	0	0	0	0	0	1	2	1	2	1	0	2	1	1	1
P30412	P30412	4	4	4	Peptidyl-prolyl cis-trans isomerase C	Ppic	sp|P30412|PPIC_MOUSE Peptidyl-prolyl cis-trans isomerase C OS=Mus musculus OX=10090 GN=Ppic PE=1 SV=1	1	4	4	4	0	0	0	2	2	2	1	1	2	3	1	4	1	1	1	2	3	3	0	0	0	2	2	2	1	1	2	3	1	4	1	1	1	2	3	3	0	0
P30416	P30416	29	29	29	Peptidyl-prolyl cis-trans isomerase FKBP4;Peptidyl-prolyl cis-trans isomerase FKBP4, N-terminally processed	Fkbp4	sp|P30416|FKBP4_MOUSE Peptidyl-prolyl cis-trans isomerase FKBP4 OS=Mus musculus OX=10090 GN=Fkbp4 PE=1 SV=5	1	29	29	29	20	17	16	24	20	19	19	18	18	23	21	21	17	21	17	23	23	24	20	17	16	24	20	19	19	18	18	23	21	21	17	21	17	23	23	24	20	17
P30681	P30681	11	8	8	High mobility group protein B2	Hmgb2	sp|P30681|HMGB2_MOUSE High mobility group protein B2 OS=Mus musculus OX=10090 GN=Hmgb2 PE=1 SV=3	1	11	8	8	8	5	5	4	6	5	3	3	8	7	6	7	6	10	8	8	7	9	5	3	3	2	3	4	2	2	6	4	4	5	4	8	7	5	4	6	5	3
P30999	P30999	44	44	44	Catenin delta-1	Ctnnd1	sp|P30999|CTND1_MOUSE Catenin delta-1 OS=Mus musculus OX=10090 GN=Ctnnd1 PE=1 SV=2	1	44	44	44	34	37	37	32	35	32	33	31	36	32	35	36	30	36	37	37	32	37	34	37	37	32	35	32	33	31	36	32	35	36	30	36	37	37	32	37	34	37
P31001	P31001	31	27	27	Desmin	Des	sp|P31001|DESM_MOUSE Desmin OS=Mus musculus OX=10090 GN=Des PE=1 SV=3	1	31	27	27	24	18	19	24	26	26	16	21	26	23	21	28	19	28	25	23	25	24	20	14	15	20	22	22	13	18	22	19	17	24	16	24	21	20	21	20	20	14
P31230	P31230	20	20	20	Aminoacyl tRNA synthase complex-interacting multifunctional protein 1;Endothelial monocyte-activating polypeptide 2	Aimp1	sp|P31230|AIMP1_MOUSE Aminoacyl tRNA synthase complex-interacting multifunctional protein 1 OS=Mus musculus OX=10090 GN=Aimp1 PE=1 SV=2	1	20	20	20	11	14	13	17	16	18	11	11	15	14	13	12	13	16	16	13	15	15	11	14	13	17	16	18	11	11	15	14	13	12	13	16	16	13	15	15	11	14
P31254	P31254	13	1	1	Ubiquitin-like modifier-activating enzyme 1 Y	Uba1y	sp|P31254|UBA1Y_MOUSE Ubiquitin-like modifier-activating enzyme 1 Y OS=Mus musculus OX=10090 GN=Uba1y PE=1 SV=2	1	13	1	1	11	11	12	11	10	12	8	9	11	12	10	12	12	12	12	13	10	11	0	0	1	0	0	1	0	0	1	1	0	1	1	1	1	1	1	1	0	0
P31324	P31324	6	3	3	cAMP-dependent protein kinase type II-beta regulatory subunit	Prkar2b	sp|P31324|KAP3_MOUSE cAMP-dependent protein kinase type II-beta regulatory subunit OS=Mus musculus OX=10090 GN=Prkar2b PE=1 SV=3	1	6	3	3	2	2	2	2	3	3	2	2	2	2	3	5	4	4	4	4	2	4	0	0	0	0	1	0	0	0	0	1	1	2	1	2	2	1	1	2	0	0
P31428	P31428	4	4	4	Dipeptidase 1	Dpep1	sp|P31428|DPEP1_MOUSE Dipeptidase 1 OS=Mus musculus OX=10090 GN=Dpep1 PE=1 SV=2	1	4	4	4	2	1	1	0	1	0	0	1	3	2	0	2	0	3	1	3	1	2	2	1	1	0	1	0	0	1	3	2	0	2	0	3	1	3	1	2	2	1
P31532	P31532	2	2	2	Serum amyloid A-4 protein	Saa4	sp|P31532|SAA4_MOUSE Serum amyloid A-4 protein OS=Mus musculus OX=10090 GN=Saa4 PE=1 SV=2	1	2	2	2	1	1	2	2	2	1	1	1	1	2	2	0	2	1	2	2	1	2	1	1	2	2	2	1	1	1	1	2	2	0	2	1	2	2	1	2	1	1
P31649	P31649	5	5	5	Sodium- and chloride-dependent GABA transporter 2	Slc6a13	sp|P31649|S6A13_MOUSE Sodium- and chloride-dependent GABA transporter 2 OS=Mus musculus OX=10090 GN=Slc6a13 PE=1 SV=1	1	5	5	5	4	3	3	3	4	4	4	4	4	3	4	3	4	4	4	2	3	3	4	3	3	3	4	4	4	4	4	3	4	3	4	4	4	2	3	3	4	3
P31651	P31651	4	4	4	Sodium- and chloride-dependent betaine transporter	Slc6a12	sp|P31651|S6A12_MOUSE Sodium- and chloride-dependent betaine transporter OS=Mus musculus OX=10090 GN=Slc6a12 PE=2 SV=1	1	4	4	4	2	1	2	2	2	1	1	2	1	1	2	1	2	1	2	1	0	1	2	1	2	2	2	1	1	2	1	1	2	1	2	1	2	1	0	1	2	1
P31725	P31725	7	7	7	Protein S100-A9	S100a9	sp|P31725|S10A9_MOUSE Protein S100-A9 OS=Mus musculus OX=10090 GN=S100a9 PE=1 SV=3	1	7	7	7	4	2	2	3	5	5	3	0	3	4	5	3	5	7	7	6	6	5	4	2	2	3	5	5	3	0	3	4	5	3	5	7	7	6	6	5	4	2
P31750	P31750	12	8	8	RAC-alpha serine/threonine-protein kinase	Akt1	sp|P31750|AKT1_MOUSE RAC-alpha serine/threonine-protein kinase OS=Mus musculus OX=10090 GN=Akt1 PE=1 SV=2	1	12	8	8	6	2	4	4	7	4	3	7	6	7	4	7	3	6	6	7	8	7	4	1	2	2	5	2	2	4	3	3	2	4	2	4	4	4	4	5	4	1
P31786	P31786	4	4	4	Acyl-CoA-binding protein	Dbi	sp|P31786|ACBP_MOUSE Acyl-CoA-binding protein OS=Mus musculus OX=10090 GN=Dbi PE=1 SV=2	1	4	4	4	4	4	4	4	4	4	4	4	4	4	4	4	4	4	4	4	4	4	4	4	4	4	4	4	4	4	4	4	4	4	4	4	4	4	4	4	4	4
P31809	P31809	10	10	7	Carcinoembryonic antigen-related cell adhesion molecule 1	Ceacam1	sp|P31809|CEAM1_MOUSE Carcinoembryonic antigen-related cell adhesion molecule 1 OS=Mus musculus OX=10090 GN=Ceacam1 PE=1 SV=1	1	10	10	7	6	5	5	7	7	6	5	8	7	7	8	6	6	6	6	6	7	8	6	5	5	7	7	6	5	8	7	7	8	6	6	6	6	6	7	8	4	3
P31938	P31938	17	11	11	Dual specificity mitogen-activated protein kinase kinase 1	Map2k1	sp|P31938|MP2K1_MOUSE Dual specificity mitogen-activated protein kinase kinase 1 OS=Mus musculus OX=10090 GN=Map2k1 PE=1 SV=2	1	17	11	11	13	9	11	10	11	8	12	10	13	11	8	13	8	14	10	11	10	12	7	6	7	6	7	4	8	7	9	7	5	8	4	9	6	6	5	7	7	6
P31996	P31996	4	4	4	Macrosialin	Cd68	sp|P31996|CD68_MOUSE Macrosialin OS=Mus musculus OX=10090 GN=Cd68 PE=1 SV=1	1	4	4	4	0	0	0	2	1	0	0	1	2	1	0	1	1	3	1	2	1	3	0	0	0	2	1	0	0	1	2	1	0	1	1	3	1	2	1	3	0	0
P32020	P32020	34	34	34	Non-specific lipid-transfer protein	Scp2	sp|P32020|NLTP_MOUSE Non-specific lipid-transfer protein OS=Mus musculus OX=10090 GN=Scp2 PE=1 SV=3	1	34	34	34	33	33	33	34	33	33	34	33	33	34	31	33	32	33	32	34	33	33	33	33	33	34	33	33	34	33	33	34	31	33	32	33	32	34	33	33	33	33
47;1633648;1633649;1633650;1633651;1633652;1633653;1633654;1633655;1633656;1633657;1633658;1633659;1633660;1633661;1633662;1633663;1633664;1633665;1633666;1633667;1633668;1633669;1633670;1633671;1633672;1633673;1633674;1719916;1719917;1719918;1719919;1719920;1719921;1719922;1719923;1719924;1719925;1719926;1719927;1719928;1719929;1719930;1719931;1719932;1719933;1719934;1719935;1719936;1719937;1719…	25479;92724;165907;336456;354702;551621;551728;565591;626723;626774;680600;680640;727530;752624;765941;799443;897324;914514;918883;919016;981297;981323;1096850;1184673;1204489;1311814;1456758;1516345;1633661;1720024;1755286;1859528;1889914;1911467	1048;1049;1050;1051;1052;1053;1054;1055;1056;1057;1058;1059;1060;1061	21;25;38;162;210;259;260;280;405;499;508;512;529;533	10090
P32037	P32037	1	1	1	Solute carrier family 2, facilitated glucose transporter member 3	Slc2a3	sp|P32037|GTR3_MOUSE Solute carrier family 2, facilitated glucose transporter member 3 OS=Mus musculus OX=10090 GN=Slc2a3 PE=1 SV=1	1	1	1	1	0	0	0	0	0	1	0	0	0	1	0	0	0	0	1	1	1	1	0	0	0	0	0	1	0	0	0	1	0	0	0	0	1	1	1	1	0	0
P32067	P32067	18	18	18	Lupus La protein homolog	Ssb	sp|P32067|LA_MOUSE Lupus La protein homolog OS=Mus musculus OX=10090 GN=Ssb PE=1 SV=1	1	18	18	18	13	12	13	14	13	14	14	15	16	15	13	15	14	14	16	16	11	16	13	12	13	14	13	14	14	15	16	15	13	15	14	14	16	16	11	16	13	12
P32233	P32233	15	15	14	Developmentally-regulated GTP-binding protein 1	Drg1	sp|P32233|DRG1_MOUSE Developmentally-regulated GTP-binding protein 1 OS=Mus musculus OX=10090 GN=Drg1 PE=1 SV=1	1	15	15	14	11	9	13	12	10	11	12	11	12	10	8	10	13	12	13	11	11	10	11	9	13	12	10	11	12	11	12	10	8	10	13	12	13	11	11	10	11	9
P32261;CON__P41361	P32261	26;7	26;7	26;7	Antithrombin-III	Serpinc1	sp|P32261|ANT3_MOUSE Antithrombin-III OS=Mus musculus OX=10090 GN=Serpinc1 PE=1 SV=1	2	26	26	26	18	18	23	16	17	17	16	15	19	15	19	18	16	16	16	19	19	18	18	18	23	16	17	17	16	15	19	15	19	18	16	16	16	19	19	18	18	18
P32507	P32507	6	6	6	Nectin-2	Pvrl2	sp|P32507|NECT2_MOUSE Nectin-2 OS=Mus musculus OX=10090 GN=Nectin2 PE=1 SV=2	1	6	6	6	2	3	2	3	2	3	2	3	3	2	2	5	5	2	3	2	2	3	2	3	2	3	2	3	2	3	3	2	2	5	5	2	3	2	2	3	2	3
P32848	P32848	4	4	4	Parvalbumin alpha	Pvalb	sp|P32848|PRVA_MOUSE Parvalbumin alpha OS=Mus musculus OX=10090 GN=Pvalb PE=1 SV=3	1	4	4	4	2	1	1	1	1	2	2	3	2	0	0	0	0	1	2	3	4	0	2	1	1	1	1	2	2	3	2	0	0	0	0	1	2	3	4	0	2	1
P32883	P32883	7	2	2	GTPase KRas;GTPase KRas, N-terminally processed	Kras	sp|P32883|RASK_MOUSE GTPase KRas OS=Mus musculus OX=10090 GN=Kras PE=1 SV=1	1	7	2	2	2	4	5	3	4	5	3	3	3	5	3	6	3	3	4	2	5	3	0	0	0	0	1	1	0	0	1	1	1	2	0	0	0	0	1	0	0	0
P32921	P32921	23	23	23	Tryptophan--tRNA ligase, cytoplasmic;T1-TrpRS;T2-TrpRS	Wars	sp|P32921|SYWC_MOUSE Tryptophan--tRNA ligase, cytoplasmic OS=Mus musculus OX=10090 GN=Wars1 PE=1 SV=2	1	23	23	23	19	14	14	14	19	17	16	14	21	15	13	18	17	19	17	20	19	19	19	14	14	14	19	17	16	14	21	15	13	18	17	19	17	20	19	19	19	14
P33173	P33173	8	2	2	Kinesin-like protein KIF1A	Kif1a	sp|P33173|KIF1A_MOUSE Kinesin-like protein KIF1A OS=Mus musculus OX=10090 GN=Kif1a PE=1 SV=2	1	8	2	2	4	3	3	3	4	4	5	4	5	4	4	5	4	4	4	3	1	5	1	1	1	0	1	1	2	1	2	0	1	0	1	1	1	0	0	1	1	1
P33175	P33175	10	1	1	Kinesin heavy chain isoform 5A	Kif5a	sp|P33175|KIF5A_MOUSE Kinesin heavy chain isoform 5A OS=Mus musculus OX=10090 GN=Kif5a PE=1 SV=3	1	10	1	1	6	7	7	8	8	7	6	6	6	7	7	8	7	8	7	8	8	7	0	0	0	0	0	0	0	0	0	0	0	0	0	0	0	0	1	0	0	0
P33267	P33267	43	43	42	Cytochrome P450 2F2	Cyp2f2	sp|P33267|CP2F2_MOUSE Cytochrome P450 2F2 OS=Mus musculus OX=10090 GN=Cyp2f2 PE=1 SV=1	1	43	43	42	40	34	38	38	35	38	37	35	35	33	37	33	34	36	34	35	34	36	40	34	38	38	35	38	37	35	35	33	37	33	34	36	34	35	34	36	39	33
P33587	P33587	11	11	11	Vitamin K-dependent protein C;Vitamin K-dependent protein C light chain;Vitamin K-dependent protein C heavy chain;Activation peptide	Proc	sp|P33587|PROC_MOUSE Vitamin K-dependent protein C OS=Mus musculus OX=10090 GN=Proc PE=1 SV=2	1	11	11	11	9	6	8	6	8	5	4	6	7	6	6	6	8	5	7	7	8	10	9	6	8	6	8	5	4	6	7	6	6	6	8	5	7	7	8	10	9	6
P33622	P33622	3	3	3	Apolipoprotein C-III	Apoc3	sp|P33622|APOC3_MOUSE Apolipoprotein C-III OS=Mus musculus OX=10090 GN=Apoc3 PE=1 SV=2	1	3	3	3	3	3	3	3	3	3	3	3	3	3	3	3	3	3	3	3	3	3	3	3	3	3	3	3	3	3	3	3	3	3	3	3	3	3	3	3	3	3
P34022	P34022	8	8	8	Ran-specific GTPase-activating protein	Ranbp1	sp|P34022|RANG_MOUSE Ran-specific GTPase-activating protein OS=Mus musculus OX=10090 GN=Ranbp1 PE=1 SV=2	1	8	8	8	7	8	7	7	8	7	6	6	8	8	8	8	8	8	7	8	7	8	7	8	7	7	8	7	6	6	8	8	8	8	8	8	7	8	7	8	7	8
P34152	P34152	12	12	12	Focal adhesion kinase 1	Ptk2	sp|P34152|FAK1_MOUSE Focal adhesion kinase 1 OS=Mus musculus OX=10090 GN=Ptk2 PE=1 SV=4	1	12	12	12	5	6	4	4	5	5	5	5	4	3	3	5	5	6	6	4	5	5	5	6	4	4	5	5	5	5	4	3	3	5	5	6	6	4	5	5	5	6
P34884	P34884	9	9	9	Macrophage migration inhibitory factor	Mif	sp|P34884|MIF_MOUSE Macrophage migration inhibitory factor OS=Mus musculus OX=10090 GN=Mif PE=1 SV=2	1	9	9	9	7	6	7	7	7	7	8	6	6	8	7	8	8	7	7	8	8	7	7	6	7	7	7	7	8	6	6	8	7	8	8	7	7	8	8	7	7	6
P34914	P34914	46	46	46	Bifunctional epoxide hydrolase 2;Cytosolic epoxide hydrolase 2;Lipid-phosphate phosphatase	Ephx2	sp|P34914|HYES_MOUSE Bifunctional epoxide hydrolase 2 OS=Mus musculus OX=10090 GN=Ephx2 PE=1 SV=2	1	46	46	46	45	44	44	45	43	42	43	44	43	44	43	43	43	41	42	44	43	43	45	44	44	45	43	42	43	44	43	44	43	43	43	41	42	44	43	43	45	44
951;1844952;1844953;1844954;1844955;1844956;1844957;1844958;1844959;1844960;1844961;1844962;1844963;1844964;1844965;1844966;1844967;1844968;1844969;1844970;1844971;1844972;1844973;1844974;1844975;1844976;1844977;1844978;1844979;1844980;1844981;1844982;1844983;1844984;1844985;1844986;1844987;1844988;1844989;1844990;1844991;1844992;1844993;1844994;1844995;1844996;1844997;1844998;1844999;1845000;184…	22744;86891;87057;106384;142169;155589;163052;231805;261335;285626;285740;440056;615820;615848;625796;663219;703760;841153;876055;876192;880123;880419;909192;1008996;1018921;1307926;1324337;1324359;1328629;1416859;1416906;1449287;1483126;1483143;1511718;1511836;1512552;1624762;1711243;1711359;1783424;1844990;1845128;1885800;1885816;1936131	1079;1080;1081;1082;1083;1084;1085;1086;1087;1088;1089;1090;1091	54;67;96;105;196;198;253;308;315;361;370;489;502	10090
P34927	P34927	15	15	15	Asialoglycoprotein receptor 1	Asgr1	sp|P34927|ASGR1_MOUSE Asialoglycoprotein receptor 1 OS=Mus musculus OX=10090 GN=Asgr1 PE=1 SV=4	1	15	15	15	12	11	11	13	14	12	10	13	12	10	11	10	13	14	14	13	10	10	12	11	11	13	14	12	10	13	12	10	11	10	13	14	14	13	10	10	12	11
P34928	P34928	4	4	4	Apolipoprotein C-I;Truncated apolipoprotein C-I	Apoc1	sp|P34928|APOC1_MOUSE Apolipoprotein C-I OS=Mus musculus OX=10090 GN=Apoc1 PE=1 SV=1	1	4	4	4	3	3	3	4	4	4	3	3	2	3	4	3	2	2	2	4	4	4	3	3	3	4	4	4	3	3	2	3	4	3	2	2	2	4	4	4	3	3
P35123;Q99K46	P35123	37;2	37;2	35;1	Ubiquitin carboxyl-terminal hydrolase 4	Usp4	sp|P35123|UBP4_MOUSE Ubiquitin carboxyl-terminal hydrolase 4 OS=Mus musculus OX=10090 GN=Usp4 PE=1 SV=3	2	37	37	35	18	16	15	11	15	20	10	16	18	22	14	20	15	16	22	15	16	17	18	16	15	11	15	20	10	16	18	22	14	20	15	16	22	15	16	17	18	15
P35174	P35174	1	1	1	Stefin-2	Stfa2	sp|P35174|CYT2_MOUSE Stefin-2 OS=Mus musculus OX=10090 GN=Stfa2 PE=3 SV=2	1	1	1	1	0	0	0	0	0	0	0	0	0	0	0	0	0	0	0	0	1	0	0	0	0	0	0	0	0	0	0	0	0	0	0	0	0	0	1	0	0	0
P35230	P35230	1	1	1	Regenerating islet-derived protein 3-beta;Regenerating islet-derived protein 3-beta 16.5 kDa form;Regenerating islet-derived protein 3-beta 15 kDa form	Reg3b	sp|P35230|REG3B_MOUSE Regenerating islet-derived protein 3-beta OS=Mus musculus OX=10090 GN=Reg3b PE=1 SV=1	1	1	1	1	0	0	0	0	0	0	0	0	0	0	0	0	0	1	0	0	0	0	0	0	0	0	0	0	0	0	0	0	0	0	0	1	0	0	0	0	0	0
P35235	P35235	24	24	24	Tyrosine-protein phosphatase non-receptor type 11	Ptpn11	sp|P35235|PTN11_MOUSE Tyrosine-protein phosphatase non-receptor type 11 OS=Mus musculus OX=10090 GN=Ptpn11 PE=1 SV=3	1	24	24	24	11	12	13	14	17	13	8	9	13	13	16	14	9	14	12	16	12	12	11	12	13	14	17	13	8	9	13	13	16	14	9	14	12	16	12	12	11	12
P35276	P35276	2	2	2	Ras-related protein Rab-3D	Rab3d	sp|P35276|RAB3D_MOUSE Ras-related protein Rab-3D OS=Mus musculus OX=10090 GN=Rab3d PE=1 SV=1	1	2	2	2	1	2	1	1	1	2	1	1	1	1	0	1	1	2	2	1	1	1	1	2	1	1	1	2	1	1	1	1	0	1	1	2	2	1	1	1	1	2
P35278	P35278	8	8	5	Ras-related protein Rab-5C	Rab5c	sp|P35278|RAB5C_MOUSE Ras-related protein Rab-5C OS=Mus musculus OX=10090 GN=Rab5c PE=1 SV=2	1	8	8	5	5	6	6	6	7	6	7	6	6	8	5	6	7	7	7	7	7	7	5	6	6	6	7	6	7	6	6	8	5	6	7	7	7	7	7	7	3	3
P35279;P61294;Q8BHD0	P35279;P61294	14;7;1	14;7;1	14;7;1	Ras-related protein Rab-6A;Ras-related protein Rab-6B	Rab6a;Rab6b	sp|P35279|RAB6A_MOUSE Ras-related protein Rab-6A OS=Mus musculus OX=10090 GN=Rab6a PE=1 SV=4;sp|P61294|RAB6B_MOUSE Ras-related protein Rab-6B OS=Mus musculus OX=10090 GN=Rab6b PE=1 SV=1	3	14	14	14	10	8	8	11	11	10	9	7	11	10	8	10	11	10	11	11	10	11	10	8	8	11	11	10	9	7	11	10	8	10	11	10	11	11	10	11	10	8
P35282	P35282	10	10	10	Ras-related protein Rab-21	Rab21	sp|P35282|RAB21_MOUSE Ras-related protein Rab-21 OS=Mus musculus OX=10090 GN=Rab21 PE=1 SV=4	1	10	10	10	6	5	5	5	7	7	5	5	8	7	5	8	7	5	7	9	8	8	6	5	5	5	7	7	5	5	8	7	5	8	7	5	7	9	8	8	6	5
P35283	P35283	3	3	3	Ras-related protein Rab-12	Rab12	sp|P35283|RAB12_MOUSE Ras-related protein Rab-12 OS=Mus musculus OX=10090 GN=Rab12 PE=1 SV=3	1	3	3	3	0	1	0	1	0	0	2	1	2	1	0	2	1	3	2	1	0	2	0	1	0	1	0	0	2	1	2	1	0	2	1	3	2	1	0	2	0	1
P35292	P35292	5	5	5	Ras-related protein Rab-17	Rab17	sp|P35292|RAB17_MOUSE Ras-related protein Rab-17 OS=Mus musculus OX=10090 GN=Rab17 PE=1 SV=1	1	5	5	5	1	1	1	1	1	2	1	2	2	1	1	3	2	2	2	2	2	1	1	1	1	1	1	2	1	2	2	1	1	3	2	2	2	2	2	1	1	1
P35293	P35293	13	13	13	Ras-related protein Rab-18	Rab18	sp|P35293|RAB18_MOUSE Ras-related protein Rab-18 OS=Mus musculus OX=10090 GN=Rab18 PE=1 SV=2	1	13	13	13	12	12	12	13	12	12	12	11	12	12	10	10	11	11	11	11	11	12	12	12	12	13	12	12	12	11	12	12	10	10	11	11	11	11	11	12	12	12
P35330	P35330	1	1	1	Intercellular adhesion molecule 2	Icam2	sp|P35330|ICAM2_MOUSE Intercellular adhesion molecule 2 OS=Mus musculus OX=10090 GN=Icam2 PE=1 SV=1	1	1	1	1	0	0	0	0	0	0	0	0	0	0	0	1	0	0	0	0	1	1	0	0	0	0	0	0	0	0	0	0	0	1	0	0	0	0	1	1	0	0
P35441	P35441	32	32	19	Thrombospondin-1	Thbs1	sp|P35441|TSP1_MOUSE Thrombospondin-1 OS=Mus musculus OX=10090 GN=Thbs1 PE=1 SV=1	1	32	32	19	7	15	20	10	13	10	6	4	5	16	16	8	12	19	15	21	25	14	7	15	20	10	13	10	6	4	5	16	16	8	12	19	15	21	25	14	5	8
P35456	P35456	1	1	1	Urokinase plasminogen activator surface receptor	Plaur	sp|P35456|UPAR_MOUSE Urokinase plasminogen activator surface receptor OS=Mus musculus OX=10090 GN=Plaur PE=1 SV=1	1	1	1	1	0	0	0	0	0	0	0	0	0	0	0	0	0	1	1	0	0	0	0	0	0	0	0	0	0	0	0	0	0	0	0	1	1	0	0	0	0	0
P35459	P35459	2	2	2	Lymphocyte antigen 6D	Ly6d	sp|P35459|LY6D_MOUSE Lymphocyte antigen 6D OS=Mus musculus OX=10090 GN=Ly6d PE=1 SV=1	1	2	2	2	0	0	0	0	0	1	0	0	0	0	0	1	0	1	0	0	0	0	0	0	0	0	0	1	0	0	0	0	0	1	0	1	0	0	0	0	0	0
P35486	P35486	27	27	27	Pyruvate dehydrogenase E1 component subunit alpha, somatic form, mitochondrial	Pdha1	sp|P35486|ODPA_MOUSE Pyruvate dehydrogenase E1 component subunit alpha, somatic form, mitochondrial OS=Mus musculus OX=10090 GN=Pdha1 PE=1 SV=1	1	27	27	27	25	25	27	23	25	25	24	24	23	25	25	24	26	23	25	24	23	24	25	25	27	23	25	25	24	24	23	25	25	24	26	23	25	24	23	24	25	25
P35492	P35492	37	37	37	Histidine ammonia-lyase	Hal	sp|P35492|HUTH_MOUSE Histidine ammonia-lyase OS=Mus musculus OX=10090 GN=Hal PE=1 SV=1	1	37	37	37	34	32	34	32	23	30	30	31	33	27	31	30	34	31	30	36	31	32	34	32	34	32	23	30	30	31	33	27	31	30	34	31	30	36	31	32	34	32
P35505	P35505	25	25	25	Fumarylacetoacetase	Fah	sp|P35505|FAAA_MOUSE Fumarylacetoacetase OS=Mus musculus OX=10090 GN=Fah PE=1 SV=2	1	25	25	25	24	25	25	24	23	23	24	23	24	24	21	22	24	23	22	24	23	22	24	25	25	24	23	23	24	23	24	24	21	22	24	23	22	24	23	22	24	25
P35550	P35550	18	18	14	rRNA 2-O-methyltransferase fibrillarin	Fbl	sp|P35550|FBRL_MOUSE rRNA 2-O-methyltransferase fibrillarin OS=Mus musculus OX=10090 GN=Fbl PE=1 SV=2	1	18	18	14	13	11	13	12	13	10	12	13	15	13	15	13	12	12	15	16	13	15	13	11	13	12	13	10	12	13	15	13	15	13	12	12	15	16	13	15	11	9
P35564	P35564	30	30	30	Calnexin	Canx	sp|P35564|CALX_MOUSE Calnexin OS=Mus musculus OX=10090 GN=Canx PE=1 SV=1	1	30	30	30	27	25	26	26	28	26	24	22	26	23	23	24	26	26	27	25	23	24	27	25	26	26	28	26	24	22	26	23	23	24	26	26	27	25	23	24	27	25
P35569	P35569	4	4	4	Insulin receptor substrate 1	Irs1	sp|P35569|IRS1_MOUSE Insulin receptor substrate 1 OS=Mus musculus OX=10090 GN=Irs1 PE=1 SV=1	1	4	4	4	1	0	1	2	1	3	2	1	1	1	2	1	0	0	1	1	1	0	1	0	1	2	1	3	2	1	1	1	2	1	0	0	1	1	1	0	1	0
P35576	P35576	6	6	6	Glucose-6-phosphatase	G6pc	sp|P35576|G6PC_MOUSE Glucose-6-phosphatase OS=Mus musculus OX=10090 GN=G6pc PE=1 SV=2	1	6	6	6	5	4	4	4	4	5	5	4	4	3	4	4	6	4	3	5	4	4	5	4	4	4	4	5	5	4	4	3	4	4	6	4	3	5	4	4	5	4
P35585;Q9WVP1	P35585	18;4	18;4	18;4	AP-1 complex subunit mu-1	Ap1m1	sp|P35585|AP1M1_MOUSE AP-1 complex subunit mu-1 OS=Mus musculus OX=10090 GN=Ap1m1 PE=1 SV=3	2	18	18	18	12	10	11	12	12	14	10	11	11	15	10	14	12	12	12	14	10	13	12	10	11	12	12	14	10	11	11	15	10	14	12	12	12	14	10	13	12	10
P35601	P35601	3	3	3	Replication factor C subunit 1	Rfc1	sp|P35601|RFC1_MOUSE Replication factor C subunit 1 OS=Mus musculus OX=10090 GN=Rfc1 PE=1 SV=2	1	3	3	3	0	1	1	1	0	1	1	1	2	1	1	1	1	0	2	1	1	1	0	1	1	1	0	1	1	1	2	1	1	1	1	0	2	1	1	1	0	1
P35700	P35700	23	23	21	Peroxiredoxin-1	Prdx1	sp|P35700|PRDX1_MOUSE Peroxiredoxin-1 OS=Mus musculus OX=10090 GN=Prdx1 PE=1 SV=1	1	23	23	21	21	18	20	22	20	22	18	18	18	21	21	21	17	20	18	20	19	20	21	18	20	22	20	22	18	18	18	21	21	21	17	20	18	20	19	20	19	16
P35762	P35762	3	3	3	CD81 antigen	Cd81	sp|P35762|CD81_MOUSE CD81 antigen OS=Mus musculus OX=10090 GN=Cd81 PE=1 SV=2	1	3	3	3	1	2	2	2	2	2	3	3	2	2	2	2	2	2	2	3	2	3	1	2	2	2	2	2	3	3	2	2	2	2	2	2	2	3	2	3	1	2
P35821	P35821	18	18	18	Tyrosine-protein phosphatase non-receptor type 1	Ptpn1	sp|P35821|PTN1_MOUSE Tyrosine-protein phosphatase non-receptor type 1 OS=Mus musculus OX=10090 GN=Ptpn1 PE=1 SV=2	1	18	18	18	2	3	6	5	2	4	2	2	7	7	2	2	5	13	16	9	8	10	2	3	6	5	2	4	2	2	7	7	2	2	5	13	16	9	8	10	2	3
P35822	P35822	7	7	7	Receptor-type tyrosine-protein phosphatase kappa	Ptprk	sp|P35822|PTPRK_MOUSE Receptor-type tyrosine-protein phosphatase kappa OS=Mus musculus OX=10090 GN=Ptprk PE=1 SV=1	1	7	7	7	1	2	3	2	2	3	2	1	2	1	1	3	2	3	4	4	2	3	1	2	3	2	2	3	2	1	2	1	1	3	2	3	4	4	2	3	1	2
P35831	P35831	9	9	9	Tyrosine-protein phosphatase non-receptor type 12	Ptpn12	sp|P35831|PTN12_MOUSE Tyrosine-protein phosphatase non-receptor type 12 OS=Mus musculus OX=10090 GN=Ptpn12 PE=1 SV=3	1	9	9	9	5	1	2	3	3	4	2	1	4	3	2	4	2	5	2	4	3	1	5	1	2	3	3	4	2	1	4	3	2	4	2	5	2	4	3	1	5	1
P35917	P35917	2	2	2	Vascular endothelial growth factor receptor 3	Flt4	sp|P35917|VGFR3_MOUSE Vascular endothelial growth factor receptor 3 OS=Mus musculus OX=10090 GN=Flt4 PE=1 SV=1	1	2	2	2	1	1	0	0	2	1	1	0	1	1	0	2	1	2	2	1	1	0	1	1	0	0	2	1	1	0	1	1	0	2	1	2	2	1	1	0	1	1
P35922	P35922	11	10	10	Fragile X mental retardation protein 1 homolog	Fmr1	sp|P35922|FMR1_MOUSE Synaptic functional regulator FMR1 OS=Mus musculus OX=10090 GN=Fmr1 PE=1 SV=1	1	11	10	10	8	6	6	8	9	5	8	8	8	9	6	8	8	7	6	7	6	7	7	5	5	7	8	4	7	7	7	8	5	7	7	6	5	6	5	6	7	5
P35951	P35951	20	20	20	Low-density lipoprotein receptor	Ldlr	sp|P35951|LDLR_MOUSE Low-density lipoprotein receptor OS=Mus musculus OX=10090 GN=Ldlr PE=1 SV=2	1	20	20	20	10	11	10	9	11	10	13	9	10	12	14	9	8	3	9	7	6	7	10	11	10	9	11	10	13	9	10	12	14	9	8	3	9	7	6	7	10	11
P35979	P35979	8	8	8	60S ribosomal protein L12	Rpl12	sp|P35979|RL12_MOUSE 60S ribosomal protein L12 OS=Mus musculus OX=10090 GN=Rpl12 PE=1 SV=2	1	8	8	8	8	8	8	8	8	8	8	8	7	8	8	8	8	8	8	8	8	7	8	8	8	8	8	8	8	8	7	8	8	8	8	8	8	8	8	7	8	8
P35980	P35980	12	12	12	60S ribosomal protein L18	Rpl18	sp|P35980|RL18_MOUSE 60S ribosomal protein L18 OS=Mus musculus OX=10090 GN=Rpl18 PE=1 SV=3	1	12	12	12	10	10	9	10	9	8	10	9	10	11	7	8	9	11	11	9	10	10	10	10	9	10	9	8	10	9	10	11	7	8	9	11	11	9	10	10	10	10
P35991	P35991	3	3	3	Tyrosine-protein kinase BTK	Btk	sp|P35991|BTK_MOUSE Tyrosine-protein kinase BTK OS=Mus musculus OX=10090 GN=Btk PE=1 SV=4	1	3	3	3	0	0	0	1	0	1	0	0	1	1	1	3	2	3	2	0	2	2	0	0	0	1	0	1	0	0	1	1	1	3	2	3	2	0	2	2	0	0
P36371	P36371	9	9	9	Antigen peptide transporter 2	Tap2	sp|P36371|TAP2_MOUSE Antigen peptide transporter 2 OS=Mus musculus OX=10090 GN=Tap2 PE=1 SV=1	1	9	9	9	4	3	4	4	4	5	3	4	5	4	2	2	6	5	5	7	3	6	4	3	4	4	4	5	3	4	5	4	2	2	6	5	5	7	3	6	4	3
P36423	P36423	2	2	2	Thromboxane-A synthase	Tbxas1	sp|P36423|THAS_MOUSE Thromboxane-A synthase OS=Mus musculus OX=10090 GN=Tbxas1 PE=1 SV=2	1	2	2	2	1	0	1	0	1	1	1	0	0	0	0	1	1	1	1	2	2	1	1	0	1	0	1	1	1	0	0	0	0	1	1	1	1	2	2	1	1	0
P36536	P36536	10	7	7	GTP-binding protein SAR1a	Sar1a	sp|P36536|SAR1A_MOUSE GTP-binding protein SAR1a OS=Mus musculus OX=10090 GN=Sar1a PE=1 SV=1	1	10	7	7	8	6	7	9	9	8	9	8	8	9	9	8	8	8	8	8	9	7	6	4	5	6	7	5	6	6	6	6	7	6	6	6	6	6	7	5	6	4
P36552	P36552	35	35	35	Oxygen-dependent coproporphyrinogen-III oxidase, mitochondrial	Cpox	sp|P36552|HEM6_MOUSE Oxygen-dependent coproporphyrinogen-III oxidase, mitochondrial OS=Mus musculus OX=10090 GN=Cpox PE=1 SV=2	1	35	35	35	29	27	29	26	29	28	26	25	26	25	27	26	25	29	26	30	24	24	29	27	29	26	29	28	26	25	26	25	27	26	25	29	26	30	24	24	29	27
P36916	P36916	10	10	10	Guanine nucleotide-binding protein-like 1	Gnl1	sp|P36916|GNL1_MOUSE Guanine nucleotide-binding protein-like 1 OS=Mus musculus OX=10090 GN=Gnl1 PE=1 SV=4	1	10	10	10	5	3	3	3	3	4	3	3	5	3	3	4	2	3	2	6	4	4	5	3	3	3	3	4	3	3	5	3	3	4	2	3	2	6	4	4	5	3
P36993	P36993	18	14	14	Protein phosphatase 1B	Ppm1b	sp|P36993|PPM1B_MOUSE Protein phosphatase 1B OS=Mus musculus OX=10090 GN=Ppm1b PE=1 SV=1	1	18	14	14	12	10	14	16	14	17	12	12	10	16	15	15	11	7	11	17	15	12	10	7	11	12	10	13	10	9	10	12	12	11	10	7	7	14	12	10	10	7
P37040	P37040	45	45	45	NADPH--cytochrome P450 reductase	Por	sp|P37040|NCPR_MOUSE NADPH--cytochrome P450 reductase OS=Mus musculus OX=10090 GN=Por PE=1 SV=2	1	45	45	45	37	38	40	38	35	38	34	36	38	37	37	37	37	37	38	41	40	41	37	38	40	38	35	38	34	36	38	37	37	37	37	37	38	41	40	41	37	38
P37804	P37804	15	15	15	Transgelin	Tagln	sp|P37804|TAGL_MOUSE Transgelin OS=Mus musculus OX=10090 GN=Tagln PE=1 SV=3	1	15	15	15	8	6	7	7	13	10	5	5	13	8	10	15	6	9	9	10	13	8	8	6	7	7	13	10	5	5	13	8	10	15	6	9	9	10	13	8	8	6
P37913	P37913	3	3	3	DNA ligase 1	Lig1	sp|P37913|DNLI1_MOUSE DNA ligase 1 OS=Mus musculus OX=10090 GN=Lig1 PE=1 SV=2	1	3	3	3	1	0	0	0	1	1	0	0	2	1	1	2	0	1	1	1	1	2	1	0	0	0	1	1	0	0	2	1	1	2	0	1	1	1	1	2	1	0
P38060;Q8JZS7	P38060	17;1	17;1	17;1	Hydroxymethylglutaryl-CoA lyase, mitochondrial	Hmgcl	sp|P38060|HMGCL_MOUSE Hydroxymethylglutaryl-CoA lyase, mitochondrial OS=Mus musculus OX=10090 GN=Hmgcl PE=1 SV=2	2	17	17	17	17	17	17	17	17	17	17	16	17	17	17	17	16	16	16	16	17	16	17	17	17	17	17	17	17	16	17	17	17	17	16	16	16	16	17	16	17	17
P38647	P38647	52	52	52	Stress-70 protein, mitochondrial	Hspa9	sp|P38647|GRP75_MOUSE Stress-70 protein, mitochondrial OS=Mus musculus OX=10090 GN=Hspa9 PE=1 SV=3	1	52	52	52	44	43	48	43	44	40	40	40	41	45	39	41	44	36	42	45	44	45	44	43	48	43	44	40	40	40	41	45	39	41	44	36	42	45	44	45	44	43
P39039	P39039	8	8	8	Mannose-binding protein A	Mbl1	sp|P39039|MBL1_MOUSE Mannose-binding protein A OS=Mus musculus OX=10090 GN=Mbl1 PE=1 SV=1	1	8	8	8	7	6	6	8	6	4	6	4	6	5	7	5	5	5	6	6	6	6	7	6	6	8	6	4	6	4	6	5	7	5	5	5	6	6	6	6	7	6
P39053	P39053	12	3	3	Dynamin-1	Dnm1	sp|P39053|DYN1_MOUSE Dynamin-1 OS=Mus musculus OX=10090 GN=Dnm1 PE=1 SV=2	1	12	3	3	5	7	6	6	7	7	6	9	9	6	5	9	5	9	9	7	7	7	0	0	0	0	0	0	0	1	0	0	0	1	0	0	0	0	0	1	0	0
P39054	P39054	39	39	26	Dynamin-2	Dnm2	sp|P39054|DYN2_MOUSE Dynamin-2 OS=Mus musculus OX=10090 GN=Dnm2 PE=1 SV=2	1	39	39	26	23	25	28	26	32	27	23	31	35	25	24	33	26	35	33	29	31	29	23	25	28	26	32	27	23	31	35	25	24	33	26	35	33	29	31	29	16	16
P39061	P39061	23	23	23	Collagen alpha-1(XVIII) chain;Endostatin	Col18a1	sp|P39061|COIA1_MOUSE Collagen alpha-1(XVIII) chain OS=Mus musculus OX=10090 GN=Col18a1 PE=1 SV=4	1	23	23	23	9	8	10	9	16	11	6	10	17	9	10	18	12	17	16	15	13	15	9	8	10	9	16	11	6	10	17	9	10	18	12	17	16	15	13	15	9	8
P39098	P39098	2	2	2	Mannosyl-oligosaccharide 1,2-alpha-mannosidase IB	Man1a2	sp|P39098|MA1A2_MOUSE Mannosyl-oligosaccharide 1,2-alpha-mannosidase IB OS=Mus musculus OX=10090 GN=Man1a2 PE=1 SV=1	1	2	2	2	0	0	0	1	1	0	0	0	0	0	0	0	0	1	0	0	0	0	0	0	0	1	1	0	0	0	0	0	0	0	0	1	0	0	0	0	0	0
P39447	P39447	54	54	54	Tight junction protein ZO-1	Tjp1	sp|P39447|ZO1_MOUSE Tight junction protein ZO-1 OS=Mus musculus OX=10090 GN=Tjp1 PE=1 SV=2	1	54	54	54	26	24	26	34	38	33	23	25	36	31	24	44	29	30	36	30	30	35	26	24	26	34	38	33	23	25	36	31	24	44	29	30	36	30	30	35	26	24
P39655	P39655	3	3	3	Arachidonate 12-lipoxygenase, 12S-type	Alox12	sp|P39655|LOX12_MOUSE Polyunsaturated fatty acid lipoxygenase ALOX12 OS=Mus musculus OX=10090 GN=Alox12 PE=1 SV=4	1	3	3	3	0	1	1	0	0	0	0	0	1	0	1	1	1	0	1	2	3	1	0	1	1	0	0	0	0	0	1	0	1	1	1	0	1	2	3	1	0	1
P39749	P39749	4	4	4	Flap endonuclease 1	Fen1	sp|P39749|FEN1_MOUSE Flap endonuclease 1 OS=Mus musculus OX=10090 GN=Fen1 PE=1 SV=1	1	4	4	4	0	0	0	1	1	1	0	0	0	0	1	1	1	2	1	1	3	1	0	0	0	1	1	1	0	0	0	0	1	1	1	2	1	1	3	1	0	0
P40124;Q9CYT6	P40124	37;1	37;1	37;1	Adenylyl cyclase-associated protein 1	Cap1	sp|P40124|CAP1_MOUSE Adenylyl cyclase-associated protein 1 OS=Mus musculus OX=10090 GN=Cap1 PE=1 SV=4	2	37	37	37	29	30	27	27	22	21	27	23	26	25	23	27	26	29	28	28	31	30	29	30	27	27	22	21	27	23	26	25	23	27	26	29	28	28	31	30	29	30
P40142	P40142	44	44	44	Transketolase	Tkt	sp|P40142|TKT_MOUSE Transketolase OS=Mus musculus OX=10090 GN=Tkt PE=1 SV=1	1	44	44	44	40	40	41	40	40	39	41	40	40	41	38	38	40	40	39	41	39	40	40	40	41	40	40	39	41	40	40	41	38	38	40	40	39	41	39	40	40	40
P40201	P40201	4	4	3	Chromodomain-helicase-DNA-binding protein 1	Chd1	sp|P40201|CHD1_MOUSE Chromodomain-helicase-DNA-binding protein 1 OS=Mus musculus OX=10090 GN=Chd1 PE=1 SV=3	1	4	4	3	1	0	1	0	2	2	1	2	0	1	0	2	1	2	2	2	1	0	1	0	1	0	2	2	1	2	0	1	0	2	1	2	2	2	1	0	1	0
P40224	P40224	1	1	1	Stromal cell-derived factor 1	Cxcl12	sp|P40224|SDF1_MOUSE Stromal cell-derived factor 1 OS=Mus musculus OX=10090 GN=Cxcl12 PE=2 SV=2	1	1	1	1	0	0	0	0	0	0	0	0	1	0	0	1	0	0	0	0	0	0	0	0	0	0	0	0	0	0	1	0	0	1	0	0	0	0	0	0	0	0
P40237	P40237	5	5	5	CD82 antigen	Cd82	sp|P40237|CD82_MOUSE CD82 antigen OS=Mus musculus OX=10090 GN=Cd82 PE=1 SV=1	1	5	5	5	2	2	1	3	4	5	1	2	2	3	3	2	3	2	3	2	2	3	2	2	1	3	4	5	1	2	2	3	3	2	3	2	3	2	2	3	2	2
P40240	P40240	3	3	3	CD9 antigen	Cd9	sp|P40240|CD9_MOUSE CD9 antigen OS=Mus musculus OX=10090 GN=Cd9 PE=1 SV=2	1	3	3	3	1	1	1	0	2	1	1	0	0	2	1	3	0	3	2	3	2	2	1	1	1	0	2	1	1	0	0	2	1	3	0	3	2	3	2	2	1	1
P40336	P40336	15	15	13	Vacuolar protein sorting-associated protein 26A	Vps26a	sp|P40336|VP26A_MOUSE Vacuolar protein sorting-associated protein 26A OS=Mus musculus OX=10090 GN=Vps26a PE=1 SV=1	1	15	15	13	11	7	10	12	13	12	12	12	12	9	11	14	12	12	14	12	12	13	11	7	10	12	13	12	12	12	12	9	11	14	12	12	14	12	12	13	9	5
P40338	P40338	2	2	2	Von Hippel-Lindau disease tumor suppressor	Vhl	sp|P40338|VHL_MOUSE von Hippel-Lindau disease tumor suppressor OS=Mus musculus OX=10090 GN=Vhl PE=1 SV=1	1	2	2	2	0	0	0	0	0	1	0	0	2	0	0	1	2	2	1	0	0	0	0	0	0	0	0	1	0	0	2	0	0	1	2	2	1	0	0	0	0	0
P40630	P40630	12	12	12	Transcription factor A, mitochondrial	Tfam	sp|P40630|TFAM_MOUSE Transcription factor A, mitochondrial OS=Mus musculus OX=10090 GN=Tfam PE=1 SV=2	1	12	12	12	7	8	6	8	5	4	7	8	6	8	7	5	6	4	6	9	4	7	7	8	6	8	5	4	7	8	6	8	7	5	6	4	6	9	4	7	7	8
P40936	P40936	19	19	19	Indolethylamine N-methyltransferase	Inmt	sp|P40936|INMT_MOUSE Indolethylamine N-methyltransferase OS=Mus musculus OX=10090 GN=Inmt PE=1 SV=1	1	19	19	19	15	15	15	14	14	13	14	12	14	15	14	14	14	11	13	15	14	13	15	15	15	14	14	13	14	12	14	15	14	14	14	11	13	15	14	13	15	15
P41105	P41105	11	11	11	60S ribosomal protein L28	Rpl28	sp|P41105|RL28_MOUSE 60S ribosomal protein L28 OS=Mus musculus OX=10090 GN=Rpl28 PE=1 SV=2	1	11	11	11	9	9	10	8	8	8	9	7	9	8	7	8	6	9	9	9	8	8	9	9	10	8	8	8	9	7	9	8	7	8	6	9	9	9	8	8	9	9
P41216	P41216	47	47	44	Long-chain-fatty-acid--CoA ligase 1	Acsl1	sp|P41216|ACSL1_MOUSE Long-chain-fatty-acid--CoA ligase 1 OS=Mus musculus OX=10090 GN=Acsl1 PE=1 SV=2	1	47	47	44	44	45	46	44	47	43	45	42	41	46	47	40	42	37	42	46	45	47	44	45	46	44	47	43	45	42	41	46	47	40	42	37	42	46	45	47	41	42
P41233	P41233	15	15	14	ATP-binding cassette sub-family A member 1	Abca1	sp|P41233|ABCA1_MOUSE Phospholipid-transporting ATPase ABCA1 OS=Mus musculus OX=10090 GN=Abca1 PE=1 SV=4	1	15	15	14	5	3	4	2	7	3	6	3	5	3	2	4	5	11	9	4	3	3	5	3	4	2	7	3	6	3	5	3	2	4	5	11	9	4	3	3	5	3
P41241;P41242	P41241	19;1	19;1	19;1	Tyrosine-protein kinase CSK	Csk	sp|P41241|CSK_MOUSE Tyrosine-protein kinase CSK OS=Mus musculus OX=10090 GN=Csk PE=1 SV=2	2	19	19	19	8	8	9	11	13	11	7	8	9	9	8	13	11	9	8	11	11	11	8	8	9	11	13	11	7	8	9	9	8	13	11	9	8	11	11	11	8	8
P41245	P41245	9	9	9	Matrix metalloproteinase-9	Mmp9	sp|P41245|MMP9_MOUSE Matrix metalloproteinase-9 OS=Mus musculus OX=10090 GN=Mmp9 PE=1 SV=2	1	9	9	9	0	0	0	0	1	0	0	1	0	0	0	0	1	9	5	3	2	2	0	0	0	0	1	0	0	1	0	0	0	0	1	9	5	3	2	2	0	0
P41317	P41317	11	11	11	Mannose-binding protein C	Mbl2	sp|P41317|MBL2_MOUSE Mannose-binding protein C OS=Mus musculus OX=10090 GN=Mbl2 PE=1 SV=2	1	11	11	11	8	5	8	7	6	7	7	7	5	8	8	6	5	7	7	8	7	9	8	5	8	7	6	7	7	7	5	8	8	6	5	7	7	8	7	9	8	5
P41731	P41731	1	1	1	CD63 antigen	Cd63	sp|P41731|CD63_MOUSE CD63 antigen OS=Mus musculus OX=10090 GN=Cd63 PE=1 SV=2	1	1	1	1	0	0	0	0	0	0	0	0	0	0	0	1	0	0	0	0	0	0	0	0	0	0	0	0	0	0	0	0	0	1	0	0	0	0	0	0	0	0
P42125	P42125	18	18	18	Enoyl-CoA delta isomerase 1, mitochondrial	Eci1	sp|P42125|ECI1_MOUSE Enoyl-CoA delta isomerase 1, mitochondrial OS=Mus musculus OX=10090 GN=Eci1 PE=1 SV=2	1	18	18	18	17	17	18	18	17	16	18	18	18	18	18	17	17	15	16	16	17	18	17	17	18	18	17	16	18	18	18	18	18	17	17	15	16	16	17	18	17	17
P42128;Q3UCQ1	P42128	4;1	4;1	4;1	Forkhead box protein K1	Foxk1	sp|P42128|FOXK1_MOUSE Forkhead box protein K1 OS=Mus musculus OX=10090 GN=Foxk1 PE=1 SV=2	2	4	4	4	1	0	0	0	0	1	2	1	1	0	0	3	0	1	1	1	1	1	1	0	0	0	0	1	2	1	1	0	0	3	0	1	1	1	1	1	1	0
P42208	P42208	22	22	22	Septin-2	2023-09-02	sp|P42208|SEPT2_MOUSE Septin-2 OS=Mus musculus OX=10090 GN=Septin2 PE=1 SV=2	1	22	22	22	15	14	13	16	16	16	14	16	14	16	11	15	15	16	16	16	18	15	15	14	13	16	16	16	14	16	14	16	11	15	15	16	16	16	18	15	15	14
P42225	P42225	31	31	31	Signal transducer and activator of transcription 1	Stat1	sp|P42225|STAT1_MOUSE Signal transducer and activator of transcription 1 OS=Mus musculus OX=10090 GN=Stat1 PE=1 SV=1	1	31	31	31	19	14	14	18	20	22	16	14	20	21	15	21	25	24	24	20	18	26	19	14	14	18	20	22	16	14	20	21	15	21	25	24	24	20	18	26	19	14
P42227	P42227	36	36	36	Signal transducer and activator of transcription 3	Stat3	sp|P42227|STAT3_MOUSE Signal transducer and activator of transcription 3 OS=Mus musculus OX=10090 GN=Stat3 PE=1 SV=2	1	36	36	36	17	10	13	13	23	21	13	14	19	18	15	21	23	30	27	25	22	21	17	10	13	13	23	21	13	14	19	18	15	21	23	30	27	25	22	21	17	10
P42230	P42230	17	4	4	Signal transducer and activator of transcription 5A	Stat5a	sp|P42230|STA5A_MOUSE Signal transducer and activator of transcription 5A OS=Mus musculus OX=10090 GN=Stat5a PE=1 SV=1	1	17	4	4	9	7	7	7	10	9	4	5	7	7	8	9	8	6	7	6	5	6	1	1	1	1	2	2	1	1	1	1	2	2	2	1	1	1	1	1	1	1
P42232	P42232	20	20	7	Signal transducer and activator of transcription 5B	Stat5b	sp|P42232|STA5B_MOUSE Signal transducer and activator of transcription 5B OS=Mus musculus OX=10090 GN=Stat5b PE=1 SV=1	1	20	20	7	11	8	9	9	11	12	4	7	10	9	9	12	9	7	8	8	7	10	11	8	9	9	11	12	4	7	10	9	9	12	9	7	8	8	7	10	3	2
P42337	P42337	2	2	2	Phosphatidylinositol 4,5-bisphosphate 3-kinase catalytic subunit alpha isoform	Pik3ca	sp|P42337|PK3CA_MOUSE Phosphatidylinositol 4,5-bisphosphate 3-kinase catalytic subunit alpha isoform OS=Mus musculus OX=10090 GN=Pik3ca PE=1 SV=2	1	2	2	2	1	1	1	0	1	0	0	0	0	0	1	1	1	1	1	1	0	1	1	1	1	0	1	0	0	0	0	0	1	1	1	1	1	1	0	1	1	1
P42567	P42567	27	27	27	Epidermal growth factor receptor substrate 15	Eps15	sp|P42567|EPS15_MOUSE Epidermal growth factor receptor substrate 15 OS=Mus musculus OX=10090 GN=Eps15 PE=1 SV=1	1	27	27	27	14	16	15	18	21	19	19	15	19	20	14	20	20	20	19	20	17	21	14	16	15	18	21	19	19	15	19	20	14	20	20	20	19	20	17	21	14	16
P42586	P42586	1	1	1	Homeobox protein Nkx-2.2	Nkx2-2	sp|P42586|NKX22_MOUSE Homeobox protein Nkx-2.2 OS=Mus musculus OX=10090 GN=Nkx2-2 PE=1 SV=2	1	1	1	1	1	1	1	1	1	1	1	0	0	1	1	1	1	0	1	0	0	0	1	1	1	1	1	1	1	0	0	1	1	1	1	0	1	0	0	0	1	1
P42669	P42669	14	14	13	Transcriptional activator protein Pur-alpha	Pura	sp|P42669|PURA_MOUSE Transcriptional activator protein Pur-alpha OS=Mus musculus OX=10090 GN=Pura PE=1 SV=1	1	14	14	13	14	13	13	10	10	10	12	12	11	12	10	11	11	11	11	11	11	13	14	13	13	10	10	10	12	12	11	12	10	11	11	11	11	11	11	13	13	12
P42703	P42703	7	7	7	Leukemia inhibitory factor receptor	Lifr	sp|P42703|LIFR_MOUSE Leukemia inhibitory factor receptor OS=Mus musculus OX=10090 GN=Lifr PE=1 SV=1	1	7	7	7	6	5	6	4	4	3	2	2	4	4	3	3	2	1	2	3	3	5	6	5	6	4	4	3	2	2	4	4	3	3	2	1	2	3	3	5	6	5
P42859	P42859	17	17	17	Huntingtin	Htt	sp|P42859|HD_MOUSE Huntingtin OS=Mus musculus OX=10090 GN=Htt PE=1 SV=2	1	17	17	17	3	1	5	4	4	4	3	2	4	6	2	5	5	7	7	4	3	7	3	1	5	4	4	4	3	2	4	6	2	5	5	7	7	4	3	7	3	1
P42925	P42925	7	7	7	Peroxisomal membrane protein 2	Pxmp2	sp|P42925|PXMP2_MOUSE Peroxisomal membrane protein 2 OS=Mus musculus OX=10090 GN=Pxmp2 PE=1 SV=2	1	7	7	7	5	3	4	6	6	7	6	6	6	6	4	4	6	4	5	6	5	3	5	3	4	6	6	7	6	6	6	6	4	4	6	4	5	6	5	3	5	3
P42932	P42932	42	42	42	T-complex protein 1 subunit theta	Cct8	sp|P42932|TCPQ_MOUSE T-complex protein 1 subunit theta OS=Mus musculus OX=10090 GN=Cct8 PE=1 SV=3	1	42	42	42	37	35	35	36	32	32	33	34	31	38	33	37	33	30	30	34	32	36	37	35	35	36	32	32	33	34	31	38	33	37	33	30	30	34	32	36	37	35
P43006	P43006	8	8	8	Excitatory amino acid transporter 2	Slc1a2	sp|P43006|EAA2_MOUSE Excitatory amino acid transporter 2 OS=Mus musculus OX=10090 GN=Slc1a2 PE=1 SV=1	1	8	8	8	6	3	5	6	6	7	3	4	3	5	5	4	3	0	3	6	4	2	6	3	5	6	6	7	3	4	3	5	5	4	3	0	3	6	4	2	6	3
P43024	P43024	5	5	5	Cytochrome c oxidase subunit 6A1, mitochondrial	Cox6a1	sp|P43024|CX6A1_MOUSE Cytochrome c oxidase subunit 6A1, mitochondrial OS=Mus musculus OX=10090 GN=Cox6a1 PE=1 SV=2	1	5	5	5	3	5	5	5	5	5	5	5	5	5	5	5	5	4	4	4	5	4	3	5	5	5	5	5	5	5	5	5	5	5	5	4	4	4	5	4	3	5
P43025	P43025	5	5	5	Tetranectin	Clec3b	sp|P43025|TETN_MOUSE Tetranectin OS=Mus musculus OX=10090 GN=Clec3b PE=1 SV=2	1	5	5	5	4	3	4	4	4	5	3	4	4	3	2	5	3	4	1	4	2	4	4	3	4	4	4	5	3	4	4	3	2	5	3	4	1	4	2	4	4	3
P43120	P43120	1	1	1	Hematopoietically-expressed homeobox protein Hhex	Hhex	sp|P43120|HHEX_MOUSE Hematopoietically-expressed homeobox protein Hhex OS=Mus musculus OX=10090 GN=Hhex PE=1 SV=1	1	1	1	1	0	0	0	1	0	0	1	0	1	0	0	0	0	0	0	1	1	0	0	0	0	1	0	0	1	0	1	0	0	0	0	0	0	1	1	0	0	0
P43247	P43247	4	4	4	DNA mismatch repair protein Msh2	Msh2	sp|P43247|MSH2_MOUSE DNA mismatch repair protein Msh2 OS=Mus musculus OX=10090 GN=Msh2 PE=1 SV=1	1	4	4	4	0	0	1	1	2	0	0	1	0	0	0	2	1	2	1	1	0	0	0	0	1	1	2	0	0	1	0	0	0	2	1	2	1	1	0	0	0	0
P43274;Q07133	P43274	7;1	2;0	2;0	Histone H1.4	Hist1h1e	sp|P43274|H14_MOUSE Histone H1.4 OS=Mus musculus OX=10090 GN=H1-4 PE=1 SV=2	2	7	2	2	7	7	6	6	4	5	3	3	5	6	6	4	4	7	5	7	7	7	2	2	2	2	2	2	2	2	2	2	2	2	2	2	1	2	2	2	2	2
P43275	P43275	5	1	1	Histone H1.1	Hist1h1a	sp|P43275|H11_MOUSE Histone H1.1 OS=Mus musculus OX=10090 GN=H1-1 PE=1 SV=2	1	5	1	1	5	4	3	3	1	3	0	0	3	3	4	1	2	5	4	4	5	4	1	0	0	0	0	1	0	0	1	0	1	0	1	1	1	0	1	0	1	0
P43276	P43276	3	3	3	Histone H1.5	Hist1h1b	sp|P43276|H15_MOUSE Histone H1.5 OS=Mus musculus OX=10090 GN=H1-5 PE=1 SV=2	1	3	3	3	2	2	2	2	2	1	2	1	3	2	1	2	1	3	3	2	3	3	2	2	2	2	2	1	2	1	3	2	1	2	1	3	3	2	3	3	2	2
P43277	P43277	7	1	1	Histone H1.3	Hist1h1d	sp|P43277|H13_MOUSE Histone H1.3 OS=Mus musculus OX=10090 GN=H1-3 PE=1 SV=2	1	7	1	1	7	7	6	6	4	5	3	3	5	6	6	4	4	7	6	7	7	7	1	1	1	1	1	1	1	1	1	1	1	1	1	1	1	1	1	1	1	1
P43346	P43346	2	2	2	Deoxycytidine kinase	Dck	sp|P43346|DCK_MOUSE Deoxycytidine kinase OS=Mus musculus OX=10090 GN=Dck PE=1 SV=1	1	2	2	2	1	1	0	0	0	1	1	1	1	1	1	1	1	2	1	2	1	2	1	1	0	0	0	1	1	1	1	1	1	1	1	2	1	2	1	2	1	1
P43406	P43406	9	9	9	Integrin alpha-V;Integrin alpha-V heavy chain;Integrin alpha-V light chain	Itgav	sp|P43406|ITAV_MOUSE Integrin alpha-V OS=Mus musculus OX=10090 GN=Itgav PE=1 SV=2	1	9	9	9	3	2	3	2	3	2	2	2	4	5	1	6	1	4	2	4	4	6	3	2	3	2	3	2	2	2	4	5	1	6	1	4	2	4	4	6	3	2
P43883	P43883	25	25	25	Perilipin-2	Plin2	sp|P43883|PLIN2_MOUSE Perilipin-2 OS=Mus musculus OX=10090 GN=Plin2 PE=1 SV=2	1	25	25	25	23	20	23	23	24	24	24	23	21	25	24	24	16	17	16	22	20	25	23	20	23	23	24	24	24	23	21	25	24	24	16	17	16	22	20	25	23	20
P45376	P45376	18	18	18	Aldose reductase	Akr1b1	sp|P45376|ALDR_MOUSE Aldo-keto reductase family 1 member B1 OS=Mus musculus OX=10090 GN=Akr1b1 PE=1 SV=3	1	18	18	18	14	10	14	12	15	13	12	13	14	13	11	16	13	14	16	11	13	14	14	10	14	12	15	13	12	13	14	13	11	16	13	14	16	11	13	14	14	10
P45377	P45377	13	13	10	Aldose reductase-related protein 2	Akr1b8	sp|P45377|ALD2_MOUSE Aldose reductase-related protein 2 OS=Mus musculus OX=10090 GN=Akr1b8 PE=1 SV=2	1	13	13	10	6	8	9	10	10	8	8	8	9	9	8	12	10	11	10	11	10	11	6	8	9	10	10	8	8	8	9	9	8	12	10	11	10	11	10	11	4	5
P45481	P45481	2	2	2	CREB-binding protein	Crebbp	sp|P45481|CBP_MOUSE Histone lysine acetyltransferase CREBBP OS=Mus musculus OX=10090 GN=Crebbp PE=1 SV=3	1	2	2	2	0	0	0	0	1	0	0	0	0	0	2	0	0	0	0	0	0	0	0	0	0	0	1	0	0	0	0	0	2	0	0	0	0	0	0	0	0	0
P45591	P45591	11	9	9	Cofilin-2	Cfl2	sp|P45591|COF2_MOUSE Cofilin-2 OS=Mus musculus OX=10090 GN=Cfl2 PE=1 SV=1	1	11	9	9	7	8	9	8	8	7	9	8	10	10	9	11	8	8	9	10	9	8	6	7	8	6	7	6	8	7	9	8	8	9	7	7	8	9	7	7	6	7
P45700	P45700	12	12	12	Mannosyl-oligosaccharide 1,2-alpha-mannosidase IA	Man1a1	sp|P45700|MA1A1_MOUSE Mannosyl-oligosaccharide 1,2-alpha-mannosidase IA OS=Mus musculus OX=10090 GN=Man1a1 PE=1 SV=1	1	12	12	12	4	5	4	10	9	6	6	6	8	6	6	9	6	6	5	6	4	5	4	5	4	10	9	6	6	6	8	6	6	9	6	6	5	6	4	5	4	5
P45878	P45878	9	9	9	Peptidyl-prolyl cis-trans isomerase FKBP2	Fkbp2	sp|P45878|FKBP2_MOUSE Peptidyl-prolyl cis-trans isomerase FKBP2 OS=Mus musculus OX=10090 GN=Fkbp2 PE=1 SV=1	1	9	9	9	7	6	7	7	7	7	6	6	7	7	6	7	6	7	6	7	7	8	7	6	7	7	7	7	6	6	7	7	6	7	6	7	6	7	7	8	7	6
P45952	P45952	27	27	27	Medium-chain specific acyl-CoA dehydrogenase, mitochondrial	Acadm	sp|P45952|ACADM_MOUSE Medium-chain specific acyl-CoA dehydrogenase, mitochondrial OS=Mus musculus OX=10090 GN=Acadm PE=1 SV=1	1	27	27	27	24	24	24	23	23	25	24	24	24	24	22	22	24	23	23	23	22	23	24	24	24	23	23	25	24	24	24	24	22	22	24	23	23	23	22	23	24	24
P46061	P46061	28	28	28	Ran GTPase-activating protein 1	Rangap1	sp|P46061|RAGP1_MOUSE Ran GTPase-activating protein 1 OS=Mus musculus OX=10090 GN=Rangap1 PE=1 SV=2	1	28	28	28	12	11	17	18	19	17	12	13	17	19	16	19	14	20	19	18	17	18	12	11	17	18	19	17	12	13	17	19	16	19	14	20	19	18	17	18	12	11
P46062	P46062	6	6	6	Signal-induced proliferation-associated protein 1	Sipa1	sp|P46062|SIPA1_MOUSE Signal-induced proliferation-associated protein 1 OS=Mus musculus OX=10090 GN=Sipa1 PE=1 SV=2	1	6	6	6	2	0	2	2	2	1	1	3	1	1	0	3	2	3	2	1	1	2	2	0	2	2	2	1	1	3	1	1	0	3	2	3	2	1	1	2	2	0
P46412;P21765	P46412	7;1	7;1	7;1	Glutathione peroxidase 3	Gpx3	sp|P46412|GPX3_MOUSE Glutathione peroxidase 3 OS=Mus musculus OX=10090 GN=Gpx3 PE=1 SV=2	2	7	7	7	3	5	5	2	3	3	2	2	5	4	4	6	4	2	2	2	2	2	3	5	5	2	3	3	2	2	5	4	4	6	4	2	2	2	2	2	3	5
P46414	P46414	3	3	3	Cyclin-dependent kinase inhibitor 1B	Cdkn1b	sp|P46414|CDN1B_MOUSE Cyclin-dependent kinase inhibitor 1B OS=Mus musculus OX=10090 GN=Cdkn1b PE=1 SV=2	1	3	3	3	3	2	3	2	2	2	2	1	3	2	2	2	2	2	3	1	2	2	3	2	3	2	2	2	2	1	3	2	2	2	2	2	3	1	2	2	3	2
P46425	P46425	14	1	1	Glutathione S-transferase P 2	Gstp2	sp|P46425|GSTP2_MOUSE Glutathione S-transferase P 2 OS=Mus musculus OX=10090 GN=Gstp2 PE=1 SV=2	1	14	1	1	13	13	13	12	12	12	12	11	12	13	13	13	12	12	12	13	13	13	0	0	0	0	0	0	0	0	0	0	0	1	0	0	0	0	0	0	0	0
P46460	P46460	40	40	39	Vesicle-fusing ATPase	Nsf	sp|P46460|NSF_MOUSE Vesicle-fusing ATPase OS=Mus musculus OX=10090 GN=Nsf PE=1 SV=2	1	40	40	39	20	16	22	27	24	22	18	20	23	26	19	26	26	24	25	23	22	23	20	16	22	27	24	22	18	20	23	26	19	26	26	24	25	23	22	23	20	16
P46467	P46467	20	20	17	Vacuolar protein sorting-associated protein 4B	Vps4b	sp|P46467|VPS4B_MOUSE Vacuolar protein sorting-associated protein 4B OS=Mus musculus OX=10090 GN=Vps4b PE=1 SV=2	1	20	20	17	10	11	10	10	7	12	5	10	8	10	7	12	11	10	12	10	8	7	10	11	10	10	7	12	5	10	8	10	7	12	11	10	12	10	8	7	7	8
P46471	P46471	30	30	30	26S protease regulatory subunit 7	Psmc2	sp|P46471|PRS7_MOUSE 26S proteasome regulatory subunit 7 OS=Mus musculus OX=10090 GN=Psmc2 PE=1 SV=5	1	30	30	30	27	27	28	26	27	25	27	26	24	27	26	26	24	26	25	26	27	27	27	27	28	26	27	25	27	26	24	27	26	26	24	26	25	26	27	27	27	27
P46638;P62492;Q9WTL2	P46638;P62492	13;11;1	13;11;1	13;11;1	Ras-related protein Rab-11B;Ras-related protein Rab-11A	Rab11b;Rab11a	sp|P46638|RB11B_MOUSE Ras-related protein Rab-11B OS=Mus musculus OX=10090 GN=Rab11b PE=1 SV=3;sp|P62492|RB11A_MOUSE Ras-related protein Rab-11A OS=Mus musculus OX=10090 GN=Rab11a PE=1 SV=3	3	13	13	13	10	8	10	12	12	12	9	10	10	11	9	12	11	11	11	13	13	11	10	8	10	12	12	12	9	10	10	11	9	12	11	11	11	13	13	11	10	8
P46656	P46656	7	7	7	Adrenodoxin, mitochondrial	Fdx1	sp|P46656|ADX_MOUSE Adrenodoxin, mitochondrial OS=Mus musculus OX=10090 GN=Fdx1 PE=1 SV=1	1	7	7	7	5	6	6	6	6	5	5	5	5	7	5	5	5	5	5	6	6	7	5	6	6	6	6	5	5	5	5	7	5	5	5	5	5	6	6	7	5	6
P46662	P46662	1	1	1	Merlin	Nf2	sp|P46662|MERL_MOUSE Merlin OS=Mus musculus OX=10090 GN=Nf2 PE=1 SV=2	1	1	1	1	0	0	0	1	0	0	1	0	1	0	1	1	0	0	0	0	0	0	0	0	0	1	0	0	1	0	1	0	1	1	0	0	0	0	0	0	0	0
P46664	P46664	21	21	20	Adenylosuccinate synthetase isozyme 2	Adss	sp|P46664|PURA2_MOUSE Adenylosuccinate synthetase isozyme 2 OS=Mus musculus OX=10090 GN=Adss2 PE=1 SV=2	1	21	21	20	12	12	13	10	13	10	10	12	11	14	11	12	13	13	14	13	9	12	12	12	13	10	13	10	10	12	11	14	11	12	13	13	14	13	9	12	11	11
P46718	P46718	2	2	2	Programmed cell death protein 2	Pdcd2	sp|P46718|PDCD2_MOUSE Programmed cell death protein 2 OS=Mus musculus OX=10090 GN=Pdcd2 PE=2 SV=2	1	2	2	2	1	1	2	2	1	2	1	1	2	2	1	2	1	1	2	2	1	1	1	1	2	2	1	2	1	1	2	2	1	2	1	1	2	2	1	1	1	1
P46735;O88329;Q9D6A1	P46735	38;5;1	38;5;1	38;5;1	Unconventional myosin-Ib	Myo1b	sp|P46735|MYO1B_MOUSE Unconventional myosin-Ib OS=Mus musculus OX=10090 GN=Myo1b PE=1 SV=3	3	38	38	38	25	23	21	25	26	24	22	25	25	25	26	23	23	26	32	27	28	28	25	23	21	25	26	24	22	25	25	25	26	23	23	26	32	27	28	28	25	23
P46737	P46737	14	14	13	Lys-63-specific deubiquitinase BRCC36	Brcc3	sp|P46737|BRCC3_MOUSE Lys-63-specific deubiquitinase BRCC36 OS=Mus musculus OX=10090 GN=Brcc3 PE=1 SV=1	1	14	14	13	9	9	9	10	8	9	8	8	9	10	11	9	9	8	8	10	7	9	9	9	9	10	8	9	8	8	9	10	11	9	9	8	8	10	7	9	9	8
P46935	P46935	36	36	32	E3 ubiquitin-protein ligase NEDD4	Nedd4	sp|P46935|NEDD4_MOUSE E3 ubiquitin-protein ligase NEDD4 OS=Mus musculus OX=10090 GN=Nedd4 PE=1 SV=3	1	36	36	32	21	17	21	22	24	22	17	17	28	21	21	23	23	26	22	23	21	21	21	17	21	22	24	22	17	17	28	21	21	23	23	26	22	23	21	21	19	15
P46938	P46938	9	9	9	Transcriptional coactivator YAP1	Yap1	sp|P46938|YAP1_MOUSE Transcriptional coactivator YAP1 OS=Mus musculus OX=10090 GN=Yap1 PE=1 SV=2	1	9	9	9	2	3	3	4	4	4	2	5	2	4	6	6	2	2	1	5	5	4	2	3	3	4	4	4	2	5	2	4	6	6	2	2	1	5	5	4	2	3
P46978	P46978	18	18	18	Dolichyl-diphosphooligosaccharide--protein glycosyltransferase subunit STT3A	Stt3a	sp|P46978|STT3A_MOUSE Dolichyl-diphosphooligosaccharide--protein glycosyltransferase subunit STT3A OS=Mus musculus OX=10090 GN=Stt3a PE=1 SV=1	1	18	18	18	11	9	8	8	13	11	7	8	11	10	8	8	10	11	12	11	9	11	11	9	8	8	13	11	7	8	11	10	8	8	10	11	12	11	9	11	11	9
P47199	P47199	23	23	23	Quinone oxidoreductase	Cryz	sp|P47199|QOR_MOUSE Quinone oxidoreductase OS=Mus musculus OX=10090 GN=Cryz PE=1 SV=1	1	23	23	23	21	21	21	21	21	19	20	21	20	21	21	22	20	19	20	21	20	22	21	21	21	21	21	19	20	21	20	21	21	22	20	19	20	21	20	22	21	21
P47713	P47713	5	5	5	Cytosolic phospholipase A2;Phospholipase A2;Lysophospholipase	Pla2g4a	sp|P47713|PA24A_MOUSE Cytosolic phospholipase A2 OS=Mus musculus OX=10090 GN=Pla2g4a PE=1 SV=1	1	5	5	5	0	0	0	1	0	1	0	0	0	0	0	0	0	4	4	0	1	0	0	0	0	1	0	1	0	0	0	0	0	0	0	4	4	0	1	0	0	0
P47738	P47738	41	39	38	Aldehyde dehydrogenase, mitochondrial	Aldh2	sp|P47738|ALDH2_MOUSE Aldehyde dehydrogenase, mitochondrial OS=Mus musculus OX=10090 GN=Aldh2 PE=1 SV=1	1	41	39	38	41	40	39	39	39	37	38	37	37	39	37	38	38	38	37	41	40	39	39	38	37	37	37	35	36	35	35	37	35	36	36	36	35	39	38	37	38	37
9;1716160;1716161;1716162;1716163;1716164;1716165;1716166;1716167;1716168;1716169;1716170;1716171;1716172;1716173;1716174;1716175;1716176;1716177;1716178;1716179;1716180;1716181;1716182;1716183;1716184;1716185;1716186;1716187;1716188;1716189;1716190;1716191;1716192;1716193;1716194;1716195;1716196;1716197;1716198;1716199;1716200;1716201;1716202;1716203;1716204;1716205;1716206;1716207;1716208;17162…	6682;6771;121745;242278;304859;304878;345835;370939;420681;703504;714960;946554;946647;1012404;1040336;1040393;1212302;1334408;1460721;1546228;1558228;1558299;1613340;1613435;1619235;1619305;1621824;1636647;1640460;1640510;1709506;1709521;1715134;1716133;1716384;1846458;1858955;1859039;1859129;1910573;1950338	1222;1223;1224;1225;1226;1227	143;193;210;297;302;424	10090
P47740;P47739	P47740	32;3	32;3	32;3	Fatty aldehyde dehydrogenase	Aldh3a2	sp|P47740|AL3A2_MOUSE Aldehyde dehydrogenase family 3 member A2 OS=Mus musculus OX=10090 GN=Aldh3a2 PE=1 SV=2	2	32	32	32	30	27	30	29	28	28	27	30	28	29	30	29	27	24	25	26	24	25	30	27	30	29	28	28	27	30	28	29	30	29	27	24	25	26	24	25	30	27
P47753	P47753	11	8	8	F-actin-capping protein subunit alpha-1	Capza1	sp|P47753|CAZA1_MOUSE F-actin-capping protein subunit alpha-1 OS=Mus musculus OX=10090 GN=Capza1 PE=1 SV=4	1	11	8	8	9	9	9	10	9	10	8	8	10	10	9	10	8	9	9	10	11	11	6	7	7	8	7	8	6	6	7	7	7	7	6	7	7	8	8	8	6	7
P47754	P47754	16	16	13	F-actin-capping protein subunit alpha-2	Capza2	sp|P47754|CAZA2_MOUSE F-actin-capping protein subunit alpha-2 OS=Mus musculus OX=10090 GN=Capza2 PE=1 SV=3	1	16	16	13	13	12	13	14	11	12	13	13	14	15	10	14	13	15	15	12	13	14	13	12	13	14	11	12	13	13	14	15	10	14	13	15	15	12	13	14	10	10
P47757	P47757	20	20	20	F-actin-capping protein subunit beta	Capzb	sp|P47757|CAPZB_MOUSE F-actin-capping protein subunit beta OS=Mus musculus OX=10090 GN=Capzb PE=1 SV=3	1	20	20	20	14	13	15	16	14	15	15	15	16	14	14	14	16	15	16	17	20	16	14	13	15	16	14	15	15	15	16	14	14	14	16	15	16	17	20	16	14	13
P47758	P47758	13	13	13	Signal recognition particle receptor subunit beta	Srprb	sp|P47758|SRPRB_MOUSE Signal recognition particle receptor subunit beta OS=Mus musculus OX=10090 GN=Srprb PE=1 SV=1	1	13	13	13	10	9	10	9	9	9	10	10	13	9	11	9	10	10	10	11	12	11	10	9	10	9	9	9	10	10	13	9	11	9	10	10	10	11	12	11	10	9
P47791	P47791	23	23	23	Glutathione reductase, mitochondrial	Gsr	sp|P47791|GSHR_MOUSE Glutathione reductase, mitochondrial OS=Mus musculus OX=10090 GN=Gsr PE=1 SV=3	1	23	23	23	18	18	15	20	19	20	16	15	17	20	17	19	19	18	18	18	19	18	18	18	15	20	19	20	16	15	17	20	17	19	19	18	18	18	19	18	18	18
P47802	P47802	16	16	16	Metaxin-1	Mtx1	sp|P47802|MTX1_MOUSE Metaxin-1 OS=Mus musculus OX=10090 GN=Mtx1 PE=1 SV=1	1	16	16	16	11	11	12	10	11	11	12	13	12	11	11	10	9	10	13	10	7	8	11	11	12	10	11	11	12	13	12	11	11	10	9	10	13	10	7	8	11	11
P47809	P47809	11	11	11	Dual specificity mitogen-activated protein kinase kinase 4	Map2k4	sp|P47809|MP2K4_MOUSE Dual specificity mitogen-activated protein kinase kinase 4 OS=Mus musculus OX=10090 GN=Map2k4 PE=1 SV=2	1	11	11	11	5	4	5	5	7	7	5	3	6	3	8	7	5	7	6	6	7	4	5	4	5	5	7	7	5	3	6	3	8	7	5	7	6	6	7	4	5	4
P47811	P47811	12	12	12	Mitogen-activated protein kinase 14	Mapk14	sp|P47811|MK14_MOUSE Mitogen-activated protein kinase 14 OS=Mus musculus OX=10090 GN=Mapk14 PE=1 SV=3	1	12	12	12	6	8	8	9	10	8	5	3	8	10	9	9	9	10	12	9	7	9	6	8	8	9	10	8	5	3	8	10	9	9	9	10	12	9	7	9	6	8
P47856	P47856	25	25	20	Glutamine--fructose-6-phosphate aminotransferase [isomerizing] 1	Gfpt1	sp|P47856|GFPT1_MOUSE Glutamine--fructose-6-phosphate aminotransferase [isomerizing] 1 OS=Mus musculus OX=10090 GN=Gfpt1 PE=1 SV=3	1	25	25	20	14	10	12	13	14	15	11	10	19	12	9	15	15	18	13	12	10	14	14	10	12	13	14	15	11	10	19	12	9	15	15	18	13	12	10	14	10	7
P47857	P47857	19	15	15	ATP-dependent 6-phosphofructokinase, muscle type	Pfkm	sp|P47857|PFKAM_MOUSE ATP-dependent 6-phosphofructokinase, muscle type OS=Mus musculus OX=10090 GN=Pfkm PE=1 SV=3	1	19	15	15	8	11	11	8	9	6	7	6	7	6	6	9	6	5	4	3	3	6	6	9	7	5	5	4	5	5	6	3	5	6	3	3	3	2	1	3	6	9
P47877	P47877	8	8	8	Insulin-like growth factor-binding protein 2	Igfbp2	sp|P47877|IBP2_MOUSE Insulin-like growth factor-binding protein 2 OS=Mus musculus OX=10090 GN=Igfbp2 PE=2 SV=2	1	8	8	8	2	3	3	4	3	3	2	1	4	2	4	6	2	2	3	3	3	1	2	3	3	4	3	3	2	1	4	2	4	6	2	2	3	3	3	1	2	3
P47879	P47879	5	5	5	Insulin-like growth factor-binding protein 4	Igfbp4	sp|P47879|IBP4_MOUSE Insulin-like growth factor-binding protein 4 OS=Mus musculus OX=10090 GN=Igfbp4 PE=1 SV=2	1	5	5	5	4	2	3	4	4	3	4	4	5	4	3	3	3	3	3	3	3	3	4	2	3	4	4	3	4	4	5	4	3	3	3	3	3	3	3	3	4	2
P47911	P47911	24	24	24	60S ribosomal protein L6	Rpl6	sp|P47911|RL6_MOUSE 60S ribosomal protein L6 OS=Mus musculus OX=10090 GN=Rpl6 PE=1 SV=3	1	24	24	24	21	21	22	18	20	20	17	17	20	22	20	19	19	18	17	22	18	20	21	21	22	18	20	20	17	17	20	22	20	19	19	18	17	22	18	20	21	21
P47915	P47915	6	6	6	60S ribosomal protein L29	Rpl29	sp|P47915|RL29_MOUSE 60S ribosomal protein L29 OS=Mus musculus OX=10090 GN=Rpl29 PE=1 SV=2	1	6	6	6	3	3	4	5	6	6	4	3	6	5	5	5	5	4	4	5	5	6	3	3	4	5	6	6	4	3	6	5	5	5	5	4	4	5	5	6	3	3
P47930	P47930	2	2	2	Fos-related antigen 2	Fosl2	sp|P47930|FOSL2_MOUSE Fos-related antigen 2 OS=Mus musculus OX=10090 GN=Fosl2 PE=1 SV=2	1	2	2	2	0	0	0	0	0	0	0	1	0	0	0	0	0	1	1	1	1	0	0	0	0	0	0	0	0	1	0	0	0	0	0	1	1	1	1	0	0	0
P47934	P47934	27	27	27	Carnitine O-acetyltransferase	Crat	sp|P47934|CACP_MOUSE Carnitine O-acetyltransferase OS=Mus musculus OX=10090 GN=Crat PE=1 SV=3	1	27	27	27	22	18	18	21	21	23	18	18	15	23	12	20	13	13	17	19	15	21	22	18	18	21	21	23	18	18	15	23	12	20	13	13	17	19	15	21	22	18
P47941	P47941	11	11	11	Crk-like protein	Crkl	sp|P47941|CRKL_MOUSE Crk-like protein OS=Mus musculus OX=10090 GN=Crkl PE=1 SV=2	1	11	11	11	10	8	7	8	9	8	8	7	8	9	7	9	9	11	10	10	10	7	10	8	7	8	9	8	8	7	8	9	7	9	9	11	10	10	10	7	10	8
P47955	P47955	4	4	4	60S acidic ribosomal protein P1	Rplp1	sp|P47955|RLA1_MOUSE 60S acidic ribosomal protein P1 OS=Mus musculus OX=10090 GN=Rplp1 PE=1 SV=1	1	4	4	4	3	3	3	4	3	3	3	3	4	4	3	3	4	3	4	3	3	4	3	3	3	4	3	3	3	3	4	4	3	3	4	3	4	3	3	4	3	3
P47962	P47962	19	19	19	60S ribosomal protein L5	Rpl5	sp|P47962|RL5_MOUSE 60S ribosomal protein L5 OS=Mus musculus OX=10090 GN=Rpl5 PE=1 SV=3	1	19	19	19	17	15	18	16	16	16	16	17	17	16	17	17	16	17	16	16	18	19	17	15	18	16	16	16	16	17	17	16	17	17	16	17	16	16	18	19	17	15
P47963	P47963	11	11	11	60S ribosomal protein L13	Rpl13	sp|P47963|RL13_MOUSE 60S ribosomal protein L13 OS=Mus musculus OX=10090 GN=Rpl13 PE=1 SV=3	1	11	11	11	11	10	9	10	9	9	10	8	9	10	9	8	9	8	10	10	9	10	11	10	9	10	9	9	10	8	9	10	9	8	9	8	10	10	9	10	11	10
P47964	P47964	6	6	6	60S ribosomal protein L36	Rpl36	sp|P47964|RL36_MOUSE 60S ribosomal protein L36 OS=Mus musculus OX=10090 GN=Rpl36 PE=1 SV=2	1	6	6	6	5	4	5	4	5	5	4	4	4	5	5	4	5	5	4	5	5	5	5	4	5	4	5	5	4	4	4	5	5	4	5	5	4	5	5	5	5	4
P47968	P47968	5	5	5	Ribose-5-phosphate isomerase	Rpia	sp|P47968|RPIA_MOUSE Ribose-5-phosphate isomerase OS=Mus musculus OX=10090 GN=Rpia PE=1 SV=2	1	5	5	5	2	2	2	1	4	2	3	2	2	4	1	3	1	3	4	1	3	2	2	2	2	1	4	2	3	2	2	4	1	3	1	3	4	1	3	2	2	2
P48024	P48024	9	9	3	Eukaryotic translation initiation factor 1	Eif1	sp|P48024|EIF1_MOUSE Eukaryotic translation initiation factor 1 OS=Mus musculus OX=10090 GN=Eif1 PE=1 SV=2	1	9	9	3	7	7	6	7	7	8	8	7	8	7	8	8	8	7	7	8	7	8	7	7	6	7	7	8	8	7	8	7	8	8	8	7	7	8	7	8	3	3
P48025	P48025	17	17	17	Tyrosine-protein kinase SYK	Syk	sp|P48025|KSYK_MOUSE Tyrosine-protein kinase SYK OS=Mus musculus OX=10090 GN=Syk PE=1 SV=2	1	17	17	17	1	1	2	3	3	4	1	1	3	6	4	4	2	10	16	5	8	9	1	1	2	3	3	4	1	1	3	6	4	4	2	10	16	5	8	9	1	1
P48036	P48036	30	30	30	Annexin A5	Anxa5	sp|P48036|ANXA5_MOUSE Annexin A5 OS=Mus musculus OX=10090 GN=Anxa5 PE=1 SV=1	1	30	30	30	26	24	25	23	29	27	25	26	28	26	26	27	24	29	27	26	26	27	26	24	25	23	29	27	25	26	28	26	26	27	24	29	27	26	26	27	26	24
P48193	P48193	23	22	19	Protein 4.1	Epb41	sp|P48193|EPB41_MOUSE Protein 4.1 OS=Mus musculus OX=10090 GN=Epb41 PE=1 SV=2	1	23	22	19	15	15	14	17	16	17	13	14	17	16	16	17	16	14	17	17	12	19	14	14	13	16	15	16	12	13	16	15	15	16	15	13	16	16	11	18	13	13
P48410	P48410	11	11	11	ATP-binding cassette sub-family D member 1	Abcd1	sp|P48410|ABCD1_MOUSE ATP-binding cassette sub-family D member 1 OS=Mus musculus OX=10090 GN=Abcd1 PE=1 SV=1	1	11	11	11	6	5	7	5	6	7	6	8	2	4	2	4	6	3	2	5	4	4	6	5	7	5	6	7	6	8	2	4	2	4	6	3	2	5	4	4	6	5
P48428	P48428	12	12	12	Tubulin-specific chaperone A	Tbca	sp|P48428|TBCA_MOUSE Tubulin-specific chaperone A OS=Mus musculus OX=10090 GN=Tbca PE=1 SV=3	1	12	12	12	8	8	10	8	10	7	7	7	6	9	8	9	6	7	7	8	10	10	8	8	10	8	10	7	7	7	6	9	8	9	6	7	7	8	10	10	8	8
P48437	P48437	7	7	7	Prospero homeobox protein 1	Prox1	sp|P48437|PROX1_MOUSE Prospero homeobox protein 1 OS=Mus musculus OX=10090 GN=Prox1 PE=1 SV=2	1	7	7	7	3	1	5	3	4	3	2	4	5	3	3	5	5	3	5	5	4	6	3	1	5	3	4	3	2	4	5	3	3	5	5	3	5	5	4	6	3	1
P48453	P48453	7	2	2	Serine/threonine-protein phosphatase 2B catalytic subunit beta isoform	Ppp3cb	sp|P48453|PP2BB_MOUSE Serine/threonine-protein phosphatase 2B catalytic subunit beta isoform OS=Mus musculus OX=10090 GN=Ppp3cb PE=1 SV=2	1	7	2	2	1	1	2	1	3	2	0	1	0	3	2	2	0	1	0	2	1	3	0	0	1	0	0	0	0	0	0	1	0	1	0	0	0	1	0	1	0	0
P48678	P48678	54	54	53	Prelamin-A/C;Lamin-A/C	Lmna	sp|P48678|LMNA_MOUSE Prelamin-A/C OS=Mus musculus OX=10090 GN=Lmna PE=1 SV=2	1	54	54	53	43	45	47	45	44	44	42	39	42	43	42	48	43	44	44	47	48	47	43	45	47	45	44	44	42	39	42	43	42	48	43	44	44	47	48	47	42	44
P48722	P48722	40	38	38	Heat shock 70 kDa protein 4L	Hspa4l	sp|P48722|HS74L_MOUSE Heat shock 70 kDa protein 4L OS=Mus musculus OX=10090 GN=Hspa4l PE=1 SV=2	1	40	38	38	22	21	20	24	26	24	17	18	23	23	25	27	25	23	22	19	16	17	20	19	18	22	24	22	15	16	21	21	23	25	23	21	20	17	15	15	20	19
P48725	P48725	5	5	5	Pericentrin	Pcnt	sp|P48725|PCNT_MOUSE Pericentrin OS=Mus musculus OX=10090 GN=Pcnt PE=1 SV=2	1	5	5	5	2	2	3	1	0	0	1	1	0	0	1	0	1	0	0	0	1	0	2	2	3	1	0	0	1	1	0	0	1	0	1	0	0	0	1	0	2	2
P48758	P48758	23	23	22	Carbonyl reductase [NADPH] 1	Cbr1	sp|P48758|CBR1_MOUSE Carbonyl reductase [NADPH] 1 OS=Mus musculus OX=10090 GN=Cbr1 PE=1 SV=3	1	23	23	22	21	21	22	20	20	22	21	21	21	20	20	23	19	20	22	22	20	20	21	21	22	20	20	22	21	21	21	20	20	23	19	20	22	22	20	20	20	20
P48760	P48760	6	6	6	Folylpolyglutamate synthase, mitochondrial	Fpgs	sp|P48760|FOLC_MOUSE Folylpolyglutamate synthase, mitochondrial OS=Mus musculus OX=10090 GN=Fpgs PE=1 SV=3	1	6	6	6	1	1	0	3	0	1	1	1	2	4	4	0	0	0	1	2	1	2	1	1	0	3	0	1	1	1	2	4	4	0	0	0	1	2	1	2	1	1
P48771	P48771	2	2	2	Cytochrome c oxidase subunit 7A2, mitochondrial	Cox7a2	sp|P48771|CX7A2_MOUSE Cytochrome c oxidase subunit 7A2, mitochondrial OS=Mus musculus OX=10090 GN=Cox7a2 PE=1 SV=2	1	2	2	2	2	2	2	2	2	2	2	2	2	2	2	2	2	2	2	2	2	2	2	2	2	2	2	2	2	2	2	2	2	2	2	2	2	2	2	2	2	2
P48774	P48774	18	16	16	Glutathione S-transferase Mu 5	Gstm5	sp|P48774|GSTM5_MOUSE Glutathione S-transferase Mu 5 OS=Mus musculus OX=10090 GN=Gstm5 PE=1 SV=1	1	18	16	16	6	2	4	9	11	9	6	7	10	8	7	14	6	12	11	9	8	8	4	0	2	7	9	7	4	5	8	6	6	12	4	10	9	7	6	6	4	0
P48776	P48776	20	20	20	Tryptophan 2,3-dioxygenase	Tdo2	sp|P48776|T23O_MOUSE Tryptophan 2,3-dioxygenase OS=Mus musculus OX=10090 GN=Tdo2 PE=1 SV=2	1	20	20	20	16	13	13	14	14	13	14	13	14	13	13	14	14	13	15	17	12	13	16	13	13	14	14	13	14	13	14	13	13	14	14	13	15	17	12	13	16	13
P48962;Q3V132	P48962	16;4	4;0	4;0	ADP/ATP translocase 1	Slc25a4	sp|P48962|ADT1_MOUSE ADP/ATP translocase 1 OS=Mus musculus OX=10090 GN=Slc25a4 PE=1 SV=4	2	16	4	4	11	10	10	11	12	13	9	9	10	12	10	14	10	9	12	12	14	12	1	1	1	2	3	3	1	1	2	2	0	4	1	1	3	2	3	3	1	1
P49135	P49135	4	4	4	TFIIH basal transcription factor complex helicase XPB subunit	Ercc3	sp|P49135|ERCC3_MOUSE General transcription and DNA repair factor IIH helicase subunit XPB OS=Mus musculus OX=10090 GN=Ercc3 PE=2 SV=1	1	4	4	4	0	0	1	0	0	0	1	1	0	1	0	1	1	2	1	0	0	1	0	0	1	0	0	0	1	1	0	1	0	1	1	2	1	0	0	1	0	0
P49138;Q3UMW7	P49138	9;1	9;1	9;1	MAP kinase-activated protein kinase 2	Mapkapk2	sp|P49138|MAPK2_MOUSE MAP kinase-activated protein kinase 2 OS=Mus musculus OX=10090 GN=Mapkapk2 PE=1 SV=2	2	9	9	9	5	3	4	6	6	7	3	5	5	7	2	7	5	8	7	4	6	6	5	3	4	6	6	7	3	5	5	7	2	7	5	8	7	4	6	6	5	3
P49182	P49182	10	10	9	Heparin cofactor 2	Serpind1	sp|P49182|HEP2_MOUSE Heparin cofactor 2 OS=Mus musculus OX=10090 GN=Serpind1 PE=1 SV=1	1	10	10	9	6	4	6	4	6	3	4	6	6	6	1	6	8	5	5	6	5	6	6	4	6	4	6	3	4	6	6	6	1	6	8	5	5	6	5	6	5	3
P49290	P49290	7	5	5	Eosinophil peroxidase;Eosinophil peroxidase light chain;Eosinophil peroxidase heavy chain	Epx	sp|P49290|PERE_MOUSE Eosinophil peroxidase OS=Mus musculus OX=10090 GN=Epx PE=1 SV=2	1	7	5	5	4	0	1	0	3	1	0	0	1	1	1	1	2	5	4	3	1	2	4	0	1	0	3	1	0	0	1	1	1	1	2	3	3	3	1	2	4	0
P49312	P49312	22	20	20	Heterogeneous nuclear ribonucleoprotein A1;Heterogeneous nuclear ribonucleoprotein A1, N-terminally processed	Hnrnpa1	sp|P49312|ROA1_MOUSE Heterogeneous nuclear ribonucleoprotein A1 OS=Mus musculus OX=10090 GN=Hnrnpa1 PE=1 SV=2	1	22	20	20	16	15	18	17	19	18	12	15	16	19	18	20	15	19	17	17	19	20	15	15	17	16	17	16	12	14	14	19	17	18	13	18	16	15	18	19	15	15
P49429	P49429	31	31	31	4-hydroxyphenylpyruvate dioxygenase	Hpd	sp|P49429|HPPD_MOUSE 4-hydroxyphenylpyruvate dioxygenase OS=Mus musculus OX=10090 GN=Hpd PE=1 SV=3	1	31	31	31	28	29	29	28	30	28	29	29	29	29	28	28	29	28	29	29	28	28	28	29	29	28	30	28	29	29	29	29	28	28	29	28	29	29	28	28	28	29
P49442	P49442	9	9	9	Inositol polyphosphate 1-phosphatase	Inpp1	sp|P49442|INPP_MOUSE Inositol polyphosphate 1-phosphatase OS=Mus musculus OX=10090 GN=Inpp1 PE=1 SV=2	1	9	9	9	8	7	7	7	6	7	6	6	7	4	4	7	6	7	7	7	6	8	8	7	7	7	6	7	6	6	7	4	4	7	6	7	7	7	6	8	8	7
P49443	P49443	20	20	16	Protein phosphatase 1A	Ppm1a	sp|P49443|PPM1A_MOUSE Protein phosphatase 1A OS=Mus musculus OX=10090 GN=Ppm1a PE=1 SV=1	1	20	20	16	10	12	11	15	15	15	12	13	9	16	12	13	11	8	15	12	10	12	10	12	11	15	15	15	12	13	9	16	12	13	11	8	15	12	10	12	8	9
P49586	P49586	22	22	17	Choline-phosphate cytidylyltransferase A	Pcyt1a	sp|P49586|PCY1A_MOUSE Choline-phosphate cytidylyltransferase A OS=Mus musculus OX=10090 GN=Pcyt1a PE=1 SV=1	1	22	22	17	10	11	13	16	14	13	13	13	16	14	14	18	14	12	17	17	11	17	10	11	13	16	14	13	13	13	16	14	14	18	14	12	17	17	11	17	7	7
P49615;Q04735;O35495;Q3V3A1	P49615	10;1;1;1	9;0;0;0	9;0;0;0	Cyclin-dependent-like kinase 5	Cdk5	sp|P49615|CDK5_MOUSE Cyclin-dependent-like kinase 5 OS=Mus musculus OX=10090 GN=Cdk5 PE=1 SV=1	4	10	9	9	5	6	5	6	4	4	5	5	7	6	5	5	6	6	7	3	3	6	4	5	4	5	4	4	5	4	6	5	4	5	5	5	6	2	3	5	4	5
P49698;Q9WUU6	P49698	6;1	6;1	6;1	Hepatocyte nuclear factor 4-alpha	Hnf4a	sp|P49698|HNF4A_MOUSE Hepatocyte nuclear factor 4-alpha OS=Mus musculus OX=10090 GN=Hnf4a PE=1 SV=2	2	6	6	6	2	2	4	2	3	3	2	2	4	1	2	3	4	3	4	4	2	2	2	2	4	2	3	3	2	2	4	1	2	3	4	3	4	4	2	2	2	2
P49710	P49710	15	15	15	Hematopoietic lineage cell-specific protein	Hcls1	sp|P49710|HCLS1_MOUSE Hematopoietic lineage cell-specific protein OS=Mus musculus OX=10090 GN=Hcls1 PE=1 SV=2	1	15	15	15	5	5	7	7	8	8	3	3	5	9	5	9	6	13	10	10	11	13	5	5	7	7	8	8	3	3	5	9	5	9	6	13	10	10	11	13	5	5
P49717	P49717	5	5	5	DNA replication licensing factor MCM4	Mcm4	sp|P49717|MCM4_MOUSE DNA replication licensing factor MCM4 OS=Mus musculus OX=10090 GN=Mcm4 PE=1 SV=1	1	5	5	5	2	0	0	2	4	5	0	0	2	2	1	4	2	4	3	1	2	2	2	0	0	2	4	5	0	0	2	2	1	4	2	4	3	1	2	2	2	0
P49718	P49718	5	5	5	DNA replication licensing factor MCM5	Mcm5	sp|P49718|MCM5_MOUSE DNA replication licensing factor MCM5 OS=Mus musculus OX=10090 GN=Mcm5 PE=1 SV=2	1	5	5	5	1	0	0	0	0	1	0	0	2	1	0	2	1	5	5	1	0	0	1	0	0	0	0	1	0	0	2	1	0	2	1	5	5	1	0	0	1	0
P49722	P49722	13	13	13	Proteasome subunit alpha type-2	Psma2	sp|P49722|PSA2_MOUSE Proteasome subunit alpha type-2 OS=Mus musculus OX=10090 GN=Psma2 PE=1 SV=3	1	13	13	13	11	13	13	9	11	11	11	9	12	10	10	9	9	11	11	11	11	13	11	13	13	9	11	11	11	9	12	10	10	9	9	11	11	11	11	13	11	13
P49769	P49769	3	3	2	Presenilin-1;Presenilin-1 NTF subunit;Presenilin-1 CTF subunit;Presenilin-1 CTF12	Psen1	sp|P49769|PSN1_MOUSE Presenilin-1 OS=Mus musculus OX=10090 GN=Psen1 PE=1 SV=1	1	3	3	2	0	0	1	1	2	1	0	0	0	1	1	0	2	1	2	0	0	0	0	0	1	1	2	1	0	0	0	1	1	0	2	1	2	0	0	0	0	0
P49891	P49891	11	11	11	Estrogen sulfotransferase, testis isoform	Sult1e1	sp|P49891|ST1E1_MOUSE Sulfotransferase 1E1 OS=Mus musculus OX=10090 GN=Sult1e1 PE=1 SV=2	1	11	11	11	0	0	0	0	1	0	0	0	2	0	0	1	1	11	1	1	0	0	0	0	0	0	1	0	0	0	2	0	0	1	1	11	1	1	0	0	0	0
P49935	P49935	10	10	10	Pro-cathepsin H;Cathepsin H mini chain;Cathepsin H;Cathepsin H heavy chain;Cathepsin H light chain	Ctsh	sp|P49935|CATH_MOUSE Pro-cathepsin H OS=Mus musculus OX=10090 GN=Ctsh PE=1 SV=2	1	10	10	10	7	6	8	7	8	8	5	8	7	9	8	7	7	7	8	6	8	7	7	6	8	7	8	8	5	8	7	9	8	7	7	7	8	6	8	7	7	6
P49962	P49962	6	6	6	Signal recognition particle 9 kDa protein	Srp9	sp|P49962|SRP09_MOUSE Signal recognition particle 9 kDa protein OS=Mus musculus OX=10090 GN=Srp9 PE=1 SV=2	1	6	6	6	6	4	4	6	6	6	4	3	5	6	3	4	6	4	5	4	5	5	6	4	4	6	6	6	4	3	5	6	3	4	6	4	5	4	5	5	6	4
P50096	P50096	11	9	9	Inosine-5-monophosphate dehydrogenase 1	Impdh1	sp|P50096|IMDH1_MOUSE Inosine-5-monophosphate dehydrogenase 1 OS=Mus musculus OX=10090 GN=Impdh1 PE=1 SV=2	1	11	9	9	2	1	3	2	3	2	1	1	3	2	1	3	4	5	7	3	1	7	0	0	1	0	1	1	0	0	2	1	0	1	3	4	6	2	0	6	0	0
P50136	P50136	26	26	26	2-oxoisovalerate dehydrogenase subunit alpha, mitochondrial	Bckdha	sp|P50136|ODBA_MOUSE 2-oxoisovalerate dehydrogenase subunit alpha, mitochondrial OS=Mus musculus OX=10090 GN=Bckdha PE=1 SV=1	1	26	26	26	21	22	22	24	23	23	23	23	20	25	24	25	24	22	23	25	24	23	21	22	22	24	23	23	23	23	20	25	24	25	24	22	23	25	24	23	21	22
P50171	P50171	14	14	14	Estradiol 17-beta-dehydrogenase 8	Hsd17b8	sp|P50171|DHB8_MOUSE Estradiol 17-beta-dehydrogenase 8 OS=Mus musculus OX=10090 GN=Hsd17b8 PE=1 SV=2	1	14	14	14	12	10	10	14	12	14	12	12	13	12	11	12	12	13	13	11	12	13	12	10	10	14	12	14	12	12	13	12	11	12	12	13	13	11	12	13	12	10
P50172	P50172	17	17	17	Corticosteroid 11-beta-dehydrogenase isozyme 1	Hsd11b1	sp|P50172|DHI1_MOUSE Corticosteroid 11-beta-dehydrogenase isozyme 1 OS=Mus musculus OX=10090 GN=Hsd11b1 PE=1 SV=3	1	17	17	17	15	16	16	16	16	14	16	14	15	14	17	14	16	14	16	16	16	13	15	16	16	16	16	14	16	14	15	14	17	14	16	14	16	16	16	13	15	16
P50247	P50247	41	41	41	Adenosylhomocysteinase	Ahcy	sp|P50247|SAHH_MOUSE Adenosylhomocysteinase OS=Mus musculus OX=10090 GN=Ahcy PE=1 SV=3	1	41	41	41	37	37	37	38	37	36	34	34	35	37	40	36	35	36	34	38	37	38	37	37	37	38	37	36	34	34	35	37	40	36	35	36	34	38	37	38	37	37
1713357;1713358;1713359;1713360;1713361;1713362;1713363;1713364;1713365;1713366;1713367;1713368;1713369;1713370;1713371;1713372;1713373;1713374;1713375;1713376;1713377;1713378;1713379;1713380;1713381;1713382;1713383;1713384;1713385;1713386;1713387;1713388;1713389;1713390;1713391;1713392;1713393;1713394;1713395;1713396;1713397;1713398;1713399;1713400;1713401;1713402;1713403;1713404;1713405;1713406…	61458;61513;91019;155130;218203;242929;243674;391691;440162;467606;467750;514138;594511;607870;635492;765437;815573;916947;969761;1144581;1202258;1211251;1211330;1326278;1340667;1340745;1401125;1423600;1478066;1515873;1713325;1713463;1726714;1774841;1814133;1814258;1818670;1885139;1888543;1934318;1934697	1289;1290;1291;1292;1293;1294;1295;1296;1297;1298;1299;1300;1301;1302	29;33;35;38;56;127;168;210;254;262;351;358;367;419	10090
P50285	P50285	33	33	33	Dimethylaniline monooxygenase [N-oxide-forming] 1	Fmo1	sp|P50285|FMO1_MOUSE Dimethylaniline monooxygenase [N-oxide-forming] 1 OS=Mus musculus OX=10090 GN=Fmo1 PE=1 SV=1	1	33	33	33	28	25	30	28	30	28	30	28	28	27	26	24	28	29	30	28	22	24	28	25	30	28	30	28	30	28	28	27	26	24	28	29	30	28	22	24	28	25
P50294	P50294	4	2	2	Arylamine N-acetyltransferase 1	Nat1	sp|P50294|ARY1_MOUSE Arylamine N-acetyltransferase 1 OS=Mus musculus OX=10090 GN=Nat1 PE=1 SV=1	1	4	2	2	1	3	2	3	2	2	2	2	1	2	2	2	1	1	1	3	3	2	0	1	0	1	0	0	0	0	0	0	0	0	0	0	0	1	1	0	0	1
P50295	P50295	14	14	12	Arylamine N-acetyltransferase 2	Nat2	sp|P50295|ARY2_MOUSE Arylamine N-acetyltransferase 2 OS=Mus musculus OX=10090 GN=Nat2 PE=1 SV=1	1	14	14	12	9	10	10	12	12	10	9	11	8	11	8	10	12	9	11	12	11	11	9	10	10	12	12	10	9	11	8	11	8	10	12	9	11	12	11	11	8	8
P50296	P50296	3	1	1	Arylamine N-acetyltransferase 3	Nat3	sp|P50296|ARY3_MOUSE Arylamine N-acetyltransferase 3 OS=Mus musculus OX=10090 GN=Nat3 PE=2 SV=1	1	3	1	1	1	3	2	2	2	3	2	2	1	3	2	2	1	1	1	2	3	3	0	1	0	0	0	1	0	0	0	1	0	0	0	0	0	0	1	1	0	1
P50396	P50396	29	21	21	Rab GDP dissociation inhibitor alpha	Gdi1	sp|P50396|GDIA_MOUSE Rab GDP dissociation inhibitor alpha OS=Mus musculus OX=10090 GN=Gdi1 PE=1 SV=3	1	29	21	21	20	21	18	23	24	24	18	20	22	23	25	24	22	20	21	21	22	20	15	16	13	16	17	17	12	14	15	17	17	17	16	14	15	14	16	14	15	16
P50427	P50427	10	10	10	Steryl-sulfatase	Sts	sp|P50427|STS_MOUSE Steryl-sulfatase OS=Mus musculus OX=10090 GN=Sts PE=1 SV=1	1	10	10	10	6	6	7	7	6	5	7	8	10	7	5	6	8	7	8	7	7	9	6	6	7	7	6	5	7	8	10	7	5	6	8	7	8	7	7	9	6	6
P50428	P50428	6	6	6	Arylsulfatase A	Arsa	sp|P50428|ARSA_MOUSE Arylsulfatase A OS=Mus musculus OX=10090 GN=Arsa PE=1 SV=2	1	6	6	6	5	4	5	6	5	5	3	4	4	6	5	5	3	4	4	4	5	6	5	4	5	6	5	5	3	4	4	6	5	5	3	4	4	4	5	6	5	4
P50429	P50429	14	14	13	Arylsulfatase B	Arsb	sp|P50429|ARSB_MOUSE Arylsulfatase B OS=Mus musculus OX=10090 GN=Arsb PE=1 SV=3	1	14	14	13	7	6	7	9	10	11	6	7	10	11	10	11	9	10	10	10	7	10	7	6	7	9	10	11	6	7	10	11	10	11	9	10	10	10	7	10	7	6
P50431	P50431	32	31	31	Serine hydroxymethyltransferase, cytosolic	Shmt1	sp|P50431|GLYC_MOUSE Serine hydroxymethyltransferase, cytosolic OS=Mus musculus OX=10090 GN=Shmt1 PE=1 SV=3	1	32	31	31	30	31	31	30	31	30	28	30	30	29	30	29	29	31	29	31	30	30	29	30	30	29	30	29	27	29	29	28	29	28	28	30	28	30	29	29	29	30
P50462	P50462	10	10	10	Cysteine and glycine-rich protein 3	Csrp3	sp|P50462|CSRP3_MOUSE Cysteine and glycine-rich protein 3 OS=Mus musculus OX=10090 GN=Csrp3 PE=1 SV=1	1	10	10	10	6	9	8	6	8	6	6	7	5	7	5	4	6	6	7	8	5	7	6	9	8	6	8	6	6	7	5	7	5	4	6	6	7	8	5	7	6	9
P50516	P50516	30	30	30	V-type proton ATPase catalytic subunit A	Atp6v1a	sp|P50516|VATA_MOUSE V-type proton ATPase catalytic subunit A OS=Mus musculus OX=10090 GN=Atp6v1a PE=1 SV=2	1	30	30	30	16	16	19	17	18	17	17	17	21	20	14	22	18	24	19	17	21	20	16	16	19	17	18	17	17	17	21	20	14	22	18	24	19	17	21	20	16	16
P50518	P50518	10	10	8	V-type proton ATPase subunit E 1	Atp6v1e1	sp|P50518|VATE1_MOUSE V-type proton ATPase subunit E 1 OS=Mus musculus OX=10090 GN=Atp6v1e1 PE=1 SV=2	1	10	10	8	7	6	9	7	10	9	8	7	9	8	8	9	7	8	8	8	9	8	7	6	9	7	10	9	8	7	9	8	8	9	7	8	8	8	9	8	5	4
P50543	P50543	4	4	4	Protein S100-A11	S100a11	sp|P50543|S10AB_MOUSE Protein S100-A11 OS=Mus musculus OX=10090 GN=S100a11 PE=1 SV=1	1	4	4	4	4	4	3	4	4	3	3	4	4	4	3	4	4	4	4	4	4	4	4	4	3	4	4	3	3	4	4	4	3	4	4	4	4	4	4	4	4	4
P50544	P50544	42	42	42	Very long-chain specific acyl-CoA dehydrogenase, mitochondrial	Acadvl	sp|P50544|ACADV_MOUSE Very long-chain specific acyl-CoA dehydrogenase, mitochondrial OS=Mus musculus OX=10090 GN=Acadvl PE=1 SV=3	1	42	42	42	41	38	37	38	39	36	38	37	38	38	38	36	39	37	39	38	37	38	41	38	37	38	39	36	38	37	38	38	38	36	39	37	39	38	37	38	41	38
P50580	P50580	28	28	28	Proliferation-associated protein 2G4	Pa2g4	sp|P50580|PA2G4_MOUSE Proliferation-associated protein 2G4 OS=Mus musculus OX=10090 GN=Pa2g4 PE=1 SV=3	1	28	28	28	27	27	27	28	26	26	26	23	27	25	24	25	25	26	27	26	26	26	27	27	27	28	26	26	26	23	27	25	24	25	25	26	27	26	26	26	27	27
P50637	P50637	2	2	2	Translocator protein	Tspo	sp|P50637|TSPO_MOUSE Translocator protein OS=Mus musculus OX=10090 GN=Tspo PE=1 SV=1	1	2	2	2	1	0	0	1	2	1	1	1	2	0	1	1	1	1	1	0	0	0	1	0	0	1	2	1	1	1	2	0	1	1	1	1	1	0	0	0	1	0
P51125	P51125	30	30	30	Calpastatin	Cast	sp|P51125|ICAL_MOUSE Calpastatin OS=Mus musculus OX=10090 GN=Cast PE=1 SV=2	1	30	30	30	21	17	17	21	21	22	16	19	22	22	20	24	17	19	18	18	17	22	21	17	17	21	21	22	16	19	22	22	20	24	17	19	18	18	17	22	21	17
P51150	P51150	14	14	14	Ras-related protein Rab-7a	Rab7a	sp|P51150|RAB7A_MOUSE Ras-related protein Rab-7a OS=Mus musculus OX=10090 GN=Rab7a PE=1 SV=2	1	14	14	14	6	9	8	10	10	9	6	7	11	9	7	12	11	8	8	11	9	11	6	9	8	10	10	9	6	7	11	9	7	12	11	8	8	11	9	11	6	9
P51163	P51163	7	7	7	Uroporphyrinogen-III synthase	Uros	sp|P51163|HEM4_MOUSE Uroporphyrinogen-III synthase OS=Mus musculus OX=10090 GN=Uros PE=1 SV=1	1	7	7	7	6	4	6	4	7	5	4	4	5	6	6	6	5	4	5	3	4	4	6	4	6	4	7	5	4	4	5	6	6	6	5	4	5	3	4	4	6	4
P51174	P51174	26	26	26	Long-chain specific acyl-CoA dehydrogenase, mitochondrial	Acadl	sp|P51174|ACADL_MOUSE Long-chain specific acyl-CoA dehydrogenase, mitochondrial OS=Mus musculus OX=10090 GN=Acadl PE=1 SV=2	1	26	26	26	23	23	21	22	18	16	19	17	18	19	20	20	17	17	17	23	22	20	23	23	21	22	18	16	19	17	18	19	20	20	17	17	17	23	22	20	23	23
P51175	P51175	17	17	17	Protoporphyrinogen oxidase	Ppox	sp|P51175|PPOX_MOUSE Protoporphyrinogen oxidase OS=Mus musculus OX=10090 GN=Ppox PE=1 SV=1	1	17	17	17	9	10	9	10	11	6	9	8	10	10	10	7	10	7	9	9	8	10	9	10	9	10	11	6	9	8	10	10	10	7	10	7	9	9	8	10	9	10
P51410	P51410	11	11	11	60S ribosomal protein L9	Rpl9	sp|P51410|RL9_MOUSE 60S ribosomal protein L9 OS=Mus musculus OX=10090 GN=Rpl9 PE=2 SV=2	1	11	11	11	11	11	11	10	8	10	11	10	11	9	9	8	10	10	11	10	10	9	11	11	11	10	8	10	11	10	11	9	9	8	10	10	11	10	10	9	11	11
P51432	P51432	10	10	10	1-phosphatidylinositol 4,5-bisphosphate phosphodiesterase beta-3	Plcb3	sp|P51432|PLCB3_MOUSE 1-phosphatidylinositol 4,5-bisphosphate phosphodiesterase beta-3 OS=Mus musculus OX=10090 GN=Plcb3 PE=1 SV=2	1	10	10	10	5	6	4	5	4	4	2	3	3	4	5	5	4	5	4	5	2	4	5	6	4	5	4	4	2	3	3	4	5	5	4	5	4	5	2	4	5	6
P51437	P51437	3	3	3	Cathelin-related antimicrobial peptide	Camp	sp|P51437|CAMP_MOUSE Cathelicidin antimicrobial peptide OS=Mus musculus OX=10090 GN=Camp PE=1 SV=2	1	3	3	3	0	0	0	0	2	0	0	0	0	0	0	2	2	3	3	3	3	3	0	0	0	0	2	0	0	0	0	0	0	2	2	3	3	3	3	3	0	0
P51569	P51569	5	5	5	Alpha-galactosidase A	Gla	sp|P51569|AGAL_MOUSE Alpha-galactosidase A OS=Mus musculus OX=10090 GN=Gla PE=1 SV=1	1	5	5	5	0	2	2	2	3	3	2	2	2	4	2	5	3	5	3	2	4	4	0	2	2	2	3	3	2	2	2	4	2	5	3	5	3	2	4	4	0	2
P51655;Q9R087	P51655	5;2	5;2	5;2	Glypican-4;Secreted glypican-4	Gpc4	sp|P51655|GPC4_MOUSE Glypican-4 OS=Mus musculus OX=10090 GN=Gpc4 PE=1 SV=2	2	5	5	5	0	2	1	1	2	1	1	2	1	1	1	2	3	1	5	2	1	2	0	2	1	1	2	1	1	2	1	1	1	2	3	1	5	2	1	2	0	2
P51658	P51658	19	19	19	Estradiol 17-beta-dehydrogenase 2	Hsd17b2	sp|P51658|DHB2_MOUSE Estradiol 17-beta-dehydrogenase 2 OS=Mus musculus OX=10090 GN=Hsd17b2 PE=1 SV=2	1	19	19	19	18	14	15	16	18	16	15	17	16	15	18	15	16	15	16	15	18	17	18	14	15	16	18	16	15	17	16	15	18	15	16	15	16	15	18	17	18	14
P51660	P51660	52	52	52	Peroxisomal multifunctional enzyme type 2;(3R)-hydroxyacyl-CoA dehydrogenase;Enoyl-CoA hydratase 2	Hsd17b4	sp|P51660|DHB4_MOUSE Peroxisomal multifunctional enzyme type 2 OS=Mus musculus OX=10090 GN=Hsd17b4 PE=1 SV=3	1	52	52	52	48	47	47	48	48	48	46	43	45	50	47	47	39	43	43	48	46	51	48	47	47	48	48	48	46	43	45	50	47	47	39	43	43	48	46	51	48	47
P51791	P51791	3	3	3	H(+)/Cl(-) exchange transporter 3	Clcn3	sp|P51791|CLCN3_MOUSE H(+)/Cl(-) exchange transporter 3 OS=Mus musculus OX=10090 GN=Clcn3 PE=1 SV=3	1	3	3	3	1	0	0	2	0	2	1	0	1	2	0	2	1	0	0	1	1	1	1	0	0	2	0	2	1	0	1	2	0	2	1	0	0	1	1	1	1	0
P51807	P51807	2	2	2	Dynein light chain Tctex-type 1	Dynlt1	sp|P51807|DYLT1_MOUSE Dynein light chain Tctex-type 1 OS=Mus musculus OX=10090 GN=Dynlt1 PE=1 SV=1	1	2	2	2	0	0	0	0	1	1	0	0	1	1	0	1	1	2	2	1	2	1	0	0	0	0	1	1	0	0	1	1	0	1	1	2	2	1	2	1	0	0
P51855;REV__P70451	P51855	27;1	27;1	27;1	Glutathione synthetase	Gss	sp|P51855|GSHB_MOUSE Glutathione synthetase OS=Mus musculus OX=10090 GN=Gss PE=1 SV=1	2	27	27	27	23	22	23	22	24	23	23	24	24	24	25	22	24	24	24	23	22	23	23	22	23	22	24	23	23	24	24	24	25	22	24	24	24	23	22	23	23	22
P51859	P51859	16	16	15	Hepatoma-derived growth factor	Hdgf	sp|P51859|HDGF_MOUSE Hepatoma-derived growth factor OS=Mus musculus OX=10090 GN=Hdgf PE=1 SV=2	1	16	16	15	15	14	13	14	15	15	15	15	15	16	15	16	14	16	15	15	13	15	15	14	13	14	15	15	15	15	15	16	15	16	14	16	15	15	13	15	14	13
P51863	P51863	12	12	12	V-type proton ATPase subunit d 1	Atp6v0d1	sp|P51863|VA0D1_MOUSE V-type proton ATPase subunit d 1 OS=Mus musculus OX=10090 GN=Atp6v0d1 PE=1 SV=2	1	12	12	12	8	5	7	8	8	7	6	6	6	8	8	8	8	10	9	9	10	9	8	5	7	8	8	7	6	6	6	8	8	8	8	10	9	9	10	9	8	5
P51880	P51880	2	2	2	Fatty acid-binding protein, brain	Fabp7	sp|P51880|FABP7_MOUSE Fatty acid-binding protein, brain OS=Mus musculus OX=10090 GN=Fabp7 PE=1 SV=2	1	2	2	2	0	0	1	0	1	0	0	0	0	2	1	0	2	1	1	1	1	2	0	0	1	0	1	0	0	0	0	2	1	0	2	1	1	1	1	2	0	0
P51881	P51881	24	24	12	ADP/ATP translocase 2;ADP/ATP translocase 2, N-terminally processed	Slc25a5	sp|P51881|ADT2_MOUSE ADP/ATP translocase 2 OS=Mus musculus OX=10090 GN=Slc25a5 PE=1 SV=3	1	24	24	12	22	20	20	21	20	21	20	20	19	21	21	21	19	17	19	21	22	20	22	20	20	21	20	21	20	20	19	21	21	21	19	17	19	21	22	20	12	11
P51885	P51885	12	12	7	Lumican	Lum	sp|P51885|LUM_MOUSE Lumican OS=Mus musculus OX=10090 GN=Lum PE=1 SV=2	1	12	12	7	11	9	10	9	11	10	9	7	10	10	10	11	9	10	7	9	9	9	11	9	10	9	11	10	9	7	10	10	10	11	9	10	7	9	9	9	6	6
P51910	P51910	4	4	4	Apolipoprotein D	Apod	sp|P51910|APOD_MOUSE Apolipoprotein D OS=Mus musculus OX=10090 GN=Apod PE=1 SV=1	1	4	4	4	2	3	3	2	3	3	1	1	1	3	4	2	1	1	1	1	1	2	2	3	3	2	3	3	1	1	1	3	4	2	1	1	1	1	1	2	2	3
P51949	P51949	2	2	2	CDK-activating kinase assembly factor MAT1	Mnat1	sp|P51949|MAT1_MOUSE CDK-activating kinase assembly factor MAT1 OS=Mus musculus OX=10090 GN=Mnat1 PE=1 SV=2	1	2	2	2	2	1	1	1	1	1	1	1	1	1	1	1	1	1	1	2	2	2	2	1	1	1	1	1	1	1	1	1	1	1	1	1	1	2	2	2	2	1
P52196	P52196	20	20	20	Thiosulfate sulfurtransferase	Tst	sp|P52196|THTR_MOUSE Thiosulfate sulfurtransferase OS=Mus musculus OX=10090 GN=Tst PE=1 SV=3	1	20	20	20	16	18	18	18	15	17	18	18	16	18	17	17	19	17	16	18	16	15	16	18	18	18	15	17	18	18	16	18	17	17	19	17	16	18	16	15	16	18
P52293	P52293	9	9	9	Importin subunit alpha-1	Kpna2	sp|P52293|IMA1_MOUSE Importin subunit alpha-1 OS=Mus musculus OX=10090 GN=Kpna2 PE=1 SV=2	1	9	9	9	5	3	3	5	6	5	5	5	7	5	5	7	6	3	6	6	6	5	5	3	3	5	6	5	5	5	7	5	5	7	6	3	6	6	6	5	5	3
P52332	P52332	10	10	10	Tyrosine-protein kinase JAK1	Jak1	sp|P52332|JAK1_MOUSE Tyrosine-protein kinase JAK1 OS=Mus musculus OX=10090 GN=Jak1 PE=1 SV=1	1	10	10	10	3	2	1	1	3	3	2	0	2	3	0	3	1	2	5	5	3	4	3	2	1	1	3	3	2	0	2	3	0	3	1	2	5	5	3	4	3	2
P52430	P52430	14	14	14	Serum paraoxonase/arylesterase 1	Pon1	sp|P52430|PON1_MOUSE Serum paraoxonase/arylesterase 1 OS=Mus musculus OX=10090 GN=Pon1 PE=1 SV=2	1	14	14	14	12	12	10	11	10	11	12	9	11	9	10	9	10	9	8	13	10	9	12	12	10	11	10	11	12	9	11	9	10	9	10	9	8	13	10	9	12	12
P52431	P52431	3	3	3	DNA polymerase delta catalytic subunit	Pold1	sp|P52431|DPOD1_MOUSE DNA polymerase delta catalytic subunit OS=Mus musculus OX=10090 GN=Pold1 PE=1 SV=2	1	3	3	3	0	0	0	0	1	0	1	0	1	0	0	1	0	1	1	0	2	1	0	0	0	0	1	0	1	0	1	0	0	1	0	1	1	0	2	1	0	0
P52432	P52432	5	5	5	DNA-directed RNA polymerases I and III subunit RPAC1	Polr1c	sp|P52432|RPAC1_MOUSE DNA-directed RNA polymerases I and III subunit RPAC1 OS=Mus musculus OX=10090 GN=Polr1c PE=1 SV=3	1	5	5	5	2	2	1	1	2	1	2	2	2	3	1	2	3	2	2	2	2	2	2	2	1	1	2	1	2	2	2	3	1	2	3	2	2	2	2	2	2	2
P52479	P52479	21	21	21	Ubiquitin carboxyl-terminal hydrolase 10	Usp10	sp|P52479|UBP10_MOUSE Ubiquitin carboxyl-terminal hydrolase 10 OS=Mus musculus OX=10090 GN=Usp10 PE=1 SV=3	1	21	21	21	11	11	7	11	16	11	10	10	9	12	10	11	12	9	8	11	8	10	11	11	7	11	16	11	10	10	9	12	10	11	12	9	8	11	8	10	11	11
P52480	P52480	37	36	36	Pyruvate kinase PKM	Pkm	sp|P52480|KPYM_MOUSE Pyruvate kinase PKM OS=Mus musculus OX=10090 GN=Pkm PE=1 SV=4	1	37	36	36	29	23	24	28	29	27	23	24	26	31	28	31	27	32	29	32	34	34	28	22	23	27	28	26	22	23	25	30	27	30	26	31	28	31	33	33	28	22
P52483;Q91W82	P52483;Q91W82	1;1	1;1	1;1	Ubiquitin-conjugating enzyme E2 E3;Ubiquitin-conjugating enzyme E2 E2	Ube2e3;Ube2e2	sp|P52483|UB2E3_MOUSE Ubiquitin-conjugating enzyme E2 E3 OS=Mus musculus OX=10090 GN=Ube2e3 PE=1 SV=2;sp|Q91W82|UB2E2_MOUSE Ubiquitin-conjugating enzyme E2 E2 OS=Mus musculus OX=10090 GN=Ube2e2 PE=2 SV=1	2	1	1	1	0	0	0	0	0	0	0	0	0	0	0	1	0	0	0	0	0	0	0	0	0	0	0	0	0	0	0	0	0	1	0	0	0	0	0	0	0	0
P52503	P52503	5	5	5	NADH dehydrogenase [ubiquinone] iron-sulfur protein 6, mitochondrial	Ndufs6	sp|P52503|NDUS6_MOUSE NADH dehydrogenase [ubiquinone] iron-sulfur protein 6, mitochondrial OS=Mus musculus OX=10090 GN=Ndufs6 PE=1 SV=2	1	5	5	5	5	5	5	4	5	5	5	5	4	4	4	4	4	4	4	4	4	5	5	5	5	4	5	5	5	5	4	4	4	4	4	4	4	4	4	5	5	5
P52623;Q99PM9	P52623	10;2	10;2	10;2	Uridine-cytidine kinase 1	Uck1	sp|P52623|UCK1_MOUSE Uridine-cytidine kinase 1 OS=Mus musculus OX=10090 GN=Uck1 PE=1 SV=2	2	10	10	10	4	3	2	5	6	3	3	5	2	5	2	5	3	2	2	4	2	5	4	3	2	5	6	3	3	5	2	5	2	5	3	2	2	4	2	5	4	3
P52624	P52624	5	5	5	Uridine phosphorylase 1	Upp1	sp|P52624|UPP1_MOUSE Uridine phosphorylase 1 OS=Mus musculus OX=10090 GN=Upp1 PE=1 SV=2	1	5	5	5	1	1	3	2	2	1	0	0	2	1	0	4	1	3	2	3	2	4	1	1	3	2	2	1	0	0	2	1	0	4	1	3	2	3	2	4	1	1
P52633	P52633	6	6	6	Signal transducer and transcription activator 6	Stat6	sp|P52633|STAT6_MOUSE Signal transducer and transcription activator 6 OS=Mus musculus OX=10090 GN=Stat6 PE=1 SV=2	1	6	6	6	3	1	1	2	3	3	1	1	4	2	2	3	2	4	4	2	3	2	3	1	1	2	3	3	1	1	4	2	2	3	2	4	4	2	3	2	3	1
P52760	P52760	11	11	11	Ribonuclease UK114	Hrsp12	sp|P52760|RIDA_MOUSE 2-iminobutanoate/2-iminopropanoate deaminase OS=Mus musculus OX=10090 GN=Rida PE=1 SV=3	1	11	11	11	11	11	11	11	11	11	11	11	11	11	11	11	11	11	11	11	11	11	11	11	11	11	11	11	11	11	11	11	11	11	11	11	11	11	11	11	11	11
P52792	P52792	20	19	19	Glucokinase	Gck	sp|P52792|HXK4_MOUSE Hexokinase-4 OS=Mus musculus OX=10090 GN=Gck PE=1 SV=1	1	20	19	19	18	17	18	18	17	19	16	18	14	17	17	17	15	13	16	16	18	16	17	16	17	17	16	18	16	17	14	16	16	16	15	13	16	16	17	16	17	16
P52795	P52795	2	2	2	Ephrin-B1	Efnb1	sp|P52795|EFNB1_MOUSE Ephrin-B1 OS=Mus musculus OX=10090 GN=Efnb1 PE=1 SV=1	1	2	2	2	1	1	0	2	1	0	0	0	0	1	1	1	0	0	0	0	0	1	1	1	0	2	1	0	0	0	0	1	1	1	0	0	0	0	0	1	1	1
P52825	P52825	43	43	43	Carnitine O-palmitoyltransferase 2, mitochondrial	Cpt2	sp|P52825|CPT2_MOUSE Carnitine O-palmitoyltransferase 2, mitochondrial OS=Mus musculus OX=10090 GN=Cpt2 PE=1 SV=2	1	43	43	43	41	43	42	41	41	41	40	40	36	39	36	38	40	40	40	39	41	41	41	43	42	41	41	41	40	40	36	39	36	38	40	40	40	39	41	41	41	43
P52840	P52840	17	17	16	Sulfotransferase 1A1	Sult1a1	sp|P52840|ST1A1_MOUSE Sulfotransferase 1A1 OS=Mus musculus OX=10090 GN=Sult1a1 PE=1 SV=1	1	17	17	16	14	15	15	14	15	14	15	14	15	15	15	15	13	15	15	15	14	16	14	15	15	14	15	14	15	14	15	15	15	15	13	15	15	15	14	16	13	14
P52843;P50236	P52843;P50236	3;2	2;2	2;2	Bile salt sulfotransferase 1;Bile salt sulfotransferase 2	Sult2a1;Sult2a2	sp|P52843|ST2A1_MOUSE Sulfotransferase 2A1 OS=Mus musculus OX=10090 GN=Sult2a1 PE=1 SV=1;sp|P50236|ST2A2_MOUSE Bile salt sulfotransferase 2 OS=Mus musculus OX=10090 GN=Sult2a2 PE=2 SV=1	2	3	2	2	2	2	2	2	2	2	2	1	3	2	2	2	1	3	3	2	2	2	1	1	1	1	2	1	1	1	2	1	1	1	1	2	2	1	1	1	1	1
P52875	P52875	1	1	1	Transmembrane protein 165	Tmem165	sp|P52875|TM165_MOUSE Transmembrane protein 165 OS=Mus musculus OX=10090 GN=Tmem165 PE=1 SV=2	1	1	1	1	1	0	1	0	1	0	1	0	1	1	0	1	1	1	1	0	1	1	1	0	1	0	1	0	1	0	1	1	0	1	1	1	1	0	1	1	1	0
P53026	P53026	11	11	11	60S ribosomal protein L10a	Rpl10a	sp|P53026|RL10A_MOUSE 60S ribosomal protein L10a OS=Mus musculus OX=10090 GN=Rpl10a PE=1 SV=3	1	11	11	11	10	10	10	10	10	10	10	10	10	10	10	9	10	11	10	9	11	10	10	10	10	10	10	10	10	10	10	10	10	9	10	11	10	9	11	10	10	10
P53395	P53395	33	33	33	Lipoamide acyltransferase component of branched-chain alpha-keto acid dehydrogenase complex, mitochondrial	Dbt	sp|P53395|ODB2_MOUSE Lipoamide acyltransferase component of branched-chain alpha-keto acid dehydrogenase complex, mitochondrial OS=Mus musculus OX=10090 GN=Dbt PE=1 SV=2	1	33	33	33	28	28	29	30	28	27	28	26	29	27	30	27	27	25	26	27	27	28	28	28	29	30	28	27	28	26	29	27	30	27	27	25	26	27	27	28	28	28
P53564;P70403	P53564;P70403	4;4	4;4	4;4	Homeobox protein cut-like 1;Protein CASP	Cux1	sp|P53564|CUX1_MOUSE Homeobox protein cut-like 1 OS=Mus musculus OX=10090 GN=Cux1 PE=1 SV=3;sp|P70403|CASP_MOUSE Protein CASP OS=Mus musculus OX=10090 GN=Cux1 PE=1 SV=2	2	4	4	4	0	0	1	0	0	2	0	0	0	1	0	1	1	1	1	0	2	1	0	0	1	0	0	2	0	0	0	1	0	1	1	1	1	0	2	1	0	0
P53566	P53566	3	3	3	CCAAT/enhancer-binding protein alpha	Cebpa	sp|P53566|CEBPA_MOUSE CCAAT/enhancer-binding protein alpha OS=Mus musculus OX=10090 GN=Cebpa PE=1 SV=2	1	3	3	3	0	2	0	0	1	2	1	0	1	0	2	1	1	0	1	1	2	1	0	2	0	0	1	2	1	0	1	0	2	1	1	0	1	1	2	1	0	2
P53569	P53569	5	5	5	CCAAT/enhancer-binding protein zeta	Cebpz	sp|P53569|CEBPZ_MOUSE CCAAT/enhancer-binding protein zeta OS=Mus musculus OX=10090 GN=Cebpz PE=1 SV=2	1	5	5	5	1	2	2	1	2	1	2	3	1	1	3	1	0	1	3	1	1	1	1	2	2	1	2	1	2	3	1	1	3	1	0	1	3	1	1	1	1	2
P53612	P53612	5	5	5	Geranylgeranyl transferase type-2 subunit beta	Rabggtb	sp|P53612|PGTB2_MOUSE Geranylgeranyl transferase type-2 subunit beta OS=Mus musculus OX=10090 GN=Rabggtb PE=1 SV=2	1	5	5	5	1	2	2	2	2	2	2	1	2	2	2	3	1	2	2	2	4	2	1	2	2	2	2	2	2	1	2	2	2	3	1	2	2	2	4	2	1	2
P53657	P53657	44	44	43	Pyruvate kinase PKLR	Pklr	sp|P53657|KPYR_MOUSE Pyruvate kinase PKLR OS=Mus musculus OX=10090 GN=Pklr PE=1 SV=1	1	44	44	43	39	37	37	33	40	40	38	37	33	34	34	34	35	28	31	35	34	35	39	37	37	33	40	40	38	37	33	34	34	34	35	28	31	35	34	35	38	36
P53690	P53690	1	1	1	Matrix metalloproteinase-14	Mmp14	sp|P53690|MMP14_MOUSE Matrix metalloproteinase-14 OS=Mus musculus OX=10090 GN=Mmp14 PE=2 SV=3	1	1	1	1	1	1	1	1	0	0	1	1	1	1	0	0	1	0	0	1	1	1	1	1	1	1	0	0	1	1	1	1	0	0	1	0	0	1	1	1	1	1
P53702	P53702	5	5	5	Cytochrome c-type heme lyase	Hccs	sp|P53702|CCHL_MOUSE Cytochrome c-type heme lyase OS=Mus musculus OX=10090 GN=Hccs PE=1 SV=2	1	5	5	5	3	2	3	1	2	1	2	1	3	1	3	2	4	3	2	2	3	2	3	2	3	1	2	1	2	1	3	1	3	2	4	3	2	2	3	2	3	2
P53808	P53808	12	12	12	Phosphatidylcholine transfer protein	Pctp	sp|P53808|PPCT_MOUSE Phosphatidylcholine transfer protein OS=Mus musculus OX=10090 GN=Pctp PE=1 SV=2	1	12	12	12	10	11	10	10	11	10	10	10	9	9	9	9	10	8	10	9	11	9	10	11	10	10	11	10	10	10	9	9	9	9	10	8	10	9	11	9	10	11
P53810	P53810	20	20	18	Phosphatidylinositol transfer protein alpha isoform	Pitpna	sp|P53810|PIPNA_MOUSE Phosphatidylinositol transfer protein alpha isoform OS=Mus musculus OX=10090 GN=Pitpna PE=1 SV=2	1	20	20	18	12	8	11	10	12	12	10	7	12	12	6	12	10	15	16	13	17	14	12	8	11	10	12	12	10	7	12	12	6	12	10	15	16	13	17	14	11	6
P53811	P53811	19	17	17	Phosphatidylinositol transfer protein beta isoform	Pitpnb	sp|P53811|PIPNB_MOUSE Phosphatidylinositol transfer protein beta isoform OS=Mus musculus OX=10090 GN=Pitpnb PE=1 SV=2	1	19	17	17	14	15	16	15	13	13	14	15	14	14	12	14	15	14	15	11	14	11	13	13	14	13	11	11	12	13	12	12	11	12	13	12	13	10	12	9	13	13
P53986	P53986	8	8	8	Monocarboxylate transporter 1	Slc16a1	sp|P53986|MOT1_MOUSE Monocarboxylate transporter 1 OS=Mus musculus OX=10090 GN=Slc16a1 PE=1 SV=1	1	8	8	8	5	5	6	4	6	4	6	5	5	5	6	4	6	6	6	6	3	3	5	5	6	4	6	4	6	5	5	5	6	4	6	6	6	6	3	3	5	5
P53994;P59279	P53994	16;7	16;7	16;7	Ras-related protein Rab-2A	Rab2a	sp|P53994|RAB2A_MOUSE Ras-related protein Rab-2A OS=Mus musculus OX=10090 GN=Rab2a PE=1 SV=1	2	16	16	16	11	12	9	10	10	14	10	10	12	10	10	11	11	11	13	12	10	12	11	12	9	10	10	14	10	10	12	10	10	11	11	11	13	12	10	12	11	12
P53995	P53995	5	5	5	Anaphase-promoting complex subunit 1	Anapc1	sp|P53995|APC1_MOUSE Anaphase-promoting complex subunit 1 OS=Mus musculus OX=10090 GN=Anapc1 PE=1 SV=2	1	5	5	5	0	0	3	1	2	0	1	0	2	2	0	3	1	0	0	1	1	1	0	0	3	1	2	0	1	0	2	2	0	3	1	0	0	1	1	1	0	0
P53996	P53996	8	8	8	Cellular nucleic acid-binding protein	Cnbp	sp|P53996|CNBP_MOUSE Cellular nucleic acid-binding protein OS=Mus musculus OX=10090 GN=Cnbp PE=1 SV=2	1	8	8	8	6	8	7	7	7	7	7	6	7	6	7	6	7	7	7	7	7	7	6	8	7	7	7	7	7	6	7	6	7	6	7	7	7	7	7	7	6	8
P54071	P54071	27	26	26	Isocitrate dehydrogenase [NADP], mitochondrial	Idh2	sp|P54071|IDHP_MOUSE Isocitrate dehydrogenase [NADP], mitochondrial OS=Mus musculus OX=10090 GN=Idh2 PE=1 SV=3	1	27	26	26	26	26	27	25	26	26	26	26	26	25	24	26	25	26	25	25	25	24	25	25	26	24	25	25	25	25	25	24	23	25	24	25	24	24	24	23	25	25
P54103	P54103	13	13	13	DnaJ homolog subfamily C member 2;DnaJ homolog subfamily C member 2, N-terminally processed	Dnajc2	sp|P54103|DNJC2_MOUSE DnaJ homolog subfamily C member 2 OS=Mus musculus OX=10090 GN=Dnajc2 PE=1 SV=2	1	13	13	13	5	5	4	7	6	7	4	7	8	4	4	8	7	7	7	4	5	3	5	5	4	7	6	7	4	7	8	4	4	8	7	7	7	4	5	3	5	5
P54116	P54116	10	10	10	Erythrocyte band 7 integral membrane protein	Stom	sp|P54116|STOM_MOUSE Stomatin OS=Mus musculus OX=10090 GN=Stom PE=1 SV=3	1	10	10	10	7	7	7	5	6	7	7	4	7	8	7	6	9	7	8	8	8	10	7	7	7	5	6	7	7	4	7	8	7	6	9	7	8	8	8	10	7	7
P54227	P54227	4	4	3	Stathmin	Stmn1	sp|P54227|STMN1_MOUSE Stathmin OS=Mus musculus OX=10090 GN=Stmn1 PE=1 SV=2	1	4	4	3	3	2	2	2	2	3	2	1	1	3	1	3	3	4	4	3	2	2	3	2	2	2	2	3	2	1	1	3	1	3	3	4	4	3	2	2	2	1
P54254	P54254	1	1	1	Ataxin-1	Atxn1	sp|P54254|ATX1_MOUSE Ataxin-1 OS=Mus musculus OX=10090 GN=Atxn1 PE=1 SV=2	1	1	1	1	0	0	0	0	1	0	1	0	0	0	0	0	0	0	0	0	0	0	0	0	0	0	1	0	1	0	0	0	0	0	0	0	0	0	0	0	0	0
P54276	P54276	2	2	2	DNA mismatch repair protein Msh6	Msh6	sp|P54276|MSH6_MOUSE DNA mismatch repair protein Msh6 OS=Mus musculus OX=10090 GN=Msh6 PE=1 SV=3	1	2	2	2	1	1	1	1	1	1	1	2	1	1	1	1	1	1	2	1	1	1	1	1	1	1	1	1	1	2	1	1	1	1	1	1	2	1	1	1	1	1
P54310	P54310	11	11	11	Hormone-sensitive lipase	Lipe	sp|P54310|LIPS_MOUSE Hormone-sensitive lipase OS=Mus musculus OX=10090 GN=Lipe PE=1 SV=2	1	11	11	11	6	3	7	6	5	6	7	5	3	7	5	4	5	3	4	4	4	5	6	3	7	6	5	6	7	5	3	7	5	4	5	3	4	4	4	5	6	3
P54726	P54726	12	9	9	UV excision repair protein RAD23 homolog A	Rad23a	sp|P54726|RD23A_MOUSE UV excision repair protein RAD23 homolog A OS=Mus musculus OX=10090 GN=Rad23a PE=1 SV=2	1	12	9	9	7	6	6	8	9	10	9	10	8	9	8	11	10	10	7	8	8	9	4	3	3	5	6	7	6	7	5	6	6	8	7	7	5	5	5	6	4	3
P54728	P54728	15	15	12	UV excision repair protein RAD23 homolog B	Rad23b	sp|P54728|RD23B_MOUSE UV excision repair protein RAD23 homolog B OS=Mus musculus OX=10090 GN=Rad23b PE=1 SV=2	1	15	15	12	12	12	13	12	12	12	13	12	12	13	11	13	12	13	13	13	13	13	12	12	13	12	12	12	13	12	12	13	11	13	12	13	13	13	13	13	9	9
P54729	P54729	18	18	18	NEDD8 ultimate buster 1	Nub1	sp|P54729|NUB1_MOUSE NEDD8 ultimate buster 1 OS=Mus musculus OX=10090 GN=Nub1 PE=1 SV=2	1	18	18	18	9	8	9	9	9	13	6	8	10	9	8	13	9	10	12	9	7	11	9	8	9	9	9	13	6	8	10	9	8	13	9	10	12	9	7	11	9	8
P54731	P54731	9	9	9	FAS-associated factor 1	Faf1	sp|P54731|FAF1_MOUSE FAS-associated factor 1 OS=Mus musculus OX=10090 GN=Faf1 PE=1 SV=2	1	9	9	9	4	2	4	3	4	4	2	1	3	2	4	5	2	2	3	3	4	4	4	2	4	3	4	4	2	1	3	2	4	5	2	2	3	3	4	4	4	2
P54751	P54751	2	2	2	CMP-N-acetylneuraminate-beta-galactosamide-alpha-2,3-sialyltransferase 1	St3gal1	sp|P54751|SIA4A_MOUSE CMP-N-acetylneuraminate-beta-galactosamide-alpha-2,3-sialyltransferase 1 OS=Mus musculus OX=10090 GN=St3gal1 PE=1 SV=1	1	2	2	2	2	0	0	0	0	0	0	1	1	0	0	1	1	2	2	2	1	2	2	0	0	0	0	0	0	1	1	0	0	1	1	2	2	2	1	2	2	0
P54775	P54775	34	34	34	26S protease regulatory subunit 6B	Psmc4	sp|P54775|PRS6B_MOUSE 26S proteasome regulatory subunit 6B OS=Mus musculus OX=10090 GN=Psmc4 PE=1 SV=2	1	34	34	34	24	26	25	30	28	31	29	29	31	31	30	28	29	28	30	26	24	26	24	26	25	30	28	31	29	29	31	31	30	28	29	28	30	26	24	26	24	26
P54797	P54797	6	6	6	Transport and Golgi organization 2 homolog	Tango2	sp|P54797|TNG2_MOUSE Transport and Golgi organization 2 homolog OS=Mus musculus OX=10090 GN=Tango2 PE=1 SV=1	1	6	6	6	4	3	4	4	4	5	4	1	5	4	5	6	4	3	3	4	3	5	4	3	4	4	4	5	4	1	5	4	5	6	4	3	3	4	3	5	4	3
P54818	P54818	4	4	4	Galactocerebrosidase	Galc	sp|P54818|GALC_MOUSE Galactocerebrosidase OS=Mus musculus OX=10090 GN=Galc PE=1 SV=2	1	4	4	4	0	0	0	0	1	0	0	1	1	1	0	2	0	2	2	1	0	0	0	0	0	0	1	0	0	1	1	1	0	2	0	2	2	1	0	0	0	0
P54822	P54822	24	24	24	Adenylosuccinate lyase	Adsl	sp|P54822|PUR8_MOUSE Adenylosuccinate lyase OS=Mus musculus OX=10090 GN=Adsl PE=1 SV=2	1	24	24	24	14	10	13	16	15	15	15	13	14	15	13	19	13	14	15	19	14	16	14	10	13	16	15	15	15	13	14	15	13	19	13	14	15	19	14	16	14	10
P54823	P54823	16	16	16	Probable ATP-dependent RNA helicase DDX6	Ddx6	sp|P54823|DDX6_MOUSE Probable ATP-dependent RNA helicase DDX6 OS=Mus musculus OX=10090 GN=Ddx6 PE=1 SV=1	1	16	16	16	11	9	11	11	15	12	10	12	14	12	13	14	13	13	12	11	11	12	11	9	11	11	15	12	10	12	14	12	13	14	13	13	12	11	11	12	11	9
P54869	P54869	40	40	39	Hydroxymethylglutaryl-CoA synthase, mitochondrial	Hmgcs2	sp|P54869|HMCS2_MOUSE Hydroxymethylglutaryl-CoA synthase, mitochondrial OS=Mus musculus OX=10090 GN=Hmgcs2 PE=1 SV=2	1	40	40	39	37	33	33	33	33	31	27	30	28	32	32	30	26	27	27	32	31	34	37	33	33	33	33	31	27	30	28	32	32	30	26	27	27	32	31	34	36	32
7781;1437782;1437783;1437784;1437785;1437786;1437787;1437788;1437789;1437790;1437791;1437792;1437793;1437794;1437795;1437796;1437797;1437798;1437799;1644517;1644518;1644519;1644520;1644521;1644522;1644523;1644524;1644525;1644526;1644527;1644528;1644529;1644530;1644531;1644532;1644533;1644534;1644535;1644536;1644537;1644538;1644539;1644540;1644541;1644542;1644543;1644544;1644545;1644546;1644547;16…	92034;124588;124681;146850;148240;204151;212931;324417;554326;554330;569676;646176;684713;684896;796971;797005;915197;982518;988754;1067214;1087617;1087643;1114375;1150756;1183645;1213390;1213741;1324555;1328736;1337947;1375251;1437743;1644529;1644697;1812856;1813054;1837639;1893799;1893801;1944745	1406;1407;1408;1409;1410;1411;1412;1413;1414;1415	93;216;235;298;316;363;381;455;464;498	10090
P54923	P54923	7	7	7	[Protein ADP-ribosylarginine] hydrolase	Adprh	sp|P54923|ADPRH_MOUSE [Protein ADP-ribosylarginine] hydrolase OS=Mus musculus OX=10090 GN=Adprh PE=1 SV=1	1	7	7	7	1	1	1	2	1	2	0	0	1	3	1	4	0	3	2	2	2	3	1	1	1	2	1	2	0	0	1	3	1	4	0	3	2	2	2	3	1	1
P54987	P54987	4	4	4	Cis-aconitate decarboxylase	Irg1	sp|P54987|IRG1_MOUSE Cis-aconitate decarboxylase OS=Mus musculus OX=10090 GN=Acod1 PE=1 SV=2	1	4	4	4	0	0	0	1	1	0	0	0	0	2	0	1	2	3	1	1	3	2	0	0	0	1	1	0	0	0	0	2	0	1	2	3	1	1	3	2	0	0
P55050	P55050	6	6	6	Fatty acid-binding protein, intestinal	Fabp2	sp|P55050|FABPI_MOUSE Fatty acid-binding protein, intestinal OS=Mus musculus OX=10090 GN=Fabp2 PE=1 SV=2	1	6	6	6	6	6	5	6	5	5	6	6	5	5	5	5	5	3	5	5	6	5	6	6	5	6	5	5	6	6	5	5	5	5	5	3	5	5	6	5	6	6
P55065	P55065	7	7	7	Phospholipid transfer protein	Pltp	sp|P55065|PLTP_MOUSE Phospholipid transfer protein OS=Mus musculus OX=10090 GN=Pltp PE=1 SV=1	1	7	7	7	1	2	3	2	3	4	1	3	3	5	4	6	2	4	7	4	6	4	1	2	3	2	3	4	1	3	3	5	4	6	2	4	7	4	6	4	1	2
P55096	P55096	36	36	36	ATP-binding cassette sub-family D member 3	Abcd3	sp|P55096|ABCD3_MOUSE ATP-binding cassette sub-family D member 3 OS=Mus musculus OX=10090 GN=Abcd3 PE=1 SV=2	1	36	36	36	29	28	29	29	34	29	26	28	28	30	26	30	29	22	27	26	25	26	29	28	29	29	34	29	26	28	28	30	26	30	29	22	27	26	25	26	29	28
P55194	P55194	6	6	6	SH3 domain-binding protein 1	Sh3bp1	sp|P55194|3BP1_MOUSE SH3 domain-binding protein 1 OS=Mus musculus OX=10090 GN=Sh3bp1 PE=1 SV=3	1	6	6	6	1	1	0	0	0	1	0	0	0	1	1	3	1	4	3	0	2	5	1	1	0	0	0	1	0	0	0	1	1	3	1	4	3	0	2	5	1	1
P55258	P55258	8	6	5	Ras-related protein Rab-8A	Rab8a	sp|P55258|RAB8A_MOUSE Ras-related protein Rab-8A OS=Mus musculus OX=10090 GN=Rab8a PE=1 SV=2	1	8	6	5	4	6	5	6	7	5	5	5	7	5	7	7	5	7	6	5	4	6	3	4	3	4	5	3	3	3	5	3	5	5	3	5	4	4	3	4	3	4
P55264	P55264	26	26	26	Adenosine kinase	Adk	sp|P55264|ADK_MOUSE Adenosine kinase OS=Mus musculus OX=10090 GN=Adk PE=1 SV=2	1	26	26	26	25	24	23	21	21	22	21	20	21	23	20	20	22	22	22	24	23	23	25	24	23	21	21	22	21	20	21	23	20	20	22	22	22	24	23	23	25	24
P55284	P55284	6	6	6	Cadherin-5	Cdh5	sp|P55284|CADH5_MOUSE Cadherin-5 OS=Mus musculus OX=10090 GN=Cdh5 PE=1 SV=2	1	6	6	6	0	1	2	2	1	1	0	0	0	1	1	2	1	4	4	1	1	1	0	1	2	2	1	1	0	0	0	1	1	2	1	4	4	1	1	1	0	1
P55292	P55292	12	12	12	Desmocollin-2	Dsc2	sp|P55292|DSC2_MOUSE Desmocollin-2 OS=Mus musculus OX=10090 GN=Dsc2 PE=1 SV=1	1	12	12	12	1	1	4	4	7	5	5	2	2	3	2	7	1	0	3	3	1	2	1	1	4	4	7	5	5	2	2	3	2	7	1	0	3	3	1	2	1	1
P55302	P55302	20	20	20	Alpha-2-macroglobulin receptor-associated protein	Lrpap1	sp|P55302|AMRP_MOUSE Alpha-2-macroglobulin receptor-associated protein OS=Mus musculus OX=10090 GN=Lrpap1 PE=1 SV=1	1	20	20	20	15	16	15	15	14	14	14	11	13	15	14	14	15	15	15	14	15	15	15	16	15	15	14	14	14	11	13	15	14	14	15	15	15	14	15	15	15	16
P55772	P55772	3	3	3	Ectonucleoside triphosphate diphosphohydrolase 1	Entpd1	sp|P55772|ENTP1_MOUSE Ectonucleoside triphosphate diphosphohydrolase 1 OS=Mus musculus OX=10090 GN=Entpd1 PE=1 SV=1	1	3	3	3	0	1	0	2	1	1	1	0	1	1	0	2	1	2	1	0	0	0	0	1	0	2	1	1	1	0	1	1	0	2	1	2	1	0	0	0	0	1
P55821	P55821	2	1	1	Stathmin-2	Stmn2	sp|P55821|STMN2_MOUSE Stathmin-2 OS=Mus musculus OX=10090 GN=Stmn2 PE=1 SV=1	1	2	1	1	1	1	1	1	2	2	2	1	2	1	1	2	2	2	2	2	2	2	0	0	0	0	1	1	1	0	1	1	1	1	1	1	1	1	1	1	0	0
P55937	P55937	28	28	28	Golgin subfamily A member 3	Golga3	sp|P55937|GOGA3_MOUSE Golgin subfamily A member 3 OS=Mus musculus OX=10090 GN=Golga3 PE=1 SV=3	1	28	28	28	10	7	9	12	12	7	10	10	12	7	8	16	10	15	14	11	9	8	10	7	9	12	12	7	10	10	12	7	8	16	10	15	14	11	9	8	10	7
P56135	P56135	5	5	5	ATP synthase subunit f, mitochondrial	Atp5j2	sp|P56135|ATPK_MOUSE ATP synthase subunit f, mitochondrial OS=Mus musculus OX=10090 GN=Atp5mf PE=1 SV=3	1	5	5	5	5	5	4	5	5	4	5	4	5	5	5	5	5	5	5	5	5	5	5	5	4	5	5	4	5	4	5	5	5	5	5	5	5	5	5	5	5	5
P56183	P56183	3	3	3	Ribosomal RNA processing protein 1 homolog A	Rrp1	sp|P56183|RRP1_MOUSE Ribosomal RNA processing protein 1 homolog A OS=Mus musculus OX=10090 GN=Rrp1 PE=1 SV=2	1	3	3	3	0	0	0	0	2	0	0	0	2	0	1	1	0	1	1	0	0	0	0	0	0	0	2	0	0	0	2	0	1	1	0	1	1	0	0	0	0	0
P56212	P56212	5	5	4	cAMP-regulated phosphoprotein 19	Arpp19	sp|P56212|ARP19_MOUSE cAMP-regulated phosphoprotein 19 OS=Mus musculus OX=10090 GN=Arpp19 PE=1 SV=2	1	5	5	4	3	1	2	5	5	3	1	5	4	5	3	5	2	4	3	2	2	2	3	1	2	5	5	3	1	5	4	5	3	5	2	4	3	2	2	2	2	1
P56213	P56213	8	8	8	FAD-linked sulfhydryl oxidase ALR	Gfer	sp|P56213|ALR_MOUSE FAD-linked sulfhydryl oxidase ALR OS=Mus musculus OX=10090 GN=Gfer PE=1 SV=2	1	8	8	8	8	7	8	8	7	8	7	8	7	7	8	7	8	7	7	7	8	7	8	7	8	8	7	8	7	8	7	7	8	7	8	7	7	7	8	7	8	7
P56371	P56371	3	3	3	Ras-related protein Rab-4A	Rab4a	sp|P56371|RAB4A_MOUSE Ras-related protein Rab-4A OS=Mus musculus OX=10090 GN=Rab4a PE=1 SV=2	1	3	3	3	2	2	3	1	2	3	3	1	3	2	1	3	2	2	3	3	1	1	2	2	3	1	2	3	3	1	3	2	1	3	2	2	3	3	1	1	2	2
P56375	P56375	3	3	3	Acylphosphatase-2	Acyp2	sp|P56375|ACYP2_MOUSE Acylphosphatase-2 OS=Mus musculus OX=10090 GN=Acyp2 PE=1 SV=2	1	3	3	3	2	2	2	2	3	3	1	1	1	2	2	3	1	1	1	1	2	1	2	2	2	2	3	3	1	1	1	2	2	3	1	1	1	1	2	1	2	2
P56376	P56376	9	9	9	Acylphosphatase-1	Acyp1	sp|P56376|ACYP1_MOUSE Acylphosphatase-1 OS=Mus musculus OX=10090 GN=Acyp1 PE=1 SV=2	1	9	9	9	6	5	6	7	6	7	4	3	5	8	7	7	5	8	6	7	4	6	6	5	6	7	6	7	4	3	5	8	7	7	5	8	6	7	4	6	6	5
P56379	P56379	1	1	1	6.8 kDa mitochondrial proteolipid	Mp68	sp|P56379|ATP68_MOUSE ATP synthase subunit ATP5MPL, mitochondrial OS=Mus musculus OX=10090 GN=Atp5mpl PE=1 SV=1	1	1	1	1	1	1	1	1	1	1	1	1	1	1	1	1	1	1	1	1	1	1	1	1	1	1	1	1	1	1	1	1	1	1	1	1	1	1	1	1	1	1
P56380	P56380	10	10	10	Bis(5-nucleosyl)-tetraphosphatase [asymmetrical]	Nudt2	sp|P56380|AP4A_MOUSE Bis(5-nucleosyl)-tetraphosphatase [asymmetrical] OS=Mus musculus OX=10090 GN=Nudt2 PE=1 SV=3	1	10	10	10	9	8	9	8	10	6	7	8	7	8	7	8	8	9	8	7	7	7	9	8	9	8	10	6	7	8	7	8	7	8	8	9	8	7	7	7	9	8
P56382	P56382	2	2	2	ATP synthase subunit epsilon, mitochondrial	Atp5e	sp|P56382|ATP5E_MOUSE ATP synthase subunit epsilon, mitochondrial OS=Mus musculus OX=10090 GN=Atp5f1e PE=1 SV=2	1	2	2	2	2	2	2	2	2	2	2	2	2	2	2	2	2	2	2	2	2	2	2	2	2	2	2	2	2	2	2	2	2	2	2	2	2	2	2	2	2	2
P56387	P56387	4	4	4	Dynein light chain Tctex-type 3	Dynlt3	sp|P56387|DYLT3_MOUSE Dynein light chain Tctex-type 3 OS=Mus musculus OX=10090 GN=Dynlt3 PE=1 SV=1	1	4	4	4	1	1	3	1	1	1	1	1	1	3	2	2	1	1	2	3	2	4	1	1	3	1	1	1	1	1	1	3	2	2	1	1	2	3	2	4	1	1
P56389	P56389	7	7	7	Cytidine deaminase	Cda	sp|P56389|CDD_MOUSE Cytidine deaminase OS=Mus musculus OX=10090 GN=Cda PE=1 SV=2	1	7	7	7	4	4	4	4	5	5	2	3	5	5	4	4	4	5	6	4	2	4	4	4	4	4	5	5	2	3	5	5	4	4	4	5	6	4	2	4	4	4
P56391	P56391	10	10	10	Cytochrome c oxidase subunit 6B1	Cox6b1	sp|P56391|CX6B1_MOUSE Cytochrome c oxidase subunit 6B1 OS=Mus musculus OX=10090 GN=Cox6b1 PE=1 SV=2	1	10	10	10	9	9	9	8	7	8	9	8	8	9	9	9	8	8	8	9	9	9	9	9	9	8	7	8	9	8	8	9	9	9	8	8	8	9	9	9	9	9
P56394	P56394	5	5	5	Cytochrome c oxidase copper chaperone	Cox17	sp|P56394|COX17_MOUSE Cytochrome c oxidase copper chaperone OS=Mus musculus OX=10090 GN=Cox17 PE=1 SV=2	1	5	5	5	5	4	5	4	4	4	4	5	5	4	5	5	5	4	5	4	3	4	5	4	5	4	4	4	4	5	5	4	5	5	5	4	5	4	3	4	5	4
P56395	P56395	8	8	8	Cytochrome b5	Cyb5a	sp|P56395|CYB5_MOUSE Cytochrome b5 OS=Mus musculus OX=10090 GN=Cyb5a PE=1 SV=2	1	8	8	8	8	8	8	7	7	7	7	7	7	7	7	7	6	7	7	8	8	8	8	8	8	7	7	7	7	7	7	7	7	7	6	7	7	8	8	8	8	8
P56399	P56399	46	46	46	Ubiquitin carboxyl-terminal hydrolase 5	Usp5	sp|P56399|UBP5_MOUSE Ubiquitin carboxyl-terminal hydrolase 5 OS=Mus musculus OX=10090 GN=Usp5 PE=1 SV=1	1	46	46	46	33	32	34	35	36	35	33	30	33	34	37	41	33	34	37	35	33	35	33	32	34	35	36	35	33	30	33	34	37	41	33	34	37	35	33	35	33	32
P56404	P56404	1	1	1	Aquaporin-8	Aqp8	sp|P56404|AQP8_MOUSE Aquaporin-8 OS=Mus musculus OX=10090 GN=Aqp8 PE=2 SV=1	1	1	1	1	0	0	0	0	0	0	0	1	0	1	0	0	0	0	0	0	0	0	0	0	0	0	0	0	0	1	0	1	0	0	0	0	0	0	0	0	0	0
P56477	P56477	2	2	2	Interferon regulatory factor 5	Irf5	sp|P56477|IRF5_MOUSE Interferon regulatory factor 5 OS=Mus musculus OX=10090 GN=Irf5 PE=1 SV=1	1	2	2	2	0	0	0	0	0	0	0	0	1	0	0	1	1	1	1	0	0	1	0	0	0	0	0	0	0	0	1	0	0	1	1	1	1	0	0	1	0	0
P56480	P56480	30	30	30	ATP synthase subunit beta, mitochondrial	Atp5b	sp|P56480|ATPB_MOUSE ATP synthase subunit beta, mitochondrial OS=Mus musculus OX=10090 GN=Atp5f1b PE=1 SV=2	1	30	30	30	28	27	29	27	28	26	28	27	28	27	27	27	28	27	28	27	29	28	28	27	29	27	28	26	28	27	28	27	27	27	28	27	28	27	29	28	28	27
;1530637;1530638;1530639;1530640;1530641;1530642;1530643;1530644;1530645;1530646;1530647;1530648;1530649;1530650;1530651;1530652;1530653;1530654;1530655;1530656;1530657;1530658;1530659;1530660;1530661;1530662;1530663;1530664;1530665;1530666;1530667;1530668;1530669;1530670;1530671;1530672;1530673;1530674;1530675;1530676;1530677;1530678;1530679;1530680;1530681;1530682;1530683;1530684;1530685;153068…	71311;76063;297820;391370;548829;573164;614922;615339;677137;801487;842452;845053;845204;855611;856260;882773;910551;1142692;1349803;1530285;1530716;1635026;1677346;1677514;1698385;1720662;1720683;1721023;1786067;1854726	1433;1434;1435;1436;1437;1438;1439;1440;1441;1442;1443;1444	113;145;176;217;250;272;339;342;408;443;478;509	10090
P56528	P56528	6	6	6	ADP-ribosyl cyclase/cyclic ADP-ribose hydrolase 1	Cd38	sp|P56528|CD38_MOUSE ADP-ribosyl cyclase/cyclic ADP-ribose hydrolase 1 OS=Mus musculus OX=10090 GN=Cd38 PE=1 SV=2	1	6	6	6	5	3	5	3	4	4	3	4	5	2	3	3	4	3	5	5	4	4	5	3	5	3	4	4	3	4	5	2	3	3	4	3	5	5	4	4	5	3
P56542	P56542	5	5	5	Deoxyribonuclease-2-alpha	Dnase2	sp|P56542|DNS2A_MOUSE Deoxyribonuclease-2-alpha OS=Mus musculus OX=10090 GN=Dnase2 PE=1 SV=1	1	5	5	5	1	1	2	2	2	3	2	1	1	2	3	4	2	3	2	3	2	2	1	1	2	2	2	3	2	1	1	2	3	4	2	3	2	3	2	2	1	1
P56546	P56546	7	3	3	C-terminal-binding protein 2	Ctbp2	sp|P56546|CTBP2_MOUSE C-terminal-binding protein 2 OS=Mus musculus OX=10090 GN=Ctbp2 PE=1 SV=2	1	7	3	3	3	1	2	2	2	1	3	3	3	2	1	5	3	6	5	2	2	4	1	0	1	0	0	0	1	0	1	1	0	2	0	3	1	0	0	1	1	0
P56565	P56565	2	2	2	Protein S100-A1	S100a1	sp|P56565|S10A1_MOUSE Protein S100-A1 OS=Mus musculus OX=10090 GN=S100a1 PE=1 SV=2	1	2	2	2	2	2	2	2	2	2	2	2	2	2	2	2	2	2	2	2	2	2	2	2	2	2	2	2	2	2	2	2	2	2	2	2	2	2	2	2	2	2
P56593	P56593	39	39	36	Cytochrome P450 2A12	Cyp2a12	sp|P56593|CP2AC_MOUSE Cytochrome P450 2A12 OS=Mus musculus OX=10090 GN=Cyp2a12 PE=1 SV=2	1	39	39	36	34	36	36	33	34	32	32	34	35	33	33	31	30	29	30	33	32	30	34	36	36	33	34	32	32	34	35	33	33	31	30	29	30	33	32	30	31	33
P56654	P56654	33	10	8	Cytochrome P450 2C37	Cyp2c37	sp|P56654|CP237_MOUSE Cytochrome P450 2C37 OS=Mus musculus OX=10090 GN=Cyp2c37 PE=1 SV=2	1	33	10	8	26	28	28	28	29	27	30	24	20	26	26	22	23	11	18	28	27	20	7	9	9	9	8	7	9	6	4	7	6	5	6	2	4	9	9	3	6	7
P56655	P56655	8	1	1	Cytochrome P450 2C38	Cyp2c38	sp|P56655|CP238_MOUSE Cytochrome P450 2C38 OS=Mus musculus OX=10090 GN=Cyp2c38 PE=2 SV=2	1	8	1	1	5	6	6	7	6	5	5	6	4	6	5	4	5	4	2	6	6	3	0	0	0	0	0	0	0	1	0	0	0	0	0	0	0	0	0	0	0	0
P56657	P56657	21	19	19	Cytochrome P450 2C40	Cyp2c40	sp|P56657|CP240_MOUSE Cytochrome P450 2C40 OS=Mus musculus OX=10090 GN=Cyp2c40 PE=1 SV=2	1	21	19	19	13	16	15	17	16	13	15	15	17	14	14	12	17	13	16	13	13	9	11	14	13	15	14	11	13	13	15	12	12	10	15	11	14	11	11	7	11	14
P56671	P56671	1	1	1	Myc-associated zinc finger protein	Maz	sp|P56671|MAZ_MOUSE Myc-associated zinc finger protein OS=Mus musculus OX=10090 GN=Maz PE=1 SV=1	1	1	1	1	0	0	0	1	1	1	0	0	1	1	0	1	1	1	1	0	1	1	0	0	0	1	1	1	0	0	1	1	0	1	1	1	1	0	1	1	0	0
P56695	P56695	5	5	5	Wolframin	Wfs1	sp|P56695|WFS1_MOUSE Wolframin OS=Mus musculus OX=10090 GN=Wfs1 PE=1 SV=1	1	5	5	5	1	0	1	0	1	1	0	1	1	0	0	2	0	1	0	0	0	0	1	0	1	0	1	1	0	1	1	0	0	2	0	1	0	0	0	0	1	0
P56812	P56812	7	7	7	Programmed cell death protein 5	Pdcd5	sp|P56812|PDCD5_MOUSE Programmed cell death protein 5 OS=Mus musculus OX=10090 GN=Pdcd5 PE=1 SV=3	1	7	7	7	7	4	6	7	6	6	4	7	5	6	7	7	5	6	5	6	6	5	7	4	6	7	6	6	4	7	5	6	7	7	5	6	5	6	6	5	7	4
P56873	P56873	5	5	5	Sjoegren syndrome/scleroderma autoantigen 1 homolog	Sssca1	sp|P56873|ZNRD2_MOUSE Protein ZNRD2 OS=Mus musculus OX=10090 GN=Znrd2 PE=1 SV=1	1	5	5	5	0	1	2	2	3	1	0	2	2	1	3	2	0	2	0	1	3	1	0	1	2	2	3	1	0	2	2	1	3	2	0	2	0	1	3	1	0	1
P56959	P56959	9	9	9	RNA-binding protein FUS	Fus	sp|P56959|FUS_MOUSE RNA-binding protein FUS OS=Mus musculus OX=10090 GN=Fus PE=1 SV=1	1	9	9	9	6	5	4	7	7	8	5	6	5	6	4	6	7	8	7	6	6	8	6	5	4	7	7	8	5	6	5	6	4	6	7	8	7	6	6	8	6	5
P56960	P56960	8	8	8	Exosome component 10	Exosc10	sp|P56960|EXOSX_MOUSE Exosome component 10 OS=Mus musculus OX=10090 GN=Exosc10 PE=1 SV=2	1	8	8	8	4	2	2	3	4	3	0	1	3	3	3	3	3	3	4	2	3	4	4	2	2	3	4	3	0	1	3	3	3	3	3	3	4	2	3	4	4	2
P57016	P57016	6	6	6	Ladinin-1	Lad1	sp|P57016|LAD1_MOUSE Ladinin-1 OS=Mus musculus OX=10090 GN=Lad1 PE=1 SV=1	1	6	6	6	4	0	2	4	4	3	4	2	4	4	5	5	2	2	1	2	1	2	4	0	2	4	4	3	4	2	4	4	5	5	2	2	1	2	1	2	4	0
P57080	P57080	5	5	5	Ubiquitin carboxyl-terminal hydrolase 25	Usp25	sp|P57080|UBP25_MOUSE Ubiquitin carboxyl-terminal hydrolase 25 OS=Mus musculus OX=10090 GN=Usp25 PE=1 SV=2	1	5	5	5	3	1	2	1	2	3	1	0	1	1	2	3	2	2	3	1	1	1	3	1	2	1	2	3	1	0	1	1	2	3	2	2	3	1	1	1	3	1
P57716	P57716	6	6	6	Nicastrin	Ncstn	sp|P57716|NICA_MOUSE Nicastrin OS=Mus musculus OX=10090 GN=Ncstn PE=1 SV=3	1	6	6	6	2	3	4	2	3	3	1	2	4	2	1	3	5	4	5	4	4	4	2	3	4	2	3	3	1	2	4	2	1	3	5	4	5	4	4	4	2	3
P57746	P57746	10	10	10	V-type proton ATPase subunit D	Atp6v1d	sp|P57746|VATD_MOUSE V-type proton ATPase subunit D OS=Mus musculus OX=10090 GN=Atp6v1d PE=1 SV=1	1	10	10	10	3	1	5	4	3	5	3	4	8	5	2	7	5	7	6	6	5	5	3	1	5	4	3	5	3	4	8	5	2	7	5	7	6	6	5	5	3	1
P57759	P57759	12	12	12	Endoplasmic reticulum resident protein 29	Erp29	sp|P57759|ERP29_MOUSE Endoplasmic reticulum resident protein 29 OS=Mus musculus OX=10090 GN=Erp29 PE=1 SV=2	1	12	12	12	10	7	12	9	11	11	9	9	10	10	9	11	9	10	12	10	9	11	10	7	12	9	11	11	9	9	10	10	9	11	9	10	12	10	9	11	10	7
P57776	P57776	22	22	20	Elongation factor 1-delta	Eef1d	sp|P57776|EF1D_MOUSE Elongation factor 1-delta OS=Mus musculus OX=10090 GN=Eef1d PE=1 SV=3	1	22	22	20	14	15	17	17	16	16	17	13	15	16	17	15	16	16	17	17	14	17	14	15	17	17	16	16	17	13	15	16	17	15	16	16	17	17	14	17	12	13
P57780	P57780	76	76	50	Alpha-actinin-4	Actn4	sp|P57780|ACTN4_MOUSE Alpha-actinin-4 OS=Mus musculus OX=10090 GN=Actn4 PE=1 SV=1	1	76	76	50	65	60	64	61	63	62	61	60	63	63	61	66	64	65	63	64	66	64	65	60	64	61	63	62	61	60	63	63	61	66	64	65	63	64	66	64	42	39
P57784	P57784	13	13	13	U2 small nuclear ribonucleoprotein A	Snrpa1	sp|P57784|RU2A_MOUSE U2 small nuclear ribonucleoprotein A OS=Mus musculus OX=10090 GN=Snrpa1 PE=1 SV=2	1	13	13	13	7	7	6	6	7	7	9	7	8	8	8	8	7	9	9	10	8	8	7	7	6	6	7	7	9	7	8	8	8	8	7	9	9	10	8	8	7	7
P58021	P58021	6	6	6	Transmembrane 9 superfamily member 2	Tm9sf2	sp|P58021|TM9S2_MOUSE Transmembrane 9 superfamily member 2 OS=Mus musculus OX=10090 GN=Tm9sf2 PE=1 SV=1	1	6	6	6	3	3	5	4	5	4	4	3	5	5	4	5	4	6	6	4	5	5	3	3	5	4	5	4	4	3	5	5	4	5	4	6	6	4	5	5	3	3
P58044	P58044	8	8	8	Isopentenyl-diphosphate Delta-isomerase 1	Idi1	sp|P58044|IDI1_MOUSE Isopentenyl-diphosphate Delta-isomerase 1 OS=Mus musculus OX=10090 GN=Idi1 PE=1 SV=1	1	8	8	8	5	3	3	4	3	4	4	2	5	5	4	4	7	8	6	6	7	6	5	3	3	4	3	4	4	2	5	5	4	4	7	8	6	6	7	6	5	3
P58058	P58058	5	5	5	NAD kinase	Nadk	sp|P58058|NADK_MOUSE NAD kinase OS=Mus musculus OX=10090 GN=Nadk PE=1 SV=2	1	5	5	5	3	2	4	3	4	3	1	2	3	3	1	3	2	3	4	3	2	5	3	2	4	3	4	3	1	2	3	3	1	3	2	3	4	3	2	5	3	2
P58059	P58059	2	2	2	28S ribosomal protein S21, mitochondrial	Mrps21	sp|P58059|RT21_MOUSE 28S ribosomal protein S21, mitochondrial OS=Mus musculus OX=10090 GN=Mrps21 PE=1 SV=1	1	2	2	2	1	1	1	2	2	2	1	1	2	2	2	2	2	1	2	1	2	1	1	1	1	2	2	2	1	1	2	2	2	2	2	1	2	1	2	1	1	1
P58064	P58064	4	4	4	28S ribosomal protein S6, mitochondrial	Mrps6	sp|P58064|RT06_MOUSE 28S ribosomal protein S6, mitochondrial OS=Mus musculus OX=10090 GN=Mrps6 PE=1 SV=3	1	4	4	4	3	3	3	3	4	2	2	3	4	3	2	3	2	3	4	3	3	4	3	3	3	3	4	2	2	3	4	3	2	3	2	3	4	3	3	4	3	3
P58137	P58137	14	14	14	Acyl-coenzyme A thioesterase 8	Acot8	sp|P58137|ACOT8_MOUSE Acyl-coenzyme A thioesterase 8 OS=Mus musculus OX=10090 GN=Acot8 PE=1 SV=1	1	14	14	14	11	11	10	10	11	10	9	10	9	12	9	9	9	6	8	10	11	10	11	11	10	10	11	10	9	10	9	12	9	9	9	6	8	10	11	10	11	11
P58158	P58158	2	2	2	Galactosylgalactosylxylosylprotein 3-beta-glucuronosyltransferase 3	B3gat3	sp|P58158|B3GA3_MOUSE Galactosylgalactosylxylosylprotein 3-beta-glucuronosyltransferase 3 OS=Mus musculus OX=10090 GN=B3gat3 PE=1 SV=1	1	2	2	2	0	0	1	1	0	1	1	0	1	1	0	0	1	0	2	0	0	1	0	0	1	1	0	1	1	0	1	1	0	0	1	0	2	0	0	1	0	0
P58196	P58196	1	1	1	Phospholipid scramblase 4	Plscr4	sp|P58196|PLS4_MOUSE Phospholipid scramblase 4 OS=Mus musculus OX=10090 GN=Plscr4 PE=2 SV=2	1	1	1	1	1	0	0	1	0	0	0	0	0	0	0	1	0	0	0	0	0	0	1	0	0	1	0	0	0	0	0	0	0	1	0	0	0	0	0	0	1	0
P58252	P58252	69	69	67	Elongation factor 2	Eef2	sp|P58252|EF2_MOUSE Elongation factor 2 OS=Mus musculus OX=10090 GN=Eef2 PE=1 SV=2	1	69	69	67	66	65	64	63	66	62	62	59	61	62	59	64	63	62	63	65	64	65	66	65	64	63	66	62	62	59	61	62	59	64	63	62	63	65	64	65	64	63
1748553;1748554;1748555;1748556;1748557;1748558;1748559;1748560;1748561;1748562;1748563;1748564;1748565;1748566;1748567;1748568;1748569;1748570;1748571;1748572;1748573;1748574;1748575;1748576;1748577;1748578;1748579;1748580;1748581;1748582;1748583;1748584;1748585;1748586;1748587;1748588;1748589;1748590;1748591;1748592;1748593;1748594;1748595;1748596;1748597;1748598;1748599;1748600;1748601;1748602…	61411;99529;139515;139729;181677;188076;195530;245022;268935;268968;313519;363242;384342;388607;388802;479917;570411;571388;604993;608955;619410;619456;628230;663183;671440;697231;822316;843784;843828;891163;901000;901105;933411;933421;936090;971823;971840;1066628;1066691;1154684;1270436;1274271;1309993;1327795;1330745;1349582;1402512;1417091;1461999;1479174;1479195;1541623;1541700;1568095;157141…	1478;1479;1480;1481;1482;1483;1484;1485;1486;1487;1488;1489;1490;1491	22;156;157;231;256;257;305;353;383;430;494;697;741;781	10090
P58281;P58682	P58281	55;1	55;1	55;1	Dynamin-like 120 kDa protein, mitochondrial;Dynamin-like 120 kDa protein, form S1	Opa1	sp|P58281|OPA1_MOUSE Dynamin-like 120 kDa protein, mitochondrial OS=Mus musculus OX=10090 GN=Opa1 PE=1 SV=1	2	55	55	55	34	35	39	36	33	36	32	35	31	30	33	35	33	29	26	36	31	35	34	35	39	36	33	36	32	35	31	30	33	35	33	29	26	36	31	35	34	35
P58389	P58389	13	13	13	Serine/threonine-protein phosphatase 2A activator	Ppp2r4	sp|P58389|PTPA_MOUSE Serine/threonine-protein phosphatase 2A activator OS=Mus musculus OX=10090 GN=Ptpa PE=1 SV=1	1	13	13	13	9	6	7	7	9	8	8	6	6	10	8	10	7	8	9	10	8	9	9	6	7	7	9	8	8	6	6	10	8	10	7	8	9	10	8	9	9	6
P58404	P58404	6	5	5	Striatin-4	Strn4	sp|P58404|STRN4_MOUSE Striatin-4 OS=Mus musculus OX=10090 GN=Strn4 PE=1 SV=2	1	6	5	5	1	1	2	2	2	2	2	2	2	4	1	3	1	2	3	2	2	2	0	0	1	2	2	2	1	1	1	3	1	2	1	1	2	1	1	1	0	0
P58466	P58466	2	2	2	Carboxy-terminal domain RNA polymerase II polypeptide A small phosphatase 1	Ctdsp1	sp|P58466|CTDS1_MOUSE Carboxy-terminal domain RNA polymerase II polypeptide A small phosphatase 1 OS=Mus musculus OX=10090 GN=Ctdsp1 PE=1 SV=1	1	2	2	2	0	0	0	1	1	1	0	0	0	0	1	2	0	0	0	1	1	1	0	0	0	1	1	1	0	0	0	0	1	2	0	0	0	1	1	1	0	0
P58501	P58501	8	8	8	PAX3- and PAX7-binding protein 1	Paxbp1	sp|P58501|PAXB1_MOUSE PAX3- and PAX7-binding protein 1 OS=Mus musculus OX=10090 GN=Paxbp1 PE=1 SV=3	1	8	8	8	2	0	3	3	4	4	3	3	5	2	4	5	5	5	2	4	2	2	2	0	3	3	4	4	3	3	5	2	4	5	5	5	2	4	2	2	2	0
P58710	P58710	25	25	25	L-gulonolactone oxidase	Gulo	sp|P58710|GGLO_MOUSE L-gulonolactone oxidase OS=Mus musculus OX=10090 GN=Gulo PE=1 SV=3	1	25	25	25	25	20	25	22	24	25	21	23	24	24	24	24	22	22	24	24	24	24	25	20	25	22	24	25	21	23	24	24	24	24	22	22	24	24	24	24	25	20
P58735	P58735	13	13	13	Sulfate anion transporter 1	Slc26a1	sp|P58735|S26A1_MOUSE Sulfate anion transporter 1 OS=Mus musculus OX=10090 GN=Slc26a1 PE=1 SV=1	1	13	13	13	9	8	10	10	9	9	9	4	11	6	7	7	10	11	10	10	8	8	9	8	10	10	9	9	9	4	11	6	7	7	10	11	10	10	8	8	9	8
P58742	P58742	4	4	4	Aladin	Aaas	sp|P58742|AAAS_MOUSE Aladin OS=Mus musculus OX=10090 GN=Aaas PE=1 SV=1	1	4	4	4	3	0	1	0	2	1	1	2	3	1	0	1	2	3	2	3	1	2	3	0	1	0	2	1	1	2	3	1	0	1	2	3	2	3	1	2	3	0
P58771	P58771	20	18	9	Tropomyosin alpha-1 chain	Tpm1	sp|P58771|TPM1_MOUSE Tropomyosin alpha-1 chain OS=Mus musculus OX=10090 GN=Tpm1 PE=1 SV=1	1	20	18	9	16	15	15	16	15	16	13	14	16	14	15	18	13	16	15	15	18	13	14	13	13	15	14	15	12	13	15	12	13	16	12	15	14	13	16	11	5	5
P58854	P58854	4	4	4	Gamma-tubulin complex component 3	Tubgcp3	sp|P58854|GCP3_MOUSE Gamma-tubulin complex component 3 OS=Mus musculus OX=10090 GN=Tubgcp3 PE=1 SV=2	1	4	4	4	1	2	3	1	2	2	1	1	2	1	1	1	2	2	2	1	1	1	1	2	3	1	2	2	1	1	2	1	1	1	2	2	2	1	1	1	1	2
[truncated: 4,923 more rows]
[truncated: 135 more columns]

## Sheet: Perseus output
ctrl_2weeks_1	ctrl_2weeks_2	ctrl_2weeks_3	ctrl_8weeks_1	ctrl_8weeks_2	ctrl_8weeks_3	pairfed_2weeks_1	pairfed_2weeks_2	pairfed_2weeks_3	pairfed_8weeks_1	pairfed_8weeks_2	pairfed_8weeks_3	sleeve_2weeks_1	sleeve_2weeks_2	sleeve_2weeks_3	sleeve_8weeks_1	sleeve_8weeks_2	sleeve_8weeks_3	Only identified by site	Reverse	Potential contaminant	Peptides	Razor + unique peptides	Unique peptides	Sequence coverage [%]	Unique + razor sequence coverage [%]	Unique sequence coverage [%]	Mol. weight [kDa]	Q-value	Score	Intensity	MS/MS count	Intensity ctrl_2weeks_1	Intensity ctrl_2weeks_2	Intensity ctrl_2weeks_3	Intensity ctrl_8weeks_1	Intensity ctrl_8weeks_2	Intensity ctrl_8weeks_3	Intensity pairfed_2weeks_1	Intensity pairfed_2weeks_2	Intensity pairfed_2weeks_3	Intensity pairfed_8weeks_1	Intensity pairfed_8weeks_2	Intensity pairfed_8weeks_3	Intensity sleeve_2weeks_1	Intensity sleeve_2weeks_2	Intensity sleeve_2weeks_3	Intensity sleeve_8weeks_1	Intensity sleeve_8weeks_2	Intensity sleeve_8weeks_3
[truncated: 4,295 more rows]
[truncated: 6 more columns]

[truncated: 3 more sheets: sleeve_2_vs_control_2, sleeve_8_vs_control_8, sleeve 2_vs_sleeve_8]
