# Supplementary material for: Sleeve-gastrectomy results in improved metabolism and a massive stress response of the liver proteome in a mouse model of metabolic dysfunction-associated steatohepatitis
Source: Heliyon. 2024 Sep 28;10(21):e38678. doi: 10.1016/j.heliyon.2024.e38678 (PMC11550656; doi:10.1016/j.heliyon.2024.e38678)
Supplement: Multimedia component 3 [file mmc3.xlsx]

## Sheet: Tabelle1
string enrichment fo the individual proteins (string-db.org)
	s2_vs_c2 sleeve 2 up		all enrichment terms identified by string when comparing livers from sleeve surgery and control after 2 weeks	upregulated in sleeve surgery
	s2_vs_c2 control 2 up		all enrichment terms identified by string when comparing livers from sleeve surgery and control after 2 weeks	upregulated in control
	s8_vs_c8 sleeve 8 up		all enrichment terms identified by string when comparing livers from sleeve surgery and control after 8 weeks	upregulated in sleeve surgery
	s8_vs_c8 control 8 up		all enrichment terms identified by string when comparing livers from sleeve surgery and control after 8 weeks	upregulated in control
	s2_vs_s8_sleeve 2 up		all enrichment terms identified by string when comparing livers from sleeve surgery after 2 and 8 weeks	upregulated 2 weeks after sleeve surgery
	s2_vs_s8_sleeve 8 up		all enrichment terms identified by string when comparing livers from sleeve surgery after 2 and 8 weeks	upregulated 8 weeks after sleeve surgery

## Sheet: s2_vs_c2 sleeve 2 up
#category	term ID	term description	observed gene count	background gene count	strength	false discovery rate	matching proteins in your network (IDs)	matching proteins in your network (labels)
GO Process	GO:0009987	Cellular process	177	13330	0.17	1.71e-15	10090.ENSMUSP00000000299,10090.ENSMUSP00000000767,10090.ENSMUSP00000000925,10090.ENSMUSP00000001304,10090.ENSMUSP00000001326,10090.ENSMUSP00000001566,10090.ENSMUSP00000002678,10090.ENSMUSP00000003445,10090.ENSMUSP00000003910,10090.ENSMUSP00000004134,10090.ENSMUSP00000004145,10090.ENSMUSP00000004202,10090.ENSMUSP00000004327,10090.ENSMUSP00000005954,10090.ENSMUSP00000006035,10090.ENSMUSP00000006444…	Itgb2,Rpa1,Smarcb1,Ckb,Sp1,Tubb5,Tgfb1,Fkbp11,Dnase2a,Gstm5,Stat5a,Dnmt1,G6pdx,Bloc1s6,Ergic3,Tep1,Prtn3,Itih3,Neu1,Clec4f,Fhod1,Cybb,Isyna1,Fmc1,Enpp3,Egfr,Mpo,Ftsj3,Evl,Ctsl,Dgat1,Mcm4,Sdf2l1,Ppil2,Ncbp2,Hcls1,Me2,Csf1r,Anxa1,Fas,Cyp17a1,Msr1,Paox,Ifitm3,Casp1,Mcm6,Marco,Vim,Cd302,Zbp1,Fabp5,Ptpn1,Gpr89,Nfkb1,Abca1,Ptgr1,Dock7,Casp9,Zcchc8,Rbm19,Cyp3a13,Tra2a,Sec61a1,Arl8b,Ctsc,Nucb2,Hpx,Gla,Ac…
GO Process	GO:0006950	Response to stress	76	3045	0.44	8.76e-14	10090.ENSMUSP00000000299,10090.ENSMUSP00000000767,10090.ENSMUSP00000000925,10090.ENSMUSP00000001326,10090.ENSMUSP00000002678,10090.ENSMUSP00000004134,10090.ENSMUSP00000004145,10090.ENSMUSP00000004327,10090.ENSMUSP00000005954,10090.ENSMUSP00000015484,10090.ENSMUSP00000020329,10090.ENSMUSP00000020779,10090.ENSMUSP00000021506,10090.ENSMUSP00000021689,10090.ENSMUSP00000021933,10090.ENSMUSP00000023353…	Itgb2,Rpa1,Smarcb1,Sp1,Tgfb1,Gstm5,Stat5a,G6pdx,Bloc1s6,Cybb,Egfr,Mpo,Serpina3n,Evl,Ctsl,Mcm4,Sdf2l1,Csf1r,Anxa1,Fas,Ifitm3,Casp1,Mcm6,Marco,Vim,Zbp1,Ptpn1,Nfkb1,Abca1,Orm1,Casp9,Oasl1,Sec61a1,F11,Mt1,Cotl1,Mcam,Ngp,Ltf,C1qc,Themis2,Fermt3,Pck2,Rbm3,Ppp1r9b,Crp,Chil3,Lcn2,Sigmar1,Cd14,Mcm3,Zfp622,Ptgs1,S100a8,Pld4,Smpd3,Hp,Orm2,Bak1,Icam1,Lyz2,Ccnk,Vimp,Plek,Cirbp,Hp1bp3,Camp,Git2,Cd163,Syk,Lgals…
GO Process	GO:0008152	Metabolic process	123	7331	0.27	5.5e-13	10090.ENSMUSP00000000299,10090.ENSMUSP00000000767,10090.ENSMUSP00000000925,10090.ENSMUSP00000001304,10090.ENSMUSP00000001326,10090.ENSMUSP00000002678,10090.ENSMUSP00000003445,10090.ENSMUSP00000003910,10090.ENSMUSP00000004134,10090.ENSMUSP00000004145,10090.ENSMUSP00000004202,10090.ENSMUSP00000004327,10090.ENSMUSP00000006444,10090.ENSMUSP00000006679,10090.ENSMUSP00000006697,10090.ENSMUSP00000007253…	Itgb2,Rpa1,Smarcb1,Ckb,Sp1,Tgfb1,Fkbp11,Dnase2a,Gstm5,Stat5a,Dnmt1,G6pdx,Tep1,Prtn3,Itih3,Neu1,Cybb,Isyna1,Enpp3,Egfr,Mpo,Ftsj3,Ctsl,Dgat1,Mcm4,Sdf2l1,Ppil2,Ncbp2,Me2,Csf1r,Anxa1,Fas,Cyp17a1,Paox,Casp1,Mcm6,Fabp5,Ptpn1,Abca1,Ptgr1,Casp9,Zcchc8,Rbm19,Cyp3a13,Tra2a,Plbd1,Ctsc,Nucb2,Hpx,Gla,Acsl4,Nsdhl,Asah1,Fgl1,F11,Nnmt,Pkm,Ltf,Pygb,Mvk,Poglut1,Pck2,Rbm3,Wdr18,Naa30,Ppp1r9b,Hnrnpa1,Eri3,Ccdc115,Me…
GO Process	GO:0071704	Organic substance metabolic process	118	6824	0.28	5.5e-13	10090.ENSMUSP00000000299,10090.ENSMUSP00000000767,10090.ENSMUSP00000000925,10090.ENSMUSP00000001304,10090.ENSMUSP00000001326,10090.ENSMUSP00000002678,10090.ENSMUSP00000003445,10090.ENSMUSP00000003910,10090.ENSMUSP00000004134,10090.ENSMUSP00000004145,10090.ENSMUSP00000004202,10090.ENSMUSP00000004327,10090.ENSMUSP00000006444,10090.ENSMUSP00000006679,10090.ENSMUSP00000006697,10090.ENSMUSP00000007253…	Itgb2,Rpa1,Smarcb1,Ckb,Sp1,Tgfb1,Fkbp11,Dnase2a,Gstm5,Stat5a,Dnmt1,G6pdx,Tep1,Prtn3,Itih3,Neu1,Isyna1,Enpp3,Egfr,Mpo,Ftsj3,Ctsl,Dgat1,Mcm4,Sdf2l1,Ppil2,Ncbp2,Me2,Csf1r,Anxa1,Fas,Cyp17a1,Paox,Casp1,Mcm6,Fabp5,Ptpn1,Abca1,Ptgr1,Casp9,Zcchc8,Rbm19,Cyp3a13,Tra2a,Plbd1,Ctsc,Nucb2,Hpx,Gla,Acsl4,Nsdhl,Asah1,Fgl1,F11,Pkm,Ltf,Pygb,Mvk,Poglut1,Pck2,Rbm3,Wdr18,Naa30,Ppp1r9b,Hnrnpa1,Eri3,Ccdc115,Metap1d,Acms…
GO Process	GO:0065007	Biological regulation	150	10591	0.2	5.19e-12	10090.ENSMUSP00000000299,10090.ENSMUSP00000000767,10090.ENSMUSP00000000925,10090.ENSMUSP00000001304,10090.ENSMUSP00000001326,10090.ENSMUSP00000001566,10090.ENSMUSP00000002678,10090.ENSMUSP00000003910,10090.ENSMUSP00000004145,10090.ENSMUSP00000004202,10090.ENSMUSP00000004327,10090.ENSMUSP00000005954,10090.ENSMUSP00000006444,10090.ENSMUSP00000006679,10090.ENSMUSP00000006697,10090.ENSMUSP00000007253…	Itgb2,Rpa1,Smarcb1,Ckb,Sp1,Tubb5,Tgfb1,Dnase2a,Stat5a,Dnmt1,G6pdx,Bloc1s6,Tep1,Prtn3,Itih3,Neu1,Emc10,Fhod1,Cybb,Fmc1,Abracl,Enpp3,Egfr,Mpo,Serpina3n,Evl,Ctsl,Dgat1,Sdf2l1,Ncbp2,Hcls1,Me2,Csf1r,Anxa1,Fas,Frmd8,Cyp17a1,Msr1,Paox,Ifitm3,Casp1,Marco,Vim,Zbp1,Fabp5,Ptpn1,Gpr89,Nfkb1,Abca1,Orm1,Dock7,Casp9,Oasl1,Rbm19,Cyp3a13,Tra2a,Ctsc,Nucb2,Hpx,Gla,Acsl4,Nsdhl,Asah1,Fgl1,F11,Mt1,Cotl1,Mcam,Pkm,Ngp,L…
GO Process	GO:0044238	Primary metabolic process	110	6369	0.28	1.16e-11	10090.ENSMUSP00000000767,10090.ENSMUSP00000000925,10090.ENSMUSP00000001326,10090.ENSMUSP00000002678,10090.ENSMUSP00000003445,10090.ENSMUSP00000003910,10090.ENSMUSP00000004145,10090.ENSMUSP00000004202,10090.ENSMUSP00000004327,10090.ENSMUSP00000006444,10090.ENSMUSP00000006679,10090.ENSMUSP00000007253,10090.ENSMUSP00000019283,10090.ENSMUSP00000020169,10090.ENSMUSP00000020329,10090.ENSMUSP00000021048…	Rpa1,Smarcb1,Sp1,Tgfb1,Fkbp11,Dnase2a,Stat5a,Dnmt1,G6pdx,Tep1,Prtn3,Neu1,Isyna1,Enpp3,Egfr,Ftsj3,Ctsl,Dgat1,Mcm4,Sdf2l1,Ppil2,Ncbp2,Csf1r,Anxa1,Cyp17a1,Casp1,Mcm6,Fabp5,Ptpn1,Abca1,Ptgr1,Casp9,Zcchc8,Rbm19,Cyp3a13,Tra2a,Plbd1,Ctsc,Nucb2,Hpx,Gla,Acsl4,Nsdhl,Asah1,Fgl1,F11,Pkm,Ltf,Pygb,Mvk,Poglut1,Pck2,Rbm3,Wdr18,Naa30,Ppp1r9b,Hnrnpa1,Eri3,Ccdc115,Metap1d,Acmsd,Hk3,Chil3,Sdsl,Mcm3,Rbp1,Pfkm,Ulk3,Pt…
GO Process	GO:0050789	Regulation of biological process	144	9973	0.21	1.16e-11	10090.ENSMUSP00000000299,10090.ENSMUSP00000000767,10090.ENSMUSP00000000925,10090.ENSMUSP00000001326,10090.ENSMUSP00000001566,10090.ENSMUSP00000002678,10090.ENSMUSP00000003910,10090.ENSMUSP00000004145,10090.ENSMUSP00000004202,10090.ENSMUSP00000004327,10090.ENSMUSP00000005954,10090.ENSMUSP00000006679,10090.ENSMUSP00000006697,10090.ENSMUSP00000007253,10090.ENSMUSP00000008284,10090.ENSMUSP00000014922…	Itgb2,Rpa1,Smarcb1,Sp1,Tubb5,Tgfb1,Dnase2a,Stat5a,Dnmt1,G6pdx,Bloc1s6,Prtn3,Itih3,Neu1,Emc10,Fhod1,Cybb,Fmc1,Abracl,Enpp3,Egfr,Mpo,Serpina3n,Evl,Ctsl,Dgat1,Sdf2l1,Ncbp2,Hcls1,Me2,Csf1r,Anxa1,Fas,Frmd8,Cyp17a1,Msr1,Paox,Ifitm3,Casp1,Marco,Vim,Zbp1,Fabp5,Ptpn1,Gpr89,Nfkb1,Abca1,Orm1,Dock7,Casp9,Oasl1,Rbm19,Cyp3a13,Tra2a,Ctsc,Nucb2,Hpx,Gla,Acsl4,Nsdhl,Asah1,Fgl1,F11,Mt1,Cotl1,Mcam,Pkm,Ngp,Ltf,Rac2,C…
GO Process	GO:0006952	Defense response	42	1133	0.62	1.17e-11	10090.ENSMUSP00000000299,10090.ENSMUSP00000002678,10090.ENSMUSP00000004145,10090.ENSMUSP00000015484,10090.ENSMUSP00000020329,10090.ENSMUSP00000020779,10090.ENSMUSP00000021506,10090.ENSMUSP00000021689,10090.ENSMUSP00000025523,10090.ENSMUSP00000025561,10090.ENSMUSP00000026565,10090.ENSMUSP00000027015,10090.ENSMUSP00000027639,10090.ENSMUSP00000028062,10090.ENSMUSP00000029018,10090.ENSMUSP00000029812…	Itgb2,Tgfb1,Stat5a,Cybb,Egfr,Mpo,Serpina3n,Evl,Csf1r,Anxa1,Ifitm3,Casp1,Marco,Vim,Zbp1,Nfkb1,Orm1,Oasl1,Sec61a1,Cotl1,Ngp,Ltf,C1qc,Themis2,Crp,Chil3,Lcn2,Cd14,Ptgs1,S100a8,Pld4,Hp,Orm2,Icam1,Lyz2,Camp,Cd163,Syk,Lgals3,Saa1,Stat3,Ptprc
GO Process	GO:0050896	Response to stimulus	113	6908	0.26	1.33e-10	10090.ENSMUSP00000000299,10090.ENSMUSP00000000767,10090.ENSMUSP00000000925,10090.ENSMUSP00000001326,10090.ENSMUSP00000002678,10090.ENSMUSP00000004134,10090.ENSMUSP00000004145,10090.ENSMUSP00000004202,10090.ENSMUSP00000004327,10090.ENSMUSP00000005954,10090.ENSMUSP00000015484,10090.ENSMUSP00000020169,10090.ENSMUSP00000020329,10090.ENSMUSP00000020779,10090.ENSMUSP00000021506,10090.ENSMUSP00000021689…	Itgb2,Rpa1,Smarcb1,Sp1,Tgfb1,Gstm5,Stat5a,Dnmt1,G6pdx,Bloc1s6,Cybb,Enpp3,Egfr,Mpo,Serpina3n,Evl,Ctsl,Mcm4,Sdf2l1,Hcls1,Csf1r,Anxa1,Fas,Ifitm3,Casp1,Mcm6,Marco,Vim,Zbp1,Ptpn1,Nfkb1,Abca1,Orm1,Ptgr1,Dock7,Casp9,Oasl1,Sec61a1,Ctsc,Nucb2,Acsl4,Nsdhl,Asah1,Fgl1,F11,Mt1,Cotl1,Mcam,Nnmt,Pkm,Ngp,Ltf,Rac2,C1qc,Themis2,Git1,Fermt3,Pck2,Rbm3,Ppp1r9b,Hnrnpa1,Ccdc115,Crp,Nenf,Chil3,Lcn2,Sigmar1,Cd14,Hip1,Mcm3…
GO Process	GO:0002376	Immune system process	52	1842	0.5	1.34e-10	10090.ENSMUSP00000000299,10090.ENSMUSP00000000767,10090.ENSMUSP00000001326,10090.ENSMUSP00000002678,10090.ENSMUSP00000003910,10090.ENSMUSP00000004145,10090.ENSMUSP00000004327,10090.ENSMUSP00000006679,10090.ENSMUSP00000014686,10090.ENSMUSP00000015484,10090.ENSMUSP00000020169,10090.ENSMUSP00000020779,10090.ENSMUSP00000021689,10090.ENSMUSP00000023531,10090.ENSMUSP00000025523,10090.ENSMUSP00000025561…	Itgb2,Rpa1,Sp1,Tgfb1,Dnase2a,Stat5a,G6pdx,Prtn3,Clec4f,Cybb,Enpp3,Mpo,Evl,Hcls1,Csf1r,Anxa1,Fas,Ifitm3,Casp1,Marco,Vim,Zbp1,Gpr89,Nfkb1,Dock7,Oasl1,Sec61a1,Ctsc,Fgl1,Ltf,C1qc,Themis2,Git1,Crp,Lcn2,Cd14,S100a8,Pld4,Smpd3,Hp,Skap2,Bak1,Icam1,Fyb,Plek,Camp,Kdm1a,Syk,Lgals3,Stat3,Inpp5d,Ptprc
GO Process	GO:0044281	Small molecule metabolic process	44	1450	0.53	1.48e-09	10090.ENSMUSP00000002678,10090.ENSMUSP00000004145,10090.ENSMUSP00000004327,10090.ENSMUSP00000006697,10090.ENSMUSP00000019283,10090.ENSMUSP00000020169,10090.ENSMUSP00000020779,10090.ENSMUSP00000023214,10090.ENSMUSP00000025439,10090.ENSMUSP00000026012,10090.ENSMUSP00000029046,10090.ENSMUSP00000030010,10090.ENSMUSP00000030069,10090.ENSMUSP00000031741,10090.ENSMUSP00000033634,10090.ENSMUSP00000033715…	Tgfb1,Stat5a,G6pdx,Itih3,Isyna1,Enpp3,Mpo,Dgat1,Me2,Cyp17a1,Fabp5,Abca1,Ptgr1,Cyp3a13,Acsl4,Nsdhl,Asah1,Fgl1,Pkm,Mvk,Pck2,Acmsd,Hk3,Sdsl,Rbp1,Pfkm,Ptgs1,Cyp2c70,Abhd10,Dhcr7,Htt,Acnat2,Fdps,Cnp,Aldoc,Naaa,Kdm1a,Mthfd1l,Syk,Saa1,Slc25a12,Nmrk1,Nt5c2,Idi1
GO Process	GO:0044237	Cellular metabolic process	105	6445	0.26	3.03e-09	10090.ENSMUSP00000000299,10090.ENSMUSP00000000767,10090.ENSMUSP00000000925,10090.ENSMUSP00000001304,10090.ENSMUSP00000001326,10090.ENSMUSP00000002678,10090.ENSMUSP00000003445,10090.ENSMUSP00000003910,10090.ENSMUSP00000004134,10090.ENSMUSP00000004145,10090.ENSMUSP00000004202,10090.ENSMUSP00000004327,10090.ENSMUSP00000006444,10090.ENSMUSP00000006697,10090.ENSMUSP00000007253,10090.ENSMUSP00000015484…	Itgb2,Rpa1,Smarcb1,Ckb,Sp1,Tgfb1,Fkbp11,Dnase2a,Gstm5,Stat5a,Dnmt1,G6pdx,Tep1,Itih3,Neu1,Cybb,Isyna1,Enpp3,Egfr,Mpo,Ftsj3,Ctsl,Dgat1,Mcm4,Sdf2l1,Ppil2,Ncbp2,Me2,Csf1r,Anxa1,Cyp17a1,Paox,Mcm6,Fabp5,Ptpn1,Abca1,Ptgr1,Zcchc8,Rbm19,Cyp3a13,Tra2a,Ctsc,Hpx,Gla,Acsl4,Asah1,Pkm,Pygb,Mvk,Poglut1,Pck2,Rbm3,Wdr18,Naa30,Ppp1r9b,Hnrnpa1,Eri3,Ccdc115,Metap1d,Acmsd,Hk3,Sdsl,Mcm3,Rbp1,Pfkm,Ulk3,Ptgs1,Cyp2c70,Snr…
GO Process	GO:0044419	Interspecies interaction between organisms	41	1309	0.54	3.26e-09	10090.ENSMUSP00000000925,10090.ENSMUSP00000001326,10090.ENSMUSP00000002678,10090.ENSMUSP00000015484,10090.ENSMUSP00000020779,10090.ENSMUSP00000021506,10090.ENSMUSP00000021689,10090.ENSMUSP00000025523,10090.ENSMUSP00000025561,10090.ENSMUSP00000026565,10090.ENSMUSP00000027015,10090.ENSMUSP00000027639,10090.ENSMUSP00000028062,10090.ENSMUSP00000029018,10090.ENSMUSP00000029812,10090.ENSMUSP00000030010…	Smarcb1,Sp1,Tgfb1,Cybb,Mpo,Serpina3n,Evl,Csf1r,Anxa1,Ifitm3,Casp1,Marco,Vim,Zbp1,Nfkb1,Abca1,Casp9,Oasl1,Sec61a1,Cotl1,Ltf,C1qc,Crp,Lcn2,Cd14,S100a8,Fam49b,Pld4,Hp,Bak1,Icam1,Lyz2,Ccnk,Vimp,Cnp,Camp,Syk,Lgals3,Saa1,Banf1,Ptprc
GO Process	GO:0006954	Inflammatory response	25	481	0.76	3.88e-09	10090.ENSMUSP00000000299,10090.ENSMUSP00000002678,10090.ENSMUSP00000015484,10090.ENSMUSP00000020329,10090.ENSMUSP00000021506,10090.ENSMUSP00000025523,10090.ENSMUSP00000025561,10090.ENSMUSP00000027015,10090.ENSMUSP00000029812,10090.ENSMUSP00000030044,10090.ENSMUSP00000036945,10090.ENSMUSP00000044665,10090.ENSMUSP00000053923,10090.ENSMUSP00000056669,10090.ENSMUSP00000059977,10090.ENSMUSP00000064385…	Itgb2,Tgfb1,Cybb,Egfr,Serpina3n,Csf1r,Anxa1,Casp1,Nfkb1,Orm1,Themis2,Crp,Chil3,Cd14,Ptgs1,S100a8,Pld4,Hp,Orm2,Icam1,Camp,Cd163,Syk,Saa1,Stat3
GO Process	GO:1901360	Organic cyclic compound metabolic process	60	2614	0.41	4.25e-09	10090.ENSMUSP00000000767,10090.ENSMUSP00000000925,10090.ENSMUSP00000001326,10090.ENSMUSP00000002678,10090.ENSMUSP00000003910,10090.ENSMUSP00000004134,10090.ENSMUSP00000004145,10090.ENSMUSP00000004202,10090.ENSMUSP00000004327,10090.ENSMUSP00000006444,10090.ENSMUSP00000020169,10090.ENSMUSP00000021048,10090.ENSMUSP00000021933,10090.ENSMUSP00000023214,10090.ENSMUSP00000023353,10090.ENSMUSP00000023460…	Rpa1,Smarcb1,Sp1,Tgfb1,Dnase2a,Gstm5,Stat5a,Dnmt1,G6pdx,Tep1,Enpp3,Ftsj3,Ctsl,Dgat1,Mcm4,Ncbp2,Cyp17a1,Mcm6,Abca1,Zcchc8,Rbm19,Cyp3a13,Tra2a,Hpx,Acsl4,Nsdhl,Fgl1,Pkm,Mvk,Rbm3,Wdr18,Hnrnpa1,Eri3,Acmsd,Hk3,Mcm3,Pfkm,Snrpc,Pld4,Rps15,Smpd3,Dhcr7,Htt,Acnat2,Fdps,Mbnl2,Ddx20,Cnp,Aldoc,Rbmx,Kdm1a,Mthfd1l,Lgals3,Saa1,Stat3,Nmrk1,Banf1,Rnase4,Nt5c2,Idi1
GO Process	GO:0048518	Positive regulation of biological process	98	5869	0.27	6.12e-09	10090.ENSMUSP00000000299,10090.ENSMUSP00000000767,10090.ENSMUSP00000000925,10090.ENSMUSP00000001326,10090.ENSMUSP00000002678,10090.ENSMUSP00000004145,10090.ENSMUSP00000004202,10090.ENSMUSP00000004327,10090.ENSMUSP00000005954,10090.ENSMUSP00000007253,10090.ENSMUSP00000008284,10090.ENSMUSP00000014922,10090.ENSMUSP00000015484,10090.ENSMUSP00000020169,10090.ENSMUSP00000020329,10090.ENSMUSP00000021689…	Itgb2,Rpa1,Smarcb1,Sp1,Tgfb1,Stat5a,Dnmt1,G6pdx,Bloc1s6,Neu1,Emc10,Fhod1,Cybb,Enpp3,Egfr,Evl,Dgat1,Ncbp2,Hcls1,Csf1r,Anxa1,Fas,Frmd8,Cyp17a1,Msr1,Paox,Casp1,Marco,Vim,Zbp1,Fabp5,Ptpn1,Nfkb1,Abca1,Dock7,Casp9,Rbm19,Cyp3a13,Tra2a,Ctsc,Nucb2,Hpx,Acsl4,F11,Mcam,Pkm,Ltf,Rac2,C1qc,Themis2,Git1,Fermt3,Poglut1,Pck2,Rbm3,Ppp1r9b,Crp,Specc1l,Nenf,Colgalt1,Fxyd1,Lcn2,Cd14,Hip1,Zfp622,Pfkm,Ulk3,Ptgs1,S100a8,…
GO Process	GO:0065008	Regulation of biological quality	74	3822	0.33	1.59e-08	10090.ENSMUSP00000000767,10090.ENSMUSP00000000925,10090.ENSMUSP00000001304,10090.ENSMUSP00000001326,10090.ENSMUSP00000001566,10090.ENSMUSP00000002678,10090.ENSMUSP00000003910,10090.ENSMUSP00000004145,10090.ENSMUSP00000004327,10090.ENSMUSP00000005954,10090.ENSMUSP00000006444,10090.ENSMUSP00000020329,10090.ENSMUSP00000021689,10090.ENSMUSP00000021933,10090.ENSMUSP00000023214,10090.ENSMUSP00000023531…	Rpa1,Smarcb1,Ckb,Sp1,Tubb5,Tgfb1,Dnase2a,Stat5a,G6pdx,Bloc1s6,Tep1,Egfr,Evl,Ctsl,Dgat1,Hcls1,Csf1r,Anxa1,Fas,Cyp17a1,Msr1,Casp1,Vim,Fabp5,Gpr89,Abca1,Dock7,Cyp3a13,Nucb2,Hpx,Acsl4,F11,Mt1,Cotl1,Ltf,Rac2,Git1,Fermt3,Pck2,Ccdc115,Crp,Specc1l,Fmnl1,Nenf,Fxyd1,Arpin,Hk3,Lcn2,Hip1,Rbp1,Pfkm,Ptgs1,Fam49b,Smpd3,Dhcr7,Bak1,Bloc1s2,Htt,Icam1,Rhog,Vimp,Cnp,Tgm2,Plek,Cirbp,Hp1bp3,Git2,Steap4,Kdm1a,Syk,Stat3…
GO Process	GO:0050794	Regulation of cellular process	132	9541	0.19	2.45e-08	10090.ENSMUSP00000000299,10090.ENSMUSP00000000767,10090.ENSMUSP00000000925,10090.ENSMUSP00000001326,10090.ENSMUSP00000001566,10090.ENSMUSP00000002678,10090.ENSMUSP00000004145,10090.ENSMUSP00000004202,10090.ENSMUSP00000004327,10090.ENSMUSP00000005954,10090.ENSMUSP00000006679,10090.ENSMUSP00000006697,10090.ENSMUSP00000007253,10090.ENSMUSP00000008284,10090.ENSMUSP00000014922,10090.ENSMUSP00000015484…	Itgb2,Rpa1,Smarcb1,Sp1,Tubb5,Tgfb1,Stat5a,Dnmt1,G6pdx,Bloc1s6,Prtn3,Itih3,Neu1,Emc10,Fhod1,Cybb,Fmc1,Abracl,Enpp3,Egfr,Serpina3n,Evl,Ctsl,Dgat1,Sdf2l1,Ncbp2,Hcls1,Csf1r,Anxa1,Fas,Cyp17a1,Msr1,Paox,Ifitm3,Casp1,Marco,Vim,Zbp1,Fabp5,Ptpn1,Gpr89,Nfkb1,Abca1,Dock7,Casp9,Oasl1,Rbm19,Tra2a,Ctsc,Nucb2,Hpx,Gla,Acsl4,Nsdhl,Asah1,Fgl1,Mt1,Cotl1,Mcam,Ngp,Ltf,Rac2,C1qc,Themis2,Mvk,Git1,Fermt3,Poglut1,Pck2,Rb…
GO Process	GO:0051707	Response to other organism	36	1145	0.54	5.32e-08	10090.ENSMUSP00000002678,10090.ENSMUSP00000015484,10090.ENSMUSP00000020779,10090.ENSMUSP00000021506,10090.ENSMUSP00000021689,10090.ENSMUSP00000025523,10090.ENSMUSP00000025561,10090.ENSMUSP00000026565,10090.ENSMUSP00000027015,10090.ENSMUSP00000027639,10090.ENSMUSP00000028062,10090.ENSMUSP00000029018,10090.ENSMUSP00000029812,10090.ENSMUSP00000030010,10090.ENSMUSP00000030747,10090.ENSMUSP00000031540…	Tgfb1,Cybb,Mpo,Serpina3n,Evl,Csf1r,Anxa1,Ifitm3,Casp1,Marco,Vim,Zbp1,Nfkb1,Abca1,Casp9,Oasl1,Sec61a1,Cotl1,Ltf,C1qc,Crp,Lcn2,Cd14,S100a8,Fam49b,Pld4,Hp,Bak1,Lyz2,Vimp,Cnp,Camp,Syk,Lgals3,Saa1,Ptprc
GO Process	GO:0098542	Defense response to other organism	28	775	0.6	3.99e-07	10090.ENSMUSP00000002678,10090.ENSMUSP00000015484,10090.ENSMUSP00000020779,10090.ENSMUSP00000021689,10090.ENSMUSP00000025523,10090.ENSMUSP00000025561,10090.ENSMUSP00000026565,10090.ENSMUSP00000027015,10090.ENSMUSP00000027639,10090.ENSMUSP00000028062,10090.ENSMUSP00000029018,10090.ENSMUSP00000029812,10090.ENSMUSP00000031540,10090.ENSMUSP00000032168,10090.ENSMUSP00000034285,10090.ENSMUSP00000035077…	Tgfb1,Cybb,Mpo,Evl,Csf1r,Anxa1,Ifitm3,Casp1,Marco,Vim,Zbp1,Nfkb1,Oasl1,Sec61a1,Cotl1,Ltf,C1qc,Crp,Lcn2,Cd14,S100a8,Pld4,Hp,Lyz2,Camp,Syk,Lgals3,Ptprc
GO Process	GO:0009605	Response to external stimulus	50	2199	0.4	4.11e-07	10090.ENSMUSP00000000299,10090.ENSMUSP00000002678,10090.ENSMUSP00000005954,10090.ENSMUSP00000015484,10090.ENSMUSP00000020329,10090.ENSMUSP00000020779,10090.ENSMUSP00000021506,10090.ENSMUSP00000021689,10090.ENSMUSP00000021933,10090.ENSMUSP00000025523,10090.ENSMUSP00000025561,10090.ENSMUSP00000025691,10090.ENSMUSP00000026565,10090.ENSMUSP00000027015,10090.ENSMUSP00000027639,10090.ENSMUSP00000028062…	Itgb2,Tgfb1,Bloc1s6,Cybb,Egfr,Mpo,Serpina3n,Evl,Ctsl,Csf1r,Anxa1,Fas,Ifitm3,Casp1,Marco,Vim,Zbp1,Nfkb1,Abca1,Casp9,Oasl1,Sec61a1,Nucb2,Acsl4,Cotl1,Ltf,Rac2,C1qc,Pck2,Crp,Nenf,Lcn2,Cd14,Rbp1,S100a8,Fam49b,Pld4,Hp,Bak1,Htt,Lyz2,Rhog,Vimp,Cnp,Camp,Syk,Lgals3,Saa1,Rnase4,Ptprc
GO Process	GO:0006807	Nitrogen compound metabolic process	93	5878	0.25	5.03e-07	10090.ENSMUSP00000000767,10090.ENSMUSP00000000925,10090.ENSMUSP00000001304,10090.ENSMUSP00000001326,10090.ENSMUSP00000002678,10090.ENSMUSP00000003445,10090.ENSMUSP00000003910,10090.ENSMUSP00000004134,10090.ENSMUSP00000004145,10090.ENSMUSP00000004202,10090.ENSMUSP00000004327,10090.ENSMUSP00000006444,10090.ENSMUSP00000006679,10090.ENSMUSP00000006697,10090.ENSMUSP00000007253,10090.ENSMUSP00000020169…	Rpa1,Smarcb1,Ckb,Sp1,Tgfb1,Fkbp11,Dnase2a,Gstm5,Stat5a,Dnmt1,G6pdx,Tep1,Prtn3,Itih3,Neu1,Enpp3,Egfr,Ftsj3,Ctsl,Dgat1,Mcm4,Sdf2l1,Ppil2,Ncbp2,Csf1r,Anxa1,Paox,Casp1,Mcm6,Fabp5,Ptpn1,Abca1,Casp9,Zcchc8,Rbm19,Tra2a,Ctsc,Nucb2,Hpx,Gla,Acsl4,Asah1,F11,Pkm,Ltf,Mvk,Poglut1,Rbm3,Wdr18,Naa30,Ppp1r9b,Hnrnpa1,Eri3,Ccdc115,Metap1d,Acmsd,Hk3,Chil3,Sdsl,Mcm3,Pfkm,Ulk3,Snrpc,S100a8,Pld4,Rps15,Smpd3,Hp,Bak1,Htt,…
GO Process	GO:0042221	Response to chemical	69	3720	0.32	5.03e-07	10090.ENSMUSP00000000299,10090.ENSMUSP00000001326,10090.ENSMUSP00000002678,10090.ENSMUSP00000004134,10090.ENSMUSP00000004145,10090.ENSMUSP00000004202,10090.ENSMUSP00000004327,10090.ENSMUSP00000015484,10090.ENSMUSP00000020329,10090.ENSMUSP00000020779,10090.ENSMUSP00000021506,10090.ENSMUSP00000021689,10090.ENSMUSP00000021933,10090.ENSMUSP00000023453,10090.ENSMUSP00000023531,10090.ENSMUSP00000025523…	Itgb2,Sp1,Tgfb1,Gstm5,Stat5a,Dnmt1,G6pdx,Cybb,Egfr,Mpo,Serpina3n,Evl,Ctsl,Sdf2l1,Hcls1,Csf1r,Anxa1,Fas,Ifitm3,Casp1,Vim,Ptpn1,Nfkb1,Abca1,Ptgr1,Casp9,Sec61a1,Ctsc,Acsl4,Asah1,Fgl1,Mt1,Nnmt,Pkm,Rac2,Git1,Pck2,Ppp1r9b,Hnrnpa1,Ccdc115,Crp,Lcn2,Sigmar1,Cd14,Zfp622,Rbp1,Ptgs1,Cyp2c70,S100a8,Fam49b,Smpd3,Hp,Bak1,Htt,Icam1,Rhog,Vimp,Cnp,Hp1bp3,Camp,Rbmx,Syk,Lgals3,Saa1,Stat3,Slc25a12,Iqgap1,Slc3a2,Idi1
GO Process	GO:0006629	Lipid metabolic process	32	1032	0.54	7.11e-07	10090.ENSMUSP00000004327,10090.ENSMUSP00000007253,10090.ENSMUSP00000019283,10090.ENSMUSP00000020329,10090.ENSMUSP00000023214,10090.ENSMUSP00000025523,10090.ENSMUSP00000026012,10090.ENSMUSP00000029046,10090.ENSMUSP00000030010,10090.ENSMUSP00000030069,10090.ENSMUSP00000031741,10090.ENSMUSP00000032336,10090.ENSMUSP00000033621,10090.ENSMUSP00000033634,10090.ENSMUSP00000033715,10090.ENSMUSP00000034000…	G6pdx,Neu1,Isyna1,Egfr,Dgat1,Csf1r,Cyp17a1,Fabp5,Abca1,Ptgr1,Cyp3a13,Plbd1,Gla,Acsl4,Nsdhl,Asah1,Fgl1,Mvk,Pck2,Rbp1,Ptgs1,Cyp2c70,Smpd3,Dhcr7,Acnat2,Fdps,Plek,Lpgat1,Naaa,Saa1,Inpp5d,Idi1
GO Process	GO:0006909	Phagocytosis	13	144	1	7.83e-07	10090.ENSMUSP00000000299,10090.ENSMUSP00000006679,10090.ENSMUSP00000025561,10090.ENSMUSP00000026021,10090.ENSMUSP00000027639,10090.ENSMUSP00000028356,10090.ENSMUSP00000030010,10090.ENSMUSP00000036384,10090.ENSMUSP00000067002,10090.ENSMUSP00000094084,10090.ENSMUSP00000095832,10090.ENSMUSP00000099411,10090.ENSMUSP00000105000	Itgb2,Prtn3,Anxa1,Msr1,Marco,Cd302,Abca1,Rac2,Pld4,Ncf4,Rhog,Tgm2,Elmo3
GO Process	GO:0006955	Immune response	31	979	0.55	7.83e-07	10090.ENSMUSP00000002678,10090.ENSMUSP00000015484,10090.ENSMUSP00000020169,10090.ENSMUSP00000021689,10090.ENSMUSP00000025523,10090.ENSMUSP00000025561,10090.ENSMUSP00000025691,10090.ENSMUSP00000026565,10090.ENSMUSP00000027015,10090.ENSMUSP00000027639,10090.ENSMUSP00000028062,10090.ENSMUSP00000029018,10090.ENSMUSP00000029812,10090.ENSMUSP00000031540,10090.ENSMUSP00000032168,10090.ENSMUSP00000032779…	Tgfb1,Cybb,Enpp3,Evl,Csf1r,Anxa1,Fas,Ifitm3,Casp1,Marco,Vim,Zbp1,Nfkb1,Oasl1,Sec61a1,Ctsc,Fgl1,Ltf,C1qc,Crp,Lcn2,Cd14,S100a8,Pld4,Icam1,Fyb,Camp,Syk,Lgals3,Stat3,Inpp5d
GO Process	GO:0048522	Positive regulation of cellular process	87	5407	0.25	1.03e-06	10090.ENSMUSP00000000299,10090.ENSMUSP00000000767,10090.ENSMUSP00000000925,10090.ENSMUSP00000001326,10090.ENSMUSP00000002678,10090.ENSMUSP00000004145,10090.ENSMUSP00000004202,10090.ENSMUSP00000004327,10090.ENSMUSP00000005954,10090.ENSMUSP00000007253,10090.ENSMUSP00000008284,10090.ENSMUSP00000014922,10090.ENSMUSP00000020329,10090.ENSMUSP00000021689,10090.ENSMUSP00000023214,10090.ENSMUSP00000023460…	Itgb2,Rpa1,Smarcb1,Sp1,Tgfb1,Stat5a,Dnmt1,G6pdx,Bloc1s6,Neu1,Emc10,Fhod1,Egfr,Evl,Dgat1,Ncbp2,Hcls1,Csf1r,Anxa1,Fas,Cyp17a1,Msr1,Paox,Casp1,Marco,Vim,Zbp1,Fabp5,Ptpn1,Nfkb1,Abca1,Dock7,Casp9,Tra2a,Ctsc,Nucb2,Hpx,Acsl4,Mcam,Ltf,Rac2,Git1,Fermt3,Poglut1,Pck2,Rbm3,Ppp1r9b,Crp,Specc1l,Nenf,Colgalt1,Fxyd1,Lcn2,Cd14,Hip1,Zfp622,Pfkm,Ulk3,S100a8,Fam49b,Smpd3,Hp,Bak1,Bloc1s2,Htt,Fdps,Icam1,Ddx20,Rhog,Ccn…
GO Process	GO:0045087	Innate immune response	23	558	0.66	1.04e-06	10090.ENSMUSP00000002678,10090.ENSMUSP00000015484,10090.ENSMUSP00000021689,10090.ENSMUSP00000025523,10090.ENSMUSP00000025561,10090.ENSMUSP00000026565,10090.ENSMUSP00000027015,10090.ENSMUSP00000027639,10090.ENSMUSP00000028062,10090.ENSMUSP00000029018,10090.ENSMUSP00000029812,10090.ENSMUSP00000031540,10090.ENSMUSP00000032168,10090.ENSMUSP00000035077,10090.ENSMUSP00000036747,10090.ENSMUSP00000044665…	Tgfb1,Cybb,Evl,Csf1r,Anxa1,Ifitm3,Casp1,Marco,Vim,Zbp1,Nfkb1,Oasl1,Sec61a1,Ltf,C1qc,Crp,Lcn2,Cd14,S100a8,Pld4,Camp,Syk,Lgals3
GO Process	GO:0019222	Regulation of metabolic process	94	6085	0.24	1.08e-06	10090.ENSMUSP00000000299,10090.ENSMUSP00000000925,10090.ENSMUSP00000001326,10090.ENSMUSP00000002678,10090.ENSMUSP00000004145,10090.ENSMUSP00000004202,10090.ENSMUSP00000004327,10090.ENSMUSP00000006697,10090.ENSMUSP00000008284,10090.ENSMUSP00000014922,10090.ENSMUSP00000015484,10090.ENSMUSP00000019833,10090.ENSMUSP00000020329,10090.ENSMUSP00000021506,10090.ENSMUSP00000023214,10090.ENSMUSP00000023460…	Itgb2,Smarcb1,Sp1,Tgfb1,Stat5a,Dnmt1,G6pdx,Itih3,Emc10,Fhod1,Cybb,Fmc1,Egfr,Serpina3n,Dgat1,Ncbp2,Hcls1,Me2,Csf1r,Anxa1,Fas,Frmd8,Cyp17a1,Msr1,Paox,Casp1,Marco,Vim,Fabp5,Ptpn1,Nfkb1,Dock7,Casp9,Oasl1,Rbm19,Cyp3a13,Tra2a,Ctsc,Nucb2,Hpx,Gla,Acsl4,Asah1,Fgl1,Ngp,Ltf,Rac2,Mvk,Git1,Rbm3,Wdr18,Ppp1r9b,Hnrnpa1,Crp,Nenf,Fxyd1,Acmsd,Lcn2,Cd14,Hip1,Zfp622,Pfkm,S100a8,Fam49b,Pld4,Smpd3,Dhcr7,Hp,Bak1,Bloc1s2…
GO Process	GO:0002682	Regulation of immune system process	35	1252	0.49	1.23e-06	10090.ENSMUSP00000000299,10090.ENSMUSP00000002678,10090.ENSMUSP00000003910,10090.ENSMUSP00000004145,10090.ENSMUSP00000005954,10090.ENSMUSP00000020169,10090.ENSMUSP00000023531,10090.ENSMUSP00000025523,10090.ENSMUSP00000025561,10090.ENSMUSP00000025691,10090.ENSMUSP00000029018,10090.ENSMUSP00000030044,10090.ENSMUSP00000032779,10090.ENSMUSP00000033185,10090.ENSMUSP00000034003,10090.ENSMUSP00000035077…	Itgb2,Tgfb1,Dnase2a,Stat5a,Bloc1s6,Enpp3,Hcls1,Csf1r,Anxa1,Fas,Zbp1,Orm1,Ctsc,Hpx,Fgl1,Ltf,Rac2,C1qc,Themis2,Crp,Rbp1,Fam49b,Smpd3,Orm2,Icam1,Fyb,Rhog,Vimp,Kdm1a,Syk,Lgals3,Stat3,Inpp5d,Tmem176b,Ptprc
GO Process	GO:0070887	Cellular response to chemical stimulus	53	2535	0.37	1.41e-06	10090.ENSMUSP00000000299,10090.ENSMUSP00000001326,10090.ENSMUSP00000002678,10090.ENSMUSP00000004134,10090.ENSMUSP00000004145,10090.ENSMUSP00000004202,10090.ENSMUSP00000004327,10090.ENSMUSP00000015484,10090.ENSMUSP00000020329,10090.ENSMUSP00000020779,10090.ENSMUSP00000021689,10090.ENSMUSP00000023453,10090.ENSMUSP00000023531,10090.ENSMUSP00000025523,10090.ENSMUSP00000025561,10090.ENSMUSP00000025691…	Itgb2,Sp1,Tgfb1,Gstm5,Stat5a,Dnmt1,G6pdx,Cybb,Egfr,Mpo,Evl,Sdf2l1,Hcls1,Csf1r,Anxa1,Fas,Ifitm3,Casp1,Vim,Ptpn1,Nfkb1,Abca1,Casp9,Asah1,Mt1,Pkm,Git1,Pck2,Ppp1r9b,Hnrnpa1,Ccdc115,Crp,Lcn2,Sigmar1,Cd14,Zfp622,Ptgs1,Cyp2c70,S100a8,Smpd3,Hp,Htt,Icam1,Rhog,Vimp,Hp1bp3,Camp,Rbmx,Syk,Lgals3,Saa1,Stat3,Iqgap1
GO Process	GO:0006953	Acute-phase response	8	40	1.35	3.61e-06	10090.ENSMUSP00000021506,10090.ENSMUSP00000030044,10090.ENSMUSP00000044665,10090.ENSMUSP00000074436,10090.ENSMUSP00000074810,10090.ENSMUSP00000108160,10090.ENSMUSP00000119150,10090.ENSMUSP00000120152	Serpina3n,Orm1,Crp,Hp,Orm2,Cd163,Saa1,Stat3
GO Process	GO:0042127	Regulation of cell population proliferation	40	1650	0.43	3.67e-06	10090.ENSMUSP00000000767,10090.ENSMUSP00000000925,10090.ENSMUSP00000001326,10090.ENSMUSP00000002678,10090.ENSMUSP00000004145,10090.ENSMUSP00000004202,10090.ENSMUSP00000007253,10090.ENSMUSP00000008284,10090.ENSMUSP00000019833,10090.ENSMUSP00000020169,10090.ENSMUSP00000020329,10090.ENSMUSP00000021933,10090.ENSMUSP00000023531,10090.ENSMUSP00000025523,10090.ENSMUSP00000025561,10090.ENSMUSP00000025691…	Rpa1,Smarcb1,Sp1,Tgfb1,Stat5a,Dnmt1,Neu1,Emc10,Fmc1,Enpp3,Egfr,Ctsl,Hcls1,Csf1r,Anxa1,Fas,Ifitm3,Vim,Ltf,Rac2,Ppp1r9b,Crp,Ptgs1,Smpd3,Dhcr7,Skap2,Bak1,Bloc1s2,Ppp2r5c,Ddx20,Tgm2,Hp1bp3,Camp,Kdm1a,Syk,Lgals3,Stat3,Inpp5d,Tgm1,Ptprc
GO Process	GO:0009058	Biosynthetic process	47	2176	0.38	4.86e-06	10090.ENSMUSP00000000767,10090.ENSMUSP00000000925,10090.ENSMUSP00000001304,10090.ENSMUSP00000001326,10090.ENSMUSP00000002678,10090.ENSMUSP00000004145,10090.ENSMUSP00000004327,10090.ENSMUSP00000006444,10090.ENSMUSP00000015484,10090.ENSMUSP00000019283,10090.ENSMUSP00000020169,10090.ENSMUSP00000020329,10090.ENSMUSP00000020779,10090.ENSMUSP00000023214,10090.ENSMUSP00000023353,10090.ENSMUSP00000023453…	Rpa1,Smarcb1,Ckb,Sp1,Tgfb1,Stat5a,G6pdx,Tep1,Cybb,Isyna1,Enpp3,Egfr,Mpo,Dgat1,Mcm4,Sdf2l1,Cyp17a1,Paox,Mcm6,Fabp5,Abca1,Acsl4,Nsdhl,Asah1,Pkm,Mvk,Poglut1,Pck2,Rbm3,Mcm3,Rbp1,Ptgs1,Rps15,Smpd3,Dhcr7,Htt,Fdps,Cnp,Lpgat1,Rbmx,Mthfd1l,Syk,Stat3,Slc25a12,Nmrk1,Idi1,Ptprc
GO Process	GO:0006725	Cellular aromatic compound metabolic process	50	2412	0.36	5.3e-06	10090.ENSMUSP00000000767,10090.ENSMUSP00000000925,10090.ENSMUSP00000001326,10090.ENSMUSP00000002678,10090.ENSMUSP00000003910,10090.ENSMUSP00000004134,10090.ENSMUSP00000004145,10090.ENSMUSP00000004202,10090.ENSMUSP00000004327,10090.ENSMUSP00000006444,10090.ENSMUSP00000020169,10090.ENSMUSP00000021048,10090.ENSMUSP00000021933,10090.ENSMUSP00000023214,10090.ENSMUSP00000023353,10090.ENSMUSP00000023460…	Rpa1,Smarcb1,Sp1,Tgfb1,Dnase2a,Gstm5,Stat5a,Dnmt1,G6pdx,Tep1,Enpp3,Ftsj3,Ctsl,Dgat1,Mcm4,Ncbp2,Mcm6,Zcchc8,Rbm19,Tra2a,Hpx,Acsl4,Pkm,Mvk,Rbm3,Wdr18,Hnrnpa1,Eri3,Acmsd,Hk3,Mcm3,Pfkm,Snrpc,Pld4,Rps15,Smpd3,Acnat2,Mbnl2,Ddx20,Cnp,Aldoc,Rbmx,Kdm1a,Mthfd1l,Lgals3,Stat3,Nmrk1,Banf1,Rnase4,Nt5c2
GO Process	GO:0034641	Cellular nitrogen compound metabolic process	55	2805	0.34	5.3e-06	10090.ENSMUSP00000000767,10090.ENSMUSP00000000925,10090.ENSMUSP00000001326,10090.ENSMUSP00000002678,10090.ENSMUSP00000003910,10090.ENSMUSP00000004134,10090.ENSMUSP00000004145,10090.ENSMUSP00000004202,10090.ENSMUSP00000004327,10090.ENSMUSP00000006444,10090.ENSMUSP00000007253,10090.ENSMUSP00000020169,10090.ENSMUSP00000020329,10090.ENSMUSP00000021048,10090.ENSMUSP00000023214,10090.ENSMUSP00000023353…	Rpa1,Smarcb1,Sp1,Tgfb1,Dnase2a,Gstm5,Stat5a,Dnmt1,G6pdx,Tep1,Neu1,Enpp3,Egfr,Ftsj3,Dgat1,Mcm4,Ncbp2,Paox,Mcm6,Zcchc8,Rbm19,Tra2a,Gla,Acsl4,Asah1,Pkm,Mvk,Rbm3,Wdr18,Hnrnpa1,Eri3,Acmsd,Hk3,Mcm3,Pfkm,Snrpc,Pld4,Rps15,Smpd3,Htt,Acnat2,Mbnl2,Ddx20,Cnp,Aldoc,Naaa,Rbmx,Kdm1a,Mthfd1l,Lgals3,Stat3,Nmrk1,Banf1,Rnase4,Nt5c2
GO Process	GO:0046483	Heterocycle metabolic process	49	2347	0.37	5.88e-06	10090.ENSMUSP00000000767,10090.ENSMUSP00000000925,10090.ENSMUSP00000001326,10090.ENSMUSP00000002678,10090.ENSMUSP00000003910,10090.ENSMUSP00000004145,10090.ENSMUSP00000004202,10090.ENSMUSP00000004327,10090.ENSMUSP00000006444,10090.ENSMUSP00000020169,10090.ENSMUSP00000021048,10090.ENSMUSP00000023214,10090.ENSMUSP00000023353,10090.ENSMUSP00000023460,10090.ENSMUSP00000027601,10090.ENSMUSP00000031376…	Rpa1,Smarcb1,Sp1,Tgfb1,Dnase2a,Stat5a,Dnmt1,G6pdx,Tep1,Enpp3,Ftsj3,Dgat1,Mcm4,Ncbp2,Mcm6,Zcchc8,Rbm19,Tra2a,Hpx,Acsl4,Pkm,Mvk,Rbm3,Wdr18,Hnrnpa1,Eri3,Acmsd,Hk3,Mcm3,Pfkm,Snrpc,Pld4,Rps15,Smpd3,Htt,Acnat2,Mbnl2,Ddx20,Cnp,Aldoc,Rbmx,Kdm1a,Mthfd1l,Lgals3,Stat3,Nmrk1,Banf1,Rnase4,Nt5c2
GO Process	GO:0010941	Regulation of cell death	39	1661	0.42	1.18e-05	10090.ENSMUSP00000002678,10090.ENSMUSP00000004145,10090.ENSMUSP00000004202,10090.ENSMUSP00000004327,10090.ENSMUSP00000020329,10090.ENSMUSP00000023453,10090.ENSMUSP00000023531,10090.ENSMUSP00000025523,10090.ENSMUSP00000025561,10090.ENSMUSP00000025691,10090.ENSMUSP00000027015,10090.ENSMUSP00000029018,10090.ENSMUSP00000029053,10090.ENSMUSP00000029812,10090.ENSMUSP00000030747,10090.ENSMUSP00000032779…	Tgfb1,Stat5a,Dnmt1,G6pdx,Egfr,Sdf2l1,Hcls1,Csf1r,Anxa1,Fas,Casp1,Zbp1,Ptpn1,Nfkb1,Casp9,Ctsc,Mt1,Ltf,Nenf,Hk3,Sigmar1,Hip1,Zfp622,S100a8,Hp,Bak1,Htt,Icam1,Ddx20,Vimp,Tgm2,Kdm1a,Syk,Lgals3,Stat3,Nos1ap,Inpp5d,Anp32e,Ptprc
GO Process	GO:0032879	Regulation of localization	54	2806	0.33	1.29e-05	10090.ENSMUSP00000000299,10090.ENSMUSP00000001326,10090.ENSMUSP00000002678,10090.ENSMUSP00000004145,10090.ENSMUSP00000004327,10090.ENSMUSP00000006679,10090.ENSMUSP00000008284,10090.ENSMUSP00000015484,10090.ENSMUSP00000020329,10090.ENSMUSP00000021689,10090.ENSMUSP00000023214,10090.ENSMUSP00000023460,10090.ENSMUSP00000023531,10090.ENSMUSP00000025523,10090.ENSMUSP00000025561,10090.ENSMUSP00000025691…	Itgb2,Sp1,Tgfb1,Stat5a,G6pdx,Prtn3,Emc10,Cybb,Egfr,Evl,Dgat1,Ncbp2,Hcls1,Csf1r,Anxa1,Fas,Msr1,Casp1,Vim,Fabp5,Ptpn1,Gpr89,Abca1,Dock7,Nucb2,Acsl4,Mcam,Rac2,Git1,Fermt3,Pck2,Ppp1r9b,Crp,Fxyd1,Arpin,Cd14,Hip1,Pfkm,Ptgs1,S100a8,Fam49b,Smpd3,Bak1,Htt,Icam1,Rhog,Git2,Kdm1a,Syk,Lgals3,Stat3,Nos1ap,Iqgap1,Ptprc
GO Process	GO:1901576	Organic substance biosynthetic process	45	2121	0.37	1.55e-05	10090.ENSMUSP00000000767,10090.ENSMUSP00000000925,10090.ENSMUSP00000001304,10090.ENSMUSP00000001326,10090.ENSMUSP00000002678,10090.ENSMUSP00000004145,10090.ENSMUSP00000004327,10090.ENSMUSP00000006444,10090.ENSMUSP00000019283,10090.ENSMUSP00000020169,10090.ENSMUSP00000020329,10090.ENSMUSP00000023214,10090.ENSMUSP00000023353,10090.ENSMUSP00000023453,10090.ENSMUSP00000026012,10090.ENSMUSP00000026537…	Rpa1,Smarcb1,Ckb,Sp1,Tgfb1,Stat5a,G6pdx,Tep1,Isyna1,Enpp3,Egfr,Dgat1,Mcm4,Sdf2l1,Cyp17a1,Paox,Mcm6,Fabp5,Abca1,Acsl4,Nsdhl,Asah1,Pkm,Mvk,Poglut1,Pck2,Rbm3,Mcm3,Rbp1,Ptgs1,Rps15,Smpd3,Dhcr7,Htt,Fdps,Cnp,Lpgat1,Rbmx,Mthfd1l,Syk,Stat3,Slc25a12,Nmrk1,Idi1,Ptprc
GO Process	GO:0006139	Nucleobase-containing compound metabolic process	46	2205	0.37	1.7e-05	10090.ENSMUSP00000000767,10090.ENSMUSP00000000925,10090.ENSMUSP00000001326,10090.ENSMUSP00000002678,10090.ENSMUSP00000003910,10090.ENSMUSP00000004145,10090.ENSMUSP00000004202,10090.ENSMUSP00000004327,10090.ENSMUSP00000006444,10090.ENSMUSP00000020169,10090.ENSMUSP00000021048,10090.ENSMUSP00000023214,10090.ENSMUSP00000023353,10090.ENSMUSP00000023460,10090.ENSMUSP00000027601,10090.ENSMUSP00000031376…	Rpa1,Smarcb1,Sp1,Tgfb1,Dnase2a,Stat5a,Dnmt1,G6pdx,Tep1,Enpp3,Ftsj3,Dgat1,Mcm4,Ncbp2,Mcm6,Zcchc8,Rbm19,Tra2a,Acsl4,Pkm,Mvk,Rbm3,Wdr18,Hnrnpa1,Eri3,Hk3,Mcm3,Pfkm,Snrpc,Pld4,Rps15,Smpd3,Acnat2,Mbnl2,Ddx20,Cnp,Aldoc,Rbmx,Kdm1a,Mthfd1l,Lgals3,Stat3,Nmrk1,Banf1,Rnase4,Nt5c2
GO Process	GO:0019637	Organophosphate metabolic process	24	724	0.57	1.77e-05	10090.ENSMUSP00000001304,10090.ENSMUSP00000002678,10090.ENSMUSP00000004327,10090.ENSMUSP00000019283,10090.ENSMUSP00000020169,10090.ENSMUSP00000023214,10090.ENSMUSP00000025523,10090.ENSMUSP00000029046,10090.ENSMUSP00000033634,10090.ENSMUSP00000034834,10090.ENSMUSP00000036971,10090.ENSMUSP00000051215,10090.ENSMUSP00000059801,10090.ENSMUSP00000069255,10090.ENSMUSP00000080256,10090.ENSMUSP00000080531…	Ckb,Tgfb1,G6pdx,Isyna1,Enpp3,Dgat1,Csf1r,Fabp5,Acsl4,Pkm,Mvk,Hk3,Pfkm,Smpd3,Acnat2,Fdps,Cnp,Aldoc,Plek,Lpgat1,Nmrk1,Inpp5d,Nt5c2,Idi1
GO Process	GO:0009893	Positive regulation of metabolic process	65	3767	0.28	1.83e-05	10090.ENSMUSP00000000299,10090.ENSMUSP00000000925,10090.ENSMUSP00000001326,10090.ENSMUSP00000002678,10090.ENSMUSP00000004145,10090.ENSMUSP00000004202,10090.ENSMUSP00000008284,10090.ENSMUSP00000014922,10090.ENSMUSP00000015484,10090.ENSMUSP00000020329,10090.ENSMUSP00000023214,10090.ENSMUSP00000023460,10090.ENSMUSP00000023531,10090.ENSMUSP00000025523,10090.ENSMUSP00000025561,10090.ENSMUSP00000025691…	Itgb2,Smarcb1,Sp1,Tgfb1,Stat5a,Dnmt1,Emc10,Fhod1,Cybb,Egfr,Dgat1,Ncbp2,Hcls1,Csf1r,Anxa1,Fas,Frmd8,Cyp17a1,Paox,Casp1,Marco,Vim,Fabp5,Ptpn1,Nfkb1,Dock7,Casp9,Cyp3a13,Tra2a,Ctsc,Nucb2,Hpx,Ltf,Git1,Rbm3,Crp,Nenf,Lcn2,Cd14,Hip1,Zfp622,Pfkm,S100a8,Fam49b,Smpd3,Bak1,Bloc1s2,Htt,Fdps,Icam1,Rhog,Ccnk,Plek,Cirbp,Lpgat1,Camp,Rbmx,Kdm1a,Syk,Fam129a,Stat3,Slc25a12,Nos1ap,Iqgap1,Ptprc
GO Process	GO:0002526	Acute inflammatory response	9	76	1.12	1.84e-05	10090.ENSMUSP00000021506,10090.ENSMUSP00000030044,10090.ENSMUSP00000044665,10090.ENSMUSP00000074436,10090.ENSMUSP00000074810,10090.ENSMUSP00000083587,10090.ENSMUSP00000108160,10090.ENSMUSP00000119150,10090.ENSMUSP00000120152	Serpina3n,Orm1,Crp,Hp,Orm2,Icam1,Cd163,Saa1,Stat3
GO Process	GO:0051716	Cellular response to stimulus	84	5497	0.23	1.84e-05	10090.ENSMUSP00000000299,10090.ENSMUSP00000000767,10090.ENSMUSP00000000925,10090.ENSMUSP00000001326,10090.ENSMUSP00000002678,10090.ENSMUSP00000004134,10090.ENSMUSP00000004145,10090.ENSMUSP00000004202,10090.ENSMUSP00000004327,10090.ENSMUSP00000005954,10090.ENSMUSP00000015484,10090.ENSMUSP00000020329,10090.ENSMUSP00000020779,10090.ENSMUSP00000021689,10090.ENSMUSP00000021933,10090.ENSMUSP00000023353…	Itgb2,Rpa1,Smarcb1,Sp1,Tgfb1,Gstm5,Stat5a,Dnmt1,G6pdx,Bloc1s6,Cybb,Egfr,Mpo,Evl,Ctsl,Mcm4,Sdf2l1,Hcls1,Csf1r,Anxa1,Fas,Ifitm3,Casp1,Mcm6,Marco,Vim,Ptpn1,Nfkb1,Abca1,Dock7,Casp9,Nucb2,Nsdhl,Asah1,Mt1,Pkm,Rac2,Themis2,Git1,Fermt3,Pck2,Ppp1r9b,Hnrnpa1,Ccdc115,Crp,Nenf,Lcn2,Sigmar1,Cd14,Hip1,Mcm3,Zfp622,Ptgs1,Cyp2c70,S100a8,Fam49b,Smpd3,Hp,Bak1,Bloc1s2,Htt,Ppp2r5c,Icam1,Fyb,Rhog,Ccnk,Vimp,Tgm2,Plek,C…
GO Process	GO:0042592	Homeostatic process	38	1634	0.41	1.95e-05	10090.ENSMUSP00000000767,10090.ENSMUSP00000001304,10090.ENSMUSP00000001326,10090.ENSMUSP00000002678,10090.ENSMUSP00000003910,10090.ENSMUSP00000004145,10090.ENSMUSP00000004327,10090.ENSMUSP00000006444,10090.ENSMUSP00000020329,10090.ENSMUSP00000023214,10090.ENSMUSP00000023531,10090.ENSMUSP00000025561,10090.ENSMUSP00000025691,10090.ENSMUSP00000029046,10090.ENSMUSP00000029738,10090.ENSMUSP00000030010…	Rpa1,Ckb,Sp1,Tgfb1,Dnase2a,Stat5a,G6pdx,Tep1,Egfr,Dgat1,Hcls1,Anxa1,Fas,Fabp5,Gpr89,Abca1,Nucb2,Hpx,Mt1,Ltf,Rac2,Pck2,Ccdc115,Fxyd1,Hk3,Lcn2,Rbp1,Pfkm,Ptgs1,Smpd3,Bak1,Htt,Icam1,Vimp,Tgm2,Steap4,Stat3,Ptprc
GO Process	GO:0044283	Small molecule biosynthetic process	19	468	0.66	2.14e-05	10090.ENSMUSP00000004327,10090.ENSMUSP00000019283,10090.ENSMUSP00000020169,10090.ENSMUSP00000020779,10090.ENSMUSP00000033715,10090.ENSMUSP00000034000,10090.ENSMUSP00000034834,10090.ENSMUSP00000036971,10090.ENSMUSP00000038555,10090.ENSMUSP00000059749,10090.ENSMUSP00000059977,10090.ENSMUSP00000073541,10090.ENSMUSP00000078945,10090.ENSMUSP00000080531,10090.ENSMUSP00000099409,10090.ENSMUSP00000112897…	G6pdx,Isyna1,Enpp3,Mpo,Nsdhl,Asah1,Pkm,Mvk,Pck2,Rbp1,Ptgs1,Dhcr7,Htt,Fdps,Cnp,Mthfd1l,Syk,Slc25a12,Idi1
GO Process	GO:0006066	Alcohol metabolic process	15	292	0.76	2.98e-05	10090.ENSMUSP00000004327,10090.ENSMUSP00000019283,10090.ENSMUSP00000023214,10090.ENSMUSP00000030010,10090.ENSMUSP00000033715,10090.ENSMUSP00000034000,10090.ENSMUSP00000034003,10090.ENSMUSP00000036971,10090.ENSMUSP00000038555,10090.ENSMUSP00000059749,10090.ENSMUSP00000073541,10090.ENSMUSP00000080531,10090.ENSMUSP00000108726,10090.ENSMUSP00000119150,10090.ENSMUSP00000132780	G6pdx,Isyna1,Dgat1,Abca1,Nsdhl,Asah1,Fgl1,Mvk,Pck2,Rbp1,Dhcr7,Fdps,Naaa,Saa1,Idi1
GO Process	GO:0010033	Response to organic substance	52	2742	0.32	3.23e-05	10090.ENSMUSP00000000299,10090.ENSMUSP00000001326,10090.ENSMUSP00000002678,10090.ENSMUSP00000004134,10090.ENSMUSP00000004145,10090.ENSMUSP00000004202,10090.ENSMUSP00000004327,10090.ENSMUSP00000015484,10090.ENSMUSP00000020329,10090.ENSMUSP00000020779,10090.ENSMUSP00000021506,10090.ENSMUSP00000021689,10090.ENSMUSP00000021933,10090.ENSMUSP00000023453,10090.ENSMUSP00000023531,10090.ENSMUSP00000025523…	Itgb2,Sp1,Tgfb1,Gstm5,Stat5a,Dnmt1,G6pdx,Cybb,Egfr,Mpo,Serpina3n,Evl,Ctsl,Sdf2l1,Hcls1,Csf1r,Anxa1,Fas,Ifitm3,Casp1,Vim,Ptpn1,Nfkb1,Abca1,Casp9,Sec61a1,Ctsc,Acsl4,Asah1,Fgl1,Nnmt,Pkm,Git1,Pck2,Ppp1r9b,Lcn2,Cd14,Rbp1,Fam49b,Smpd3,Bak1,Htt,Icam1,Vimp,Cnp,Camp,Rbmx,Syk,Stat3,Iqgap1,Slc3a2,Idi1
GO Process	GO:0006082	Organic acid metabolic process	25	821	0.53	3.75e-05	10090.ENSMUSP00000002678,10090.ENSMUSP00000004145,10090.ENSMUSP00000006697,10090.ENSMUSP00000020779,10090.ENSMUSP00000025439,10090.ENSMUSP00000030069,10090.ENSMUSP00000031741,10090.ENSMUSP00000033634,10090.ENSMUSP00000034834,10090.ENSMUSP00000038555,10090.ENSMUSP00000048482,10090.ENSMUSP00000051215,10090.ENSMUSP00000058198,10090.ENSMUSP00000059749,10090.ENSMUSP00000059801,10090.ENSMUSP00000059977…	Tgfb1,Stat5a,Itih3,Mpo,Me2,Ptgr1,Cyp3a13,Acsl4,Pkm,Pck2,Acmsd,Hk3,Sdsl,Rbp1,Pfkm,Ptgs1,Cyp2c70,Abhd10,Htt,Acnat2,Aldoc,Naaa,Mthfd1l,Syk,Slc25a12
GO Process	GO:0001775	Cell activation	21	599	0.59	4.24e-05	10090.ENSMUSP00000000299,10090.ENSMUSP00000002678,10090.ENSMUSP00000004145,10090.ENSMUSP00000014686,10090.ENSMUSP00000020169,10090.ENSMUSP00000020329,10090.ENSMUSP00000021689,10090.ENSMUSP00000025561,10090.ENSMUSP00000025691,10090.ENSMUSP00000027015,10090.ENSMUSP00000029738,10090.ENSMUSP00000037210,10090.ENSMUSP00000037858,10090.ENSMUSP00000059947,10090.ENSMUSP00000077342,10090.ENSMUSP00000077757…	Itgb2,Tgfb1,Stat5a,Clec4f,Enpp3,Egfr,Evl,Anxa1,Fas,Casp1,Gpr89,Git1,Fermt3,Ulk3,Skap2,Bak1,Icam1,Plek,Syk,Stat3,Ptprc
GO Process	GO:0071840	Cellular component organization or biogenesis	77	4954	0.24	4.24e-05	10090.ENSMUSP00000000299,10090.ENSMUSP00000000767,10090.ENSMUSP00000000925,10090.ENSMUSP00000001566,10090.ENSMUSP00000002678,10090.ENSMUSP00000003910,10090.ENSMUSP00000004202,10090.ENSMUSP00000005954,10090.ENSMUSP00000006444,10090.ENSMUSP00000006679,10090.ENSMUSP00000014922,10090.ENSMUSP00000019833,10090.ENSMUSP00000020329,10090.ENSMUSP00000020779,10090.ENSMUSP00000021048,10090.ENSMUSP00000021689…	Itgb2,Rpa1,Smarcb1,Tubb5,Tgfb1,Dnase2a,Dnmt1,Bloc1s6,Tep1,Prtn3,Fhod1,Fmc1,Egfr,Mpo,Ftsj3,Evl,Dgat1,Mcm4,Hcls1,Csf1r,Anxa1,Fas,Msr1,Mcm6,Marco,Vim,Ptpn1,Abca1,Dock7,Sec61a1,Acsl4,Cotl1,Rac2,C1qc,Git1,Fermt3,Wdr18,Ppp1r9b,Eri3,Ccdc115,Crp,Specc1l,Fmnl1,Arpin,Sigmar1,Hip1,Mcm3,Zfp622,Pfkm,Snrpc,Fam49b,Rps15,Smpd3,Bak1,Bloc1s2,Htt,Icam1,Ddx20,Rhog,Cnp,Plek,Cirbp,Hp1bp3,Rabep2,Elmo3,Rbmx,Steap4,Kdm1a…
GO Process	GO:0048584	Positive regulation of response to stimulus	43	2080	0.36	5.17e-05	10090.ENSMUSP00000000299,10090.ENSMUSP00000000925,10090.ENSMUSP00000002678,10090.ENSMUSP00000004145,10090.ENSMUSP00000008284,10090.ENSMUSP00000020329,10090.ENSMUSP00000023531,10090.ENSMUSP00000025523,10090.ENSMUSP00000025561,10090.ENSMUSP00000025691,10090.ENSMUSP00000027015,10090.ENSMUSP00000027639,10090.ENSMUSP00000029018,10090.ENSMUSP00000029046,10090.ENSMUSP00000029053,10090.ENSMUSP00000029812…	Itgb2,Smarcb1,Tgfb1,Stat5a,Emc10,Egfr,Hcls1,Csf1r,Anxa1,Fas,Casp1,Marco,Zbp1,Fabp5,Ptpn1,Nfkb1,Ctsc,Hpx,Ltf,Rac2,C1qc,Themis2,Poglut1,Crp,Specc1l,Nenf,Cd14,Hip1,Zfp622,Ulk3,S100a8,Fam49b,Smpd3,Bak1,Htt,Icam1,Fyb,Tgm2,Plek,Syk,Stat3,Iqgap1,Ptprc
GO Process	GO:0048583	Regulation of response to stimulus	62	3651	0.28	6.12e-05	10090.ENSMUSP00000000299,10090.ENSMUSP00000000925,10090.ENSMUSP00000002678,10090.ENSMUSP00000003910,10090.ENSMUSP00000004145,10090.ENSMUSP00000004327,10090.ENSMUSP00000008284,10090.ENSMUSP00000020169,10090.ENSMUSP00000020329,10090.ENSMUSP00000023531,10090.ENSMUSP00000025523,10090.ENSMUSP00000025561,10090.ENSMUSP00000025691,10090.ENSMUSP00000027015,10090.ENSMUSP00000027639,10090.ENSMUSP00000029018…	Itgb2,Smarcb1,Tgfb1,Dnase2a,Stat5a,G6pdx,Emc10,Enpp3,Egfr,Hcls1,Csf1r,Anxa1,Fas,Casp1,Marco,Zbp1,Fabp5,Ptpn1,Nfkb1,Abca1,Casp9,Ctsc,Nucb2,Hpx,Fgl1,F11,Ltf,Rac2,C1qc,Themis2,Mvk,Git1,Poglut1,Ppp1r9b,Crp,Specc1l,Nenf,Hk3,Cd14,Hip1,Zfp622,Ulk3,S100a8,Fam49b,Pld4,Smpd3,Bak1,Htt,Fdps,Icam1,Fyb,Vimp,Tgm2,Plek,Kdm1a,Lemd3,Syk,Lgals3,Stat3,Inpp5d,Iqgap1,Ptprc
GO Process	GO:0043067	Regulation of programmed cell death	35	1510	0.41	6.4e-05	10090.ENSMUSP00000002678,10090.ENSMUSP00000004145,10090.ENSMUSP00000004202,10090.ENSMUSP00000004327,10090.ENSMUSP00000020329,10090.ENSMUSP00000023453,10090.ENSMUSP00000023531,10090.ENSMUSP00000025523,10090.ENSMUSP00000025561,10090.ENSMUSP00000025691,10090.ENSMUSP00000027015,10090.ENSMUSP00000029018,10090.ENSMUSP00000029053,10090.ENSMUSP00000029812,10090.ENSMUSP00000030747,10090.ENSMUSP00000032779…	Tgfb1,Stat5a,Dnmt1,G6pdx,Egfr,Sdf2l1,Hcls1,Csf1r,Anxa1,Fas,Casp1,Zbp1,Ptpn1,Nfkb1,Casp9,Ctsc,Mt1,Ltf,Hk3,Sigmar1,Hip1,Zfp622,S100a8,Bak1,Htt,Icam1,Ddx20,Vimp,Tgm2,Kdm1a,Syk,Lgals3,Inpp5d,Anp32e,Ptprc
GO Process	GO:0062012	Regulation of small molecule metabolic process	16	360	0.69	6.4e-05	10090.ENSMUSP00000002678,10090.ENSMUSP00000023214,10090.ENSMUSP00000025561,10090.ENSMUSP00000029046,10090.ENSMUSP00000029812,10090.ENSMUSP00000032895,10090.ENSMUSP00000033634,10090.ENSMUSP00000034003,10090.ENSMUSP00000048482,10090.ENSMUSP00000069255,10090.ENSMUSP00000073541,10090.ENSMUSP00000080531,10090.ENSMUSP00000099945,10090.ENSMUSP00000106480,10090.ENSMUSP00000120152,10090.ENSMUSP00000122103	Tgfb1,Dgat1,Anxa1,Fabp5,Nfkb1,Nucb2,Acsl4,Fgl1,Acmsd,Smpd3,Dhcr7,Fdps,Plek,Lpgat1,Stat3,Slc25a12
GO Process	GO:0044255	Cellular lipid metabolic process	24	797	0.53	7.28e-05	10090.ENSMUSP00000007253,10090.ENSMUSP00000019283,10090.ENSMUSP00000020329,10090.ENSMUSP00000023214,10090.ENSMUSP00000025523,10090.ENSMUSP00000029046,10090.ENSMUSP00000030069,10090.ENSMUSP00000031741,10090.ENSMUSP00000033621,10090.ENSMUSP00000033634,10090.ENSMUSP00000034000,10090.ENSMUSP00000036971,10090.ENSMUSP00000038555,10090.ENSMUSP00000059749,10090.ENSMUSP00000059977,10090.ENSMUSP00000060584…	Neu1,Isyna1,Egfr,Dgat1,Csf1r,Fabp5,Ptgr1,Cyp3a13,Gla,Acsl4,Asah1,Mvk,Pck2,Rbp1,Ptgs1,Cyp2c70,Smpd3,Acnat2,Fdps,Plek,Lpgat1,Naaa,Inpp5d,Idi1
GO Process	GO:0043436	Oxoacid metabolic process	24	800	0.52	7.64e-05	10090.ENSMUSP00000002678,10090.ENSMUSP00000006697,10090.ENSMUSP00000020779,10090.ENSMUSP00000025439,10090.ENSMUSP00000030069,10090.ENSMUSP00000031741,10090.ENSMUSP00000033634,10090.ENSMUSP00000034834,10090.ENSMUSP00000038555,10090.ENSMUSP00000048482,10090.ENSMUSP00000051215,10090.ENSMUSP00000058198,10090.ENSMUSP00000059749,10090.ENSMUSP00000059801,10090.ENSMUSP00000059977,10090.ENSMUSP00000060584…	Tgfb1,Itih3,Mpo,Me2,Ptgr1,Cyp3a13,Acsl4,Pkm,Pck2,Acmsd,Hk3,Sdsl,Rbp1,Pfkm,Ptgs1,Cyp2c70,Abhd10,Htt,Acnat2,Aldoc,Naaa,Mthfd1l,Syk,Slc25a12
GO Process	GO:1901615	Organic hydroxy compound metabolic process	17	420	0.65	8.88e-05	10090.ENSMUSP00000004327,10090.ENSMUSP00000019283,10090.ENSMUSP00000021933,10090.ENSMUSP00000023214,10090.ENSMUSP00000030010,10090.ENSMUSP00000033715,10090.ENSMUSP00000034000,10090.ENSMUSP00000034003,10090.ENSMUSP00000036971,10090.ENSMUSP00000038555,10090.ENSMUSP00000059749,10090.ENSMUSP00000073541,10090.ENSMUSP00000078945,10090.ENSMUSP00000080531,10090.ENSMUSP00000108726,10090.ENSMUSP00000119150…	G6pdx,Isyna1,Ctsl,Dgat1,Abca1,Nsdhl,Asah1,Fgl1,Mvk,Pck2,Rbp1,Dhcr7,Htt,Fdps,Naaa,Saa1,Idi1
GO Process	GO:0002684	Positive regulation of immune system process	24	815	0.52	9.68e-05	10090.ENSMUSP00000000299,10090.ENSMUSP00000002678,10090.ENSMUSP00000004145,10090.ENSMUSP00000005954,10090.ENSMUSP00000020169,10090.ENSMUSP00000023531,10090.ENSMUSP00000025523,10090.ENSMUSP00000025561,10090.ENSMUSP00000029018,10090.ENSMUSP00000032779,10090.ENSMUSP00000033185,10090.ENSMUSP00000036384,10090.ENSMUSP00000036747,10090.ENSMUSP00000036945,10090.ENSMUSP00000044665,10090.ENSMUSP00000066359…	Itgb2,Tgfb1,Stat5a,Bloc1s6,Enpp3,Hcls1,Csf1r,Anxa1,Zbp1,Ctsc,Hpx,Rac2,C1qc,Themis2,Crp,Fam49b,Icam1,Fyb,Kdm1a,Syk,Lgals3,Stat3,Inpp5d,Ptprc
GO Process	GO:0010647	Positive regulation of cell communication	38	1762	0.38	9.68e-05	10090.ENSMUSP00000000925,10090.ENSMUSP00000002678,10090.ENSMUSP00000008284,10090.ENSMUSP00000020329,10090.ENSMUSP00000023531,10090.ENSMUSP00000025523,10090.ENSMUSP00000025691,10090.ENSMUSP00000027015,10090.ENSMUSP00000027639,10090.ENSMUSP00000029018,10090.ENSMUSP00000029046,10090.ENSMUSP00000029053,10090.ENSMUSP00000029812,10090.ENSMUSP00000032779,10090.ENSMUSP00000032895,10090.ENSMUSP00000033185…	Smarcb1,Tgfb1,Emc10,Egfr,Hcls1,Csf1r,Fas,Casp1,Marco,Zbp1,Fabp5,Ptpn1,Nfkb1,Ctsc,Nucb2,Hpx,Acsl4,Ltf,Poglut1,Pck2,Specc1l,Nenf,Cd14,Hip1,Zfp622,Pfkm,Ulk3,S100a8,Smpd3,Bak1,Htt,Icam1,Tgm2,Syk,Lgals3,Stat3,Iqgap1,Ptprc
GO Process	GO:0019752	Carboxylic acid metabolic process	23	754	0.53	9.68e-05	10090.ENSMUSP00000002678,10090.ENSMUSP00000006697,10090.ENSMUSP00000025439,10090.ENSMUSP00000030069,10090.ENSMUSP00000031741,10090.ENSMUSP00000033634,10090.ENSMUSP00000034834,10090.ENSMUSP00000038555,10090.ENSMUSP00000048482,10090.ENSMUSP00000051215,10090.ENSMUSP00000058198,10090.ENSMUSP00000059749,10090.ENSMUSP00000059801,10090.ENSMUSP00000059977,10090.ENSMUSP00000060584,10090.ENSMUSP00000065282…	Tgfb1,Itih3,Me2,Ptgr1,Cyp3a13,Acsl4,Pkm,Pck2,Acmsd,Hk3,Sdsl,Rbp1,Pfkm,Ptgs1,Cyp2c70,Abhd10,Htt,Acnat2,Aldoc,Naaa,Mthfd1l,Syk,Slc25a12
GO Process	GO:0030097	Hemopoiesis	21	637	0.56	9.68e-05	10090.ENSMUSP00000000767,10090.ENSMUSP00000001326,10090.ENSMUSP00000002678,10090.ENSMUSP00000003910,10090.ENSMUSP00000004145,10090.ENSMUSP00000004327,10090.ENSMUSP00000006679,10090.ENSMUSP00000023531,10090.ENSMUSP00000025523,10090.ENSMUSP00000025561,10090.ENSMUSP00000025691,10090.ENSMUSP00000029738,10090.ENSMUSP00000030286,10090.ENSMUSP00000067002,10090.ENSMUSP00000069255,10090.ENSMUSP00000077757…	Rpa1,Sp1,Tgfb1,Dnase2a,Stat5a,G6pdx,Prtn3,Hcls1,Csf1r,Anxa1,Fas,Gpr89,Dock7,Pld4,Smpd3,Bak1,Plek,Kdm1a,Syk,Stat3,Ptprc
GO Process	GO:0048534	Hematopoietic or lymphoid organ development	22	695	0.55	9.68e-05	10090.ENSMUSP00000000767,10090.ENSMUSP00000001326,10090.ENSMUSP00000002678,10090.ENSMUSP00000003910,10090.ENSMUSP00000004145,10090.ENSMUSP00000004327,10090.ENSMUSP00000006679,10090.ENSMUSP00000023531,10090.ENSMUSP00000025523,10090.ENSMUSP00000025561,10090.ENSMUSP00000025691,10090.ENSMUSP00000029738,10090.ENSMUSP00000029812,10090.ENSMUSP00000030286,10090.ENSMUSP00000067002,10090.ENSMUSP00000069255…	Rpa1,Sp1,Tgfb1,Dnase2a,Stat5a,G6pdx,Prtn3,Hcls1,Csf1r,Anxa1,Fas,Gpr89,Nfkb1,Dock7,Pld4,Smpd3,Bak1,Plek,Kdm1a,Syk,Stat3,Ptprc
GO Process	GO:1901698	Response to nitrogen compound	28	1064	0.47	9.68e-05	10090.ENSMUSP00000000299,10090.ENSMUSP00000001326,10090.ENSMUSP00000002678,10090.ENSMUSP00000004134,10090.ENSMUSP00000004145,10090.ENSMUSP00000004202,10090.ENSMUSP00000015484,10090.ENSMUSP00000020329,10090.ENSMUSP00000021506,10090.ENSMUSP00000023453,10090.ENSMUSP00000025561,10090.ENSMUSP00000027015,10090.ENSMUSP00000028062,10090.ENSMUSP00000029053,10090.ENSMUSP00000029812,10090.ENSMUSP00000034808…	Itgb2,Sp1,Tgfb1,Gstm5,Stat5a,Dnmt1,Cybb,Egfr,Serpina3n,Sdf2l1,Anxa1,Casp1,Vim,Ptpn1,Nfkb1,Nnmt,Pkm,Pck2,Ppp1r9b,Smpd3,Htt,Icam1,Vimp,Camp,Syk,Stat3,Iqgap1,Slc3a2
GO Process	GO:0019216	Regulation of lipid metabolic process	16	377	0.67	9.69e-05	10090.ENSMUSP00000002678,10090.ENSMUSP00000004145,10090.ENSMUSP00000019833,10090.ENSMUSP00000023214,10090.ENSMUSP00000025561,10090.ENSMUSP00000026012,10090.ENSMUSP00000029046,10090.ENSMUSP00000029812,10090.ENSMUSP00000032895,10090.ENSMUSP00000033634,10090.ENSMUSP00000034000,10090.ENSMUSP00000069255,10090.ENSMUSP00000073541,10090.ENSMUSP00000080531,10090.ENSMUSP00000088176,10090.ENSMUSP00000106480	Tgfb1,Stat5a,Fmc1,Dgat1,Anxa1,Cyp17a1,Fabp5,Nfkb1,Nucb2,Acsl4,Asah1,Smpd3,Dhcr7,Fdps,Ddx20,Lpgat1
GO Process	GO:0023056	Positive regulation of signaling	38	1769	0.38	9.72e-05	10090.ENSMUSP00000000925,10090.ENSMUSP00000002678,10090.ENSMUSP00000008284,10090.ENSMUSP00000020329,10090.ENSMUSP00000023531,10090.ENSMUSP00000025523,10090.ENSMUSP00000025691,10090.ENSMUSP00000027015,10090.ENSMUSP00000027639,10090.ENSMUSP00000029018,10090.ENSMUSP00000029046,10090.ENSMUSP00000029053,10090.ENSMUSP00000029812,10090.ENSMUSP00000032779,10090.ENSMUSP00000032895,10090.ENSMUSP00000033185…	Smarcb1,Tgfb1,Emc10,Egfr,Hcls1,Csf1r,Fas,Casp1,Marco,Zbp1,Fabp5,Ptpn1,Nfkb1,Ctsc,Nucb2,Hpx,Acsl4,Ltf,Poglut1,Pck2,Specc1l,Nenf,Cd14,Hip1,Zfp622,Pfkm,Ulk3,S100a8,Smpd3,Bak1,Htt,Icam1,Tgm2,Syk,Lgals3,Stat3,Iqgap1,Ptprc
GO Process	GO:0009620	Response to fungus	7	49	1.2	0.00011	10090.ENSMUSP00000002678,10090.ENSMUSP00000020779,10090.ENSMUSP00000034285,10090.ENSMUSP00000035077,10090.ENSMUSP00000077757,10090.ENSMUSP00000107653,10090.ENSMUSP00000113852	Tgfb1,Mpo,Cotl1,Ltf,Bak1,Camp,Syk
GO Process	GO:0031323	Regulation of cellular metabolic process	81	5479	0.22	0.00011	10090.ENSMUSP00000000299,10090.ENSMUSP00000000925,10090.ENSMUSP00000001326,10090.ENSMUSP00000002678,10090.ENSMUSP00000004145,10090.ENSMUSP00000004202,10090.ENSMUSP00000004327,10090.ENSMUSP00000006697,10090.ENSMUSP00000008284,10090.ENSMUSP00000014922,10090.ENSMUSP00000020329,10090.ENSMUSP00000021506,10090.ENSMUSP00000023214,10090.ENSMUSP00000023460,10090.ENSMUSP00000023531,10090.ENSMUSP00000025523…	Itgb2,Smarcb1,Sp1,Tgfb1,Stat5a,Dnmt1,G6pdx,Itih3,Emc10,Fhod1,Egfr,Serpina3n,Dgat1,Ncbp2,Hcls1,Csf1r,Anxa1,Fas,Cyp17a1,Paox,Casp1,Marco,Vim,Fabp5,Ptpn1,Nfkb1,Dock7,Casp9,Oasl1,Rbm19,Tra2a,Ctsc,Nucb2,Hpx,Gla,Acsl4,Asah1,Fgl1,Ngp,Ltf,Rac2,Mvk,Git1,Rbm3,Wdr18,Ppp1r9b,Hnrnpa1,Crp,Nenf,Fxyd1,Acmsd,Hip1,Zfp622,Pfkm,S100a8,Smpd3,Hp,Bak1,Bloc1s2,Htt,Ppp2r5c,Icam1,Mbnl2,Ddx20,Rhog,Ccnk,Vimp,Plek,Cirbp,Hp1b…
GO Process	GO:0042981	Regulation of apoptotic process	34	1486	0.41	0.00011	10090.ENSMUSP00000002678,10090.ENSMUSP00000004145,10090.ENSMUSP00000004202,10090.ENSMUSP00000004327,10090.ENSMUSP00000020329,10090.ENSMUSP00000023453,10090.ENSMUSP00000023531,10090.ENSMUSP00000025523,10090.ENSMUSP00000025561,10090.ENSMUSP00000025691,10090.ENSMUSP00000027015,10090.ENSMUSP00000029018,10090.ENSMUSP00000029053,10090.ENSMUSP00000029812,10090.ENSMUSP00000030747,10090.ENSMUSP00000032779…	Tgfb1,Stat5a,Dnmt1,G6pdx,Egfr,Sdf2l1,Hcls1,Csf1r,Anxa1,Fas,Casp1,Zbp1,Ptpn1,Nfkb1,Casp9,Ctsc,Mt1,Ltf,Sigmar1,Hip1,Zfp622,S100a8,Bak1,Htt,Icam1,Ddx20,Vimp,Tgm2,Kdm1a,Syk,Lgals3,Inpp5d,Anp32e,Ptprc
GO Process	GO:2000377	Regulation of reactive oxygen species metabolic process	12	205	0.81	0.00011	10090.ENSMUSP00000000299,10090.ENSMUSP00000002678,10090.ENSMUSP00000004327,10090.ENSMUSP00000020329,10090.ENSMUSP00000033621,10090.ENSMUSP00000044665,10090.ENSMUSP00000069255,10090.ENSMUSP00000074436,10090.ENSMUSP00000083587,10090.ENSMUSP00000099301,10090.ENSMUSP00000113852,10090.ENSMUSP00000120152	Itgb2,Tgfb1,G6pdx,Egfr,Gla,Crp,Smpd3,Hp,Icam1,Vimp,Syk,Stat3
GO Process	GO:0031325	Positive regulation of cellular metabolic process	57	3320	0.28	0.00012	10090.ENSMUSP00000000299,10090.ENSMUSP00000000925,10090.ENSMUSP00000001326,10090.ENSMUSP00000002678,10090.ENSMUSP00000004145,10090.ENSMUSP00000004202,10090.ENSMUSP00000008284,10090.ENSMUSP00000014922,10090.ENSMUSP00000020329,10090.ENSMUSP00000023214,10090.ENSMUSP00000023460,10090.ENSMUSP00000023531,10090.ENSMUSP00000025523,10090.ENSMUSP00000025561,10090.ENSMUSP00000025691,10090.ENSMUSP00000026012…	Itgb2,Smarcb1,Sp1,Tgfb1,Stat5a,Dnmt1,Emc10,Fhod1,Egfr,Dgat1,Ncbp2,Hcls1,Csf1r,Anxa1,Fas,Cyp17a1,Paox,Casp1,Marco,Vim,Ptpn1,Nfkb1,Dock7,Casp9,Tra2a,Ctsc,Nucb2,Hpx,Ltf,Git1,Rbm3,Crp,Nenf,Hip1,Zfp622,Pfkm,S100a8,Smpd3,Bak1,Bloc1s2,Htt,Icam1,Rhog,Ccnk,Plek,Cirbp,Lpgat1,Camp,Rbmx,Kdm1a,Syk,Fam129a,Stat3,Slc25a12,Nos1ap,Iqgap1,Ptprc
GO Process	GO:0032970	Regulation of actin filament-based process	16	388	0.66	0.00013	10090.ENSMUSP00000002678,10090.ENSMUSP00000014922,10090.ENSMUSP00000020002,10090.ENSMUSP00000021689,10090.ENSMUSP00000023531,10090.ENSMUSP00000025523,10090.ENSMUSP00000034285,10090.ENSMUSP00000036384,10090.ENSMUSP00000045099,10090.ENSMUSP00000048460,10090.ENSMUSP00000049440,10090.ENSMUSP00000066359,10090.ENSMUSP00000083587,10090.ENSMUSP00000095832,10090.ENSMUSP00000099945,10090.ENSMUSP00000128278	Tgfb1,Fhod1,Abracl,Evl,Hcls1,Csf1r,Cotl1,Rac2,Specc1l,Fxyd1,Arpin,Fam49b,Icam1,Rhog,Plek,Iqgap1
GO Process	GO:0044249	Cellular biosynthetic process	41	2025	0.35	0.00013	10090.ENSMUSP00000000767,10090.ENSMUSP00000000925,10090.ENSMUSP00000001326,10090.ENSMUSP00000002678,10090.ENSMUSP00000004145,10090.ENSMUSP00000004327,10090.ENSMUSP00000006444,10090.ENSMUSP00000015484,10090.ENSMUSP00000019283,10090.ENSMUSP00000020169,10090.ENSMUSP00000020329,10090.ENSMUSP00000023214,10090.ENSMUSP00000023353,10090.ENSMUSP00000023453,10090.ENSMUSP00000026537,10090.ENSMUSP00000027601…	Rpa1,Smarcb1,Sp1,Tgfb1,Stat5a,G6pdx,Tep1,Cybb,Isyna1,Enpp3,Egfr,Dgat1,Mcm4,Sdf2l1,Paox,Mcm6,Fabp5,Abca1,Acsl4,Asah1,Pkm,Mvk,Poglut1,Pck2,Rbm3,Mcm3,Rbp1,Ptgs1,Rps15,Smpd3,Htt,Fdps,Cnp,Lpgat1,Rbmx,Mthfd1l,Syk,Stat3,Slc25a12,Nmrk1,Idi1
GO Process	GO:0046165	Alcohol biosynthetic process	9	103	0.99	0.00013	10090.ENSMUSP00000004327,10090.ENSMUSP00000019283,10090.ENSMUSP00000033715,10090.ENSMUSP00000034000,10090.ENSMUSP00000036971,10090.ENSMUSP00000038555,10090.ENSMUSP00000073541,10090.ENSMUSP00000080531,10090.ENSMUSP00000132780	G6pdx,Isyna1,Nsdhl,Asah1,Mvk,Pck2,Dhcr7,Fdps,Idi1
GO Process	GO:1901701	Cellular response to oxygen-containing compound	27	1026	0.47	0.00013	10090.ENSMUSP00000001326,10090.ENSMUSP00000002678,10090.ENSMUSP00000004145,10090.ENSMUSP00000004202,10090.ENSMUSP00000015484,10090.ENSMUSP00000020329,10090.ENSMUSP00000020779,10090.ENSMUSP00000025561,10090.ENSMUSP00000027015,10090.ENSMUSP00000028062,10090.ENSMUSP00000029053,10090.ENSMUSP00000029812,10090.ENSMUSP00000030010,10090.ENSMUSP00000030747,10090.ENSMUSP00000034215,10090.ENSMUSP00000034834…	Sp1,Tgfb1,Stat5a,Dnmt1,Cybb,Egfr,Mpo,Anxa1,Casp1,Vim,Ptpn1,Nfkb1,Abca1,Casp9,Mt1,Pkm,Pck2,Ppp1r9b,Lcn2,Sigmar1,Cd14,Smpd3,Htt,Icam1,Vimp,Camp,Stat3
GO Process	GO:0016043	Cellular component organization	73	4769	0.23	0.00014	10090.ENSMUSP00000000299,10090.ENSMUSP00000000767,10090.ENSMUSP00000000925,10090.ENSMUSP00000001566,10090.ENSMUSP00000002678,10090.ENSMUSP00000003910,10090.ENSMUSP00000004202,10090.ENSMUSP00000005954,10090.ENSMUSP00000006444,10090.ENSMUSP00000006679,10090.ENSMUSP00000014922,10090.ENSMUSP00000019833,10090.ENSMUSP00000020329,10090.ENSMUSP00000020779,10090.ENSMUSP00000021689,10090.ENSMUSP00000023214…	Itgb2,Rpa1,Smarcb1,Tubb5,Tgfb1,Dnase2a,Dnmt1,Bloc1s6,Tep1,Prtn3,Fhod1,Fmc1,Egfr,Mpo,Evl,Dgat1,Mcm4,Hcls1,Csf1r,Anxa1,Fas,Msr1,Mcm6,Marco,Vim,Ptpn1,Abca1,Dock7,Sec61a1,Acsl4,Cotl1,Rac2,C1qc,Git1,Fermt3,Ppp1r9b,Ccdc115,Crp,Specc1l,Fmnl1,Arpin,Sigmar1,Hip1,Mcm3,Pfkm,Snrpc,Fam49b,Rps15,Smpd3,Bak1,Bloc1s2,Htt,Icam1,Ddx20,Rhog,Cnp,Plek,Cirbp,Hp1bp3,Rabep2,Elmo3,Rbmx,Steap4,Kdm1a,Lemd3,Lgals3,Stat3,Nos1…
GO Process	GO:0010243	Response to organonitrogen compound	26	975	0.47	0.00016	10090.ENSMUSP00000000299,10090.ENSMUSP00000001326,10090.ENSMUSP00000002678,10090.ENSMUSP00000004145,10090.ENSMUSP00000004202,10090.ENSMUSP00000015484,10090.ENSMUSP00000020329,10090.ENSMUSP00000021506,10090.ENSMUSP00000023453,10090.ENSMUSP00000025561,10090.ENSMUSP00000027015,10090.ENSMUSP00000028062,10090.ENSMUSP00000029053,10090.ENSMUSP00000029812,10090.ENSMUSP00000034808,10090.ENSMUSP00000034834…	Itgb2,Sp1,Tgfb1,Stat5a,Dnmt1,Cybb,Egfr,Serpina3n,Sdf2l1,Anxa1,Casp1,Vim,Ptpn1,Nfkb1,Nnmt,Pkm,Pck2,Ppp1r9b,Smpd3,Htt,Icam1,Vimp,Camp,Syk,Stat3,Iqgap1
GO Process	GO:0051239	Regulation of multicellular organismal process	55	3205	0.28	0.00019	10090.ENSMUSP00000000299,10090.ENSMUSP00000001326,10090.ENSMUSP00000002678,10090.ENSMUSP00000004145,10090.ENSMUSP00000004202,10090.ENSMUSP00000004327,10090.ENSMUSP00000007253,10090.ENSMUSP00000008284,10090.ENSMUSP00000015484,10090.ENSMUSP00000020329,10090.ENSMUSP00000021689,10090.ENSMUSP00000023214,10090.ENSMUSP00000023531,10090.ENSMUSP00000025523,10090.ENSMUSP00000025561,10090.ENSMUSP00000025691…	Itgb2,Sp1,Tgfb1,Stat5a,Dnmt1,G6pdx,Neu1,Emc10,Cybb,Egfr,Evl,Dgat1,Hcls1,Csf1r,Anxa1,Fas,Frmd8,Casp1,Vim,Fabp5,Nfkb1,Abca1,Dock7,Rbm19,Ctsc,F11,Pkm,Ngp,Ltf,C1qc,Poglut1,Crp,Fxyd1,Lcn2,Cd14,Rbp1,Ptgs1,Fam49b,Pld4,Smpd3,Fdps,Icam1,Vimp,Plek,Camp,Kdm1a,Syk,Lgals3,Stat3,Slc25a12,Nos1ap,Inpp5d,Iqgap1,Tmem176b,Ptprc
GO Process	GO:0080090	Regulation of primary metabolic process	78	5290	0.22	0.00019	10090.ENSMUSP00000000299,10090.ENSMUSP00000000925,10090.ENSMUSP00000001326,10090.ENSMUSP00000002678,10090.ENSMUSP00000004145,10090.ENSMUSP00000004202,10090.ENSMUSP00000004327,10090.ENSMUSP00000006697,10090.ENSMUSP00000008284,10090.ENSMUSP00000014922,10090.ENSMUSP00000019833,10090.ENSMUSP00000020329,10090.ENSMUSP00000021506,10090.ENSMUSP00000023214,10090.ENSMUSP00000023460,10090.ENSMUSP00000023531…	Itgb2,Smarcb1,Sp1,Tgfb1,Stat5a,Dnmt1,G6pdx,Itih3,Emc10,Fhod1,Fmc1,Egfr,Serpina3n,Dgat1,Ncbp2,Hcls1,Csf1r,Anxa1,Fas,Cyp17a1,Paox,Casp1,Marco,Vim,Fabp5,Ptpn1,Nfkb1,Dock7,Casp9,Oasl1,Rbm19,Tra2a,Ctsc,Nucb2,Hpx,Acsl4,Asah1,Fgl1,Ngp,Ltf,Rac2,Mvk,Rbm3,Wdr18,Ppp1r9b,Hnrnpa1,Nenf,Fxyd1,Hip1,Zfp622,Pfkm,S100a8,Smpd3,Dhcr7,Bak1,Bloc1s2,Htt,Fdps,Ppp2r5c,Icam1,Mbnl2,Ddx20,Rhog,Ccnk,Plek,Cirbp,Hp1bp3,Lpgat1,C…
GO Process	GO:0008203	Cholesterol metabolic process	9	111	0.96	0.0002	10090.ENSMUSP00000004327,10090.ENSMUSP00000030010,10090.ENSMUSP00000033715,10090.ENSMUSP00000034003,10090.ENSMUSP00000036971,10090.ENSMUSP00000073541,10090.ENSMUSP00000080531,10090.ENSMUSP00000119150,10090.ENSMUSP00000132780	G6pdx,Abca1,Nsdhl,Fgl1,Mvk,Dhcr7,Fdps,Saa1,Idi1
GO Process	GO:0006695	Cholesterol biosynthetic process	6	34	1.29	0.00021	10090.ENSMUSP00000004327,10090.ENSMUSP00000033715,10090.ENSMUSP00000036971,10090.ENSMUSP00000073541,10090.ENSMUSP00000080531,10090.ENSMUSP00000132780	G6pdx,Nsdhl,Mvk,Dhcr7,Fdps,Idi1
GO Process	GO:0007159	Leukocyte cell-cell adhesion	7	56	1.14	0.00022	10090.ENSMUSP00000000299,10090.ENSMUSP00000036384,10090.ENSMUSP00000037858,10090.ENSMUSP00000064385,10090.ENSMUSP00000083587,10090.ENSMUSP00000113852,10090.ENSMUSP00000138350	Itgb2,Rac2,Fermt3,S100a8,Icam1,Syk,Ptprc
GO Process	GO:0046890	Regulation of lipid biosynthetic process	11	187	0.82	0.00025	10090.ENSMUSP00000023214,10090.ENSMUSP00000025561,10090.ENSMUSP00000026012,10090.ENSMUSP00000029046,10090.ENSMUSP00000029812,10090.ENSMUSP00000034000,10090.ENSMUSP00000069255,10090.ENSMUSP00000073541,10090.ENSMUSP00000080531,10090.ENSMUSP00000088176,10090.ENSMUSP00000106480	Dgat1,Anxa1,Cyp17a1,Fabp5,Nfkb1,Asah1,Smpd3,Dhcr7,Fdps,Ddx20,Lpgat1
GO Process	GO:0016052	Carbohydrate catabolic process	8	85	1.02	0.00027	10090.ENSMUSP00000007253,10090.ENSMUSP00000034834,10090.ENSMUSP00000035743,10090.ENSMUSP00000051215,10090.ENSMUSP00000053923,10090.ENSMUSP00000059801,10090.ENSMUSP00000065282,10090.ENSMUSP00000099536	Neu1,Pkm,Pygb,Hk3,Chil3,Pfkm,Abhd10,Aldoc
GO Process	GO:0050776	Regulation of immune response	20	645	0.54	0.00031	10090.ENSMUSP00000000299,10090.ENSMUSP00000002678,10090.ENSMUSP00000003910,10090.ENSMUSP00000004145,10090.ENSMUSP00000020169,10090.ENSMUSP00000025561,10090.ENSMUSP00000029018,10090.ENSMUSP00000033185,10090.ENSMUSP00000034003,10090.ENSMUSP00000036384,10090.ENSMUSP00000036747,10090.ENSMUSP00000036945,10090.ENSMUSP00000044665,10090.ENSMUSP00000066359,10090.ENSMUSP00000087947,10090.ENSMUSP00000099301…	Itgb2,Tgfb1,Dnase2a,Stat5a,Enpp3,Anxa1,Zbp1,Hpx,Fgl1,Rac2,C1qc,Themis2,Crp,Fam49b,Fyb,Vimp,Syk,Lgals3,Inpp5d,Ptprc
GO Process	GO:1901700	Response to oxygen-containing compound	34	1585	0.38	0.00033	10090.ENSMUSP00000001326,10090.ENSMUSP00000002678,10090.ENSMUSP00000004145,10090.ENSMUSP00000004202,10090.ENSMUSP00000004327,10090.ENSMUSP00000015484,10090.ENSMUSP00000020329,10090.ENSMUSP00000020779,10090.ENSMUSP00000021506,10090.ENSMUSP00000021933,10090.ENSMUSP00000025561,10090.ENSMUSP00000027015,10090.ENSMUSP00000028062,10090.ENSMUSP00000029053,10090.ENSMUSP00000029812,10090.ENSMUSP00000030010…	Sp1,Tgfb1,Stat5a,Dnmt1,G6pdx,Cybb,Egfr,Mpo,Serpina3n,Ctsl,Anxa1,Casp1,Vim,Ptpn1,Nfkb1,Abca1,Casp9,Mt1,Pkm,Pck2,Ppp1r9b,Lcn2,Sigmar1,Cd14,Smpd3,Hp,Bak1,Htt,Icam1,Vimp,Cnp,Camp,Stat3,Iqgap1
GO Process	GO:0008610	Lipid biosynthetic process	16	429	0.62	0.00036	10090.ENSMUSP00000004327,10090.ENSMUSP00000019283,10090.ENSMUSP00000023214,10090.ENSMUSP00000026012,10090.ENSMUSP00000029046,10090.ENSMUSP00000033634,10090.ENSMUSP00000033715,10090.ENSMUSP00000034000,10090.ENSMUSP00000036971,10090.ENSMUSP00000038555,10090.ENSMUSP00000059749,10090.ENSMUSP00000059977,10090.ENSMUSP00000073541,10090.ENSMUSP00000080531,10090.ENSMUSP00000106480,10090.ENSMUSP00000132780	G6pdx,Isyna1,Dgat1,Cyp17a1,Fabp5,Acsl4,Nsdhl,Asah1,Mvk,Pck2,Rbp1,Ptgs1,Dhcr7,Fdps,Lpgat1,Idi1
GO Process	GO:0009636	Response to toxic substance	11	197	0.79	0.00038	10090.ENSMUSP00000004134,10090.ENSMUSP00000020779,10090.ENSMUSP00000025691,10090.ENSMUSP00000034215,10090.ENSMUSP00000053962,10090.ENSMUSP00000059977,10090.ENSMUSP00000064385,10090.ENSMUSP00000074436,10090.ENSMUSP00000077757,10090.ENSMUSP00000099301,10090.ENSMUSP00000099409	Gstm5,Mpo,Fas,Mt1,Lcn2,Ptgs1,S100a8,Hp,Bak1,Vimp,Cnp
GO Process	GO:0048519	Negative regulation of biological process	75	5108	0.21	0.00038	10090.ENSMUSP00000000925,10090.ENSMUSP00000002678,10090.ENSMUSP00000004145,10090.ENSMUSP00000004202,10090.ENSMUSP00000004327,10090.ENSMUSP00000006679,10090.ENSMUSP00000006697,10090.ENSMUSP00000019833,10090.ENSMUSP00000020169,10090.ENSMUSP00000020329,10090.ENSMUSP00000021506,10090.ENSMUSP00000021689,10090.ENSMUSP00000021933,10090.ENSMUSP00000023460,10090.ENSMUSP00000023531,10090.ENSMUSP00000025523…	Smarcb1,Tgfb1,Stat5a,Dnmt1,G6pdx,Prtn3,Itih3,Fmc1,Enpp3,Egfr,Serpina3n,Evl,Ctsl,Ncbp2,Hcls1,Csf1r,Anxa1,Fas,Msr1,Ifitm3,Vim,Fabp5,Ptpn1,Nfkb1,Dock7,Oasl1,Ctsc,Nucb2,Gla,Acsl4,Asah1,Fgl1,F11,Mt1,Ngp,Ltf,C1qc,Mvk,Git1,Rbm3,Ppp1r9b,Crp,Specc1l,Nenf,Fxyd1,Acmsd,Arpin,Hk3,Ulk3,Ptgs1,Fam49b,Smpd3,Hp,Skap2,Bak1,Htt,Ppp2r5c,Icam1,Ddx20,Ccnk,Vimp,Plek,Cirbp,Kdm1a,Lemd3,Lgals3,Fam129a,Stat3,Slc25a12,Nos1ap…
GO Process	GO:0006090	Pyruvate metabolic process	7	63	1.09	0.00039	10090.ENSMUSP00000025439,10090.ENSMUSP00000034834,10090.ENSMUSP00000038555,10090.ENSMUSP00000051215,10090.ENSMUSP00000059801,10090.ENSMUSP00000078945,10090.ENSMUSP00000099536	Me2,Pkm,Pck2,Hk3,Pfkm,Htt,Aldoc
GO Process	GO:0032270	Positive regulation of cellular protein metabolic process	34	1600	0.37	0.00039	10090.ENSMUSP00000000925,10090.ENSMUSP00000002678,10090.ENSMUSP00000004202,10090.ENSMUSP00000008284,10090.ENSMUSP00000020329,10090.ENSMUSP00000023531,10090.ENSMUSP00000025523,10090.ENSMUSP00000025691,10090.ENSMUSP00000027015,10090.ENSMUSP00000027639,10090.ENSMUSP00000028062,10090.ENSMUSP00000029053,10090.ENSMUSP00000030286,10090.ENSMUSP00000030747,10090.ENSMUSP00000032779,10090.ENSMUSP00000033185…	Smarcb1,Tgfb1,Dnmt1,Emc10,Egfr,Hcls1,Csf1r,Fas,Casp1,Marco,Vim,Ptpn1,Dock7,Casp9,Ctsc,Hpx,Ltf,Rbm3,Nenf,Hip1,Zfp622,S100a8,Bak1,Icam1,Ccnk,Cirbp,Camp,Kdm1a,Syk,Fam129a,Stat3,Nos1ap,Iqgap1,Ptprc
GO Process	GO:0051247	Positive regulation of protein metabolic process	35	1675	0.37	0.00039	10090.ENSMUSP00000000925,10090.ENSMUSP00000001326,10090.ENSMUSP00000002678,10090.ENSMUSP00000004202,10090.ENSMUSP00000008284,10090.ENSMUSP00000020329,10090.ENSMUSP00000023531,10090.ENSMUSP00000025523,10090.ENSMUSP00000025691,10090.ENSMUSP00000027015,10090.ENSMUSP00000027639,10090.ENSMUSP00000028062,10090.ENSMUSP00000029053,10090.ENSMUSP00000030286,10090.ENSMUSP00000030747,10090.ENSMUSP00000032779…	Smarcb1,Sp1,Tgfb1,Dnmt1,Emc10,Egfr,Hcls1,Csf1r,Fas,Casp1,Marco,Vim,Ptpn1,Dock7,Casp9,Ctsc,Hpx,Ltf,Rbm3,Nenf,Hip1,Zfp622,S100a8,Bak1,Icam1,Ccnk,Cirbp,Camp,Kdm1a,Syk,Fam129a,Stat3,Nos1ap,Iqgap1,Ptprc
GO Process	GO:0007568	Aging	13	287	0.7	0.0004	10090.ENSMUSP00000002678,10090.ENSMUSP00000020779,10090.ENSMUSP00000021933,10090.ENSMUSP00000030747,10090.ENSMUSP00000032779,10090.ENSMUSP00000041732,10090.ENSMUSP00000048482,10090.ENSMUSP00000077757,10090.ENSMUSP00000078945,10090.ENSMUSP00000099409,10090.ENSMUSP00000099536,10090.ENSMUSP00000120152,10090.ENSMUSP00000127941	Tgfb1,Mpo,Ctsl,Casp9,Ctsc,Ppp1r9b,Acmsd,Bak1,Htt,Cnp,Aldoc,Stat3,Inpp5d
GO Process	GO:0009056	Catabolic process	35	1680	0.37	0.0004	10090.ENSMUSP00000002678,10090.ENSMUSP00000003910,10090.ENSMUSP00000004134,10090.ENSMUSP00000006679,10090.ENSMUSP00000007253,10090.ENSMUSP00000020169,10090.ENSMUSP00000020779,10090.ENSMUSP00000021933,10090.ENSMUSP00000023453,10090.ENSMUSP00000023460,10090.ENSMUSP00000026537,10090.ENSMUSP00000032336,10090.ENSMUSP00000032779,10090.ENSMUSP00000033621,10090.ENSMUSP00000034000,10090.ENSMUSP00000034834…	Tgfb1,Dnase2a,Gstm5,Prtn3,Neu1,Enpp3,Mpo,Ctsl,Sdf2l1,Ncbp2,Paox,Plbd1,Ctsc,Gla,Asah1,Pkm,Pygb,Pck2,Eri3,Ccdc115,Acmsd,Hk3,Chil3,Sdsl,Pfkm,Ulk3,Cyp2c70,S100a8,Abhd10,Smpd3,Ppp2r5c,Vimp,Cnp,Aldoc,Naaa
GO Process	GO:0009967	Positive regulation of signal transduction	33	1538	0.38	0.00043	10090.ENSMUSP00000000925,10090.ENSMUSP00000002678,10090.ENSMUSP00000008284,10090.ENSMUSP00000020329,10090.ENSMUSP00000023531,10090.ENSMUSP00000025523,10090.ENSMUSP00000025691,10090.ENSMUSP00000027015,10090.ENSMUSP00000027639,10090.ENSMUSP00000029018,10090.ENSMUSP00000029046,10090.ENSMUSP00000029053,10090.ENSMUSP00000029812,10090.ENSMUSP00000032779,10090.ENSMUSP00000033185,10090.ENSMUSP00000035077…	Smarcb1,Tgfb1,Emc10,Egfr,Hcls1,Csf1r,Fas,Casp1,Marco,Zbp1,Fabp5,Ptpn1,Nfkb1,Ctsc,Hpx,Ltf,Poglut1,Specc1l,Nenf,Cd14,Hip1,Zfp622,Ulk3,S100a8,Smpd3,Bak1,Htt,Icam1,Tgm2,Syk,Stat3,Iqgap1,Ptprc
GO Process	GO:0051336	Regulation of hydrolase activity	28	1184	0.42	0.00044	10090.ENSMUSP00000006679,10090.ENSMUSP00000006697,10090.ENSMUSP00000021506,10090.ENSMUSP00000025561,10090.ENSMUSP00000025691,10090.ENSMUSP00000027015,10090.ENSMUSP00000030286,10090.ENSMUSP00000030747,10090.ENSMUSP00000031540,10090.ENSMUSP00000032779,10090.ENSMUSP00000035061,10090.ENSMUSP00000035077,10090.ENSMUSP00000037210,10090.ENSMUSP00000041732,10090.ENSMUSP00000059033,10090.ENSMUSP00000064385…	Prtn3,Itih3,Serpina3n,Anxa1,Fas,Casp1,Dock7,Casp9,Oasl1,Ctsc,Ngp,Ltf,Git1,Ppp1r9b,Hip1,S100a8,Bak1,Htt,Ppp2r5c,Icam1,Rhog,Plek,Rabep2,Git2,Syk,Stat3,Iqgap1,Ptprc
GO Process	GO:0055086	Nucleobase-containing small molecule metabolic process	16	440	0.61	0.00044	10090.ENSMUSP00000002678,10090.ENSMUSP00000004327,10090.ENSMUSP00000020169,10090.ENSMUSP00000023214,10090.ENSMUSP00000033634,10090.ENSMUSP00000034834,10090.ENSMUSP00000036971,10090.ENSMUSP00000051215,10090.ENSMUSP00000059801,10090.ENSMUSP00000080256,10090.ENSMUSP00000099409,10090.ENSMUSP00000099536,10090.ENSMUSP00000111977,10090.ENSMUSP00000112897,10090.ENSMUSP00000125384,10090.ENSMUSP00000130898	Tgfb1,G6pdx,Enpp3,Dgat1,Acsl4,Pkm,Mvk,Hk3,Pfkm,Acnat2,Cnp,Aldoc,Kdm1a,Mthfd1l,Nmrk1,Nt5c2
GO Process	GO:0032502	Developmental process	80	5629	0.2	0.00045	10090.ENSMUSP00000000767,10090.ENSMUSP00000000925,10090.ENSMUSP00000001304,10090.ENSMUSP00000001326,10090.ENSMUSP00000002678,10090.ENSMUSP00000003910,10090.ENSMUSP00000004145,10090.ENSMUSP00000004202,10090.ENSMUSP00000004327,10090.ENSMUSP00000005954,10090.ENSMUSP00000006679,10090.ENSMUSP00000007253,10090.ENSMUSP00000008284,10090.ENSMUSP00000020329,10090.ENSMUSP00000020779,10090.ENSMUSP00000021689…	Rpa1,Smarcb1,Ckb,Sp1,Tgfb1,Dnase2a,Stat5a,Dnmt1,G6pdx,Bloc1s6,Prtn3,Neu1,Emc10,Egfr,Mpo,Evl,Ctsl,Hcls1,Csf1r,Anxa1,Fas,Casp1,Vim,Gpr89,Nfkb1,Dock7,Casp9,Rbm19,Sec61a1,Ctsc,Acsl4,Nsdhl,Asah1,Fgl1,Mcam,Nnmt,Pkm,Ltf,Rac2,Git1,Fermt3,Poglut1,Pck2,Wdr18,Ppp1r9b,Crp,Specc1l,Acmsd,Sigmar1,Hip1,Ptgs1,S100a8,Pld4,Smpd3,Dhcr7,Hp,Bak1,Bloc1s2,Htt,Icam1,Ddx20,Rhog,Ccnk,Cnp,Tgm2,Aldoc,Plek,Steap4,Kdm1a,Mthfd1…
GO Process	GO:0010035	Response to inorganic substance	18	556	0.56	0.0005	10090.ENSMUSP00000015484,10090.ENSMUSP00000020329,10090.ENSMUSP00000020779,10090.ENSMUSP00000025561,10090.ENSMUSP00000025691,10090.ENSMUSP00000030747,10090.ENSMUSP00000034215,10090.ENSMUSP00000042658,10090.ENSMUSP00000044665,10090.ENSMUSP00000053962,10090.ENSMUSP00000056027,10090.ENSMUSP00000056669,10090.ENSMUSP00000069255,10090.ENSMUSP00000074436,10090.ENSMUSP00000077757,10090.ENSMUSP00000078945…	Cybb,Egfr,Mpo,Anxa1,Fas,Casp9,Mt1,Hnrnpa1,Crp,Lcn2,Sigmar1,Cd14,Smpd3,Hp,Bak1,Htt,Slc25a12,Iqgap1
GO Process	GO:0032268	Regulation of cellular protein metabolic process	47	2657	0.29	0.00051	10090.ENSMUSP00000000299,10090.ENSMUSP00000000925,10090.ENSMUSP00000002678,10090.ENSMUSP00000004202,10090.ENSMUSP00000004327,10090.ENSMUSP00000006697,10090.ENSMUSP00000008284,10090.ENSMUSP00000020329,10090.ENSMUSP00000021506,10090.ENSMUSP00000023460,10090.ENSMUSP00000023531,10090.ENSMUSP00000025523,10090.ENSMUSP00000025691,10090.ENSMUSP00000027015,10090.ENSMUSP00000027639,10090.ENSMUSP00000028062…	Itgb2,Smarcb1,Tgfb1,Dnmt1,G6pdx,Itih3,Emc10,Egfr,Serpina3n,Ncbp2,Hcls1,Csf1r,Fas,Casp1,Marco,Vim,Ptpn1,Dock7,Casp9,Ctsc,Hpx,Ngp,Ltf,Rac2,Mvk,Rbm3,Ppp1r9b,Nenf,Fxyd1,Hip1,Zfp622,S100a8,Smpd3,Bak1,Htt,Ppp2r5c,Icam1,Ccnk,Cirbp,Camp,Kdm1a,Syk,Fam129a,Stat3,Nos1ap,Iqgap1,Ptprc
GO Process	GO:0032956	Regulation of actin cytoskeleton organization	14	344	0.66	0.00051	10090.ENSMUSP00000002678,10090.ENSMUSP00000014922,10090.ENSMUSP00000021689,10090.ENSMUSP00000023531,10090.ENSMUSP00000025523,10090.ENSMUSP00000034285,10090.ENSMUSP00000036384,10090.ENSMUSP00000045099,10090.ENSMUSP00000049440,10090.ENSMUSP00000066359,10090.ENSMUSP00000083587,10090.ENSMUSP00000095832,10090.ENSMUSP00000099945,10090.ENSMUSP00000128278	Tgfb1,Fhod1,Evl,Hcls1,Csf1r,Cotl1,Rac2,Specc1l,Arpin,Fam49b,Icam1,Rhog,Plek,Iqgap1
GO Process	GO:0032930	Positive regulation of superoxide anion generation	5	23	1.38	0.00052	10090.ENSMUSP00000000299,10090.ENSMUSP00000002678,10090.ENSMUSP00000020329,10090.ENSMUSP00000044665,10090.ENSMUSP00000113852	Itgb2,Tgfb1,Egfr,Crp,Syk
GO Process	GO:1901617	Organic hydroxy compound biosynthetic process	10	168	0.82	0.00054	10090.ENSMUSP00000004327,10090.ENSMUSP00000019283,10090.ENSMUSP00000033715,10090.ENSMUSP00000034000,10090.ENSMUSP00000036971,10090.ENSMUSP00000038555,10090.ENSMUSP00000073541,10090.ENSMUSP00000078945,10090.ENSMUSP00000080531,10090.ENSMUSP00000132780	G6pdx,Isyna1,Nsdhl,Asah1,Mvk,Pck2,Dhcr7,Htt,Fdps,Idi1
GO Process	GO:0050793	Regulation of developmental process	47	2669	0.29	0.00055	10090.ENSMUSP00000000299,10090.ENSMUSP00000001326,10090.ENSMUSP00000002678,10090.ENSMUSP00000004145,10090.ENSMUSP00000004202,10090.ENSMUSP00000004327,10090.ENSMUSP00000005954,10090.ENSMUSP00000007253,10090.ENSMUSP00000008284,10090.ENSMUSP00000015484,10090.ENSMUSP00000020329,10090.ENSMUSP00000023531,10090.ENSMUSP00000025523,10090.ENSMUSP00000025561,10090.ENSMUSP00000025691,10090.ENSMUSP00000026021…	Itgb2,Sp1,Tgfb1,Stat5a,Dnmt1,G6pdx,Bloc1s6,Neu1,Emc10,Cybb,Egfr,Hcls1,Csf1r,Anxa1,Fas,Msr1,Vim,Dock7,Rbm19,Ctsc,Nucb2,Pkm,Ngp,Ltf,Rac2,C1qc,Poglut1,Crp,Fmnl1,Arpin,Rbp1,Fam49b,Smpd3,Fdps,Icam1,Rhog,Ccnk,Camp,Kdm1a,Syk,Lgals3,Stat3,Slc25a12,Inpp5d,Iqgap1,Tmem176b,Ptprc
GO Process	GO:1902105	Regulation of leukocyte differentiation	13	300	0.68	0.00057	10090.ENSMUSP00000002678,10090.ENSMUSP00000004145,10090.ENSMUSP00000023531,10090.ENSMUSP00000025523,10090.ENSMUSP00000025561,10090.ENSMUSP00000025691,10090.ENSMUSP00000035077,10090.ENSMUSP00000036747,10090.ENSMUSP00000059749,10090.ENSMUSP00000113852,10090.ENSMUSP00000127941,10090.ENSMUSP00000128705,10090.ENSMUSP00000138350	Tgfb1,Stat5a,Hcls1,Csf1r,Anxa1,Fas,Ltf,C1qc,Rbp1,Syk,Inpp5d,Tmem176b,Ptprc
GO Process	GO:0032101	Regulation of response to external stimulus	23	871	0.47	0.00058	10090.ENSMUSP00000002678,10090.ENSMUSP00000004145,10090.ENSMUSP00000020169,10090.ENSMUSP00000020329,10090.ENSMUSP00000025561,10090.ENSMUSP00000027015,10090.ENSMUSP00000029018,10090.ENSMUSP00000029812,10090.ENSMUSP00000032779,10090.ENSMUSP00000032895,10090.ENSMUSP00000033185,10090.ENSMUSP00000034064,10090.ENSMUSP00000035077,10090.ENSMUSP00000036384,10090.ENSMUSP00000036971,10090.ENSMUSP00000046311…	Tgfb1,Stat5a,Enpp3,Egfr,Anxa1,Casp1,Zbp1,Nfkb1,Ctsc,Nucb2,Hpx,F11,Ltf,Rac2,Mvk,Nenf,S100a8,Fam49b,Pld4,Vimp,Tgm2,Plek,Syk
GO Process	GO:0045637	Regulation of myeloid cell differentiation	11	211	0.76	0.00058	10090.ENSMUSP00000002678,10090.ENSMUSP00000004145,10090.ENSMUSP00000023531,10090.ENSMUSP00000025523,10090.ENSMUSP00000025691,10090.ENSMUSP00000035077,10090.ENSMUSP00000036747,10090.ENSMUSP00000059749,10090.ENSMUSP00000111977,10090.ENSMUSP00000120152,10090.ENSMUSP00000127941	Tgfb1,Stat5a,Hcls1,Csf1r,Fas,Ltf,C1qc,Rbp1,Kdm1a,Stat3,Inpp5d
GO Process	GO:0006911	Phagocytosis, engulfment	6	44	1.18	0.00059	10090.ENSMUSP00000000299,10090.ENSMUSP00000026021,10090.ENSMUSP00000027639,10090.ENSMUSP00000030010,10090.ENSMUSP00000036384,10090.ENSMUSP00000095832	Itgb2,Msr1,Marco,Abca1,Rac2,Rhog
GO Process	GO:1903706	Regulation of hemopoiesis	15	403	0.62	0.00061	10090.ENSMUSP00000002678,10090.ENSMUSP00000004145,10090.ENSMUSP00000023531,10090.ENSMUSP00000025523,10090.ENSMUSP00000025561,10090.ENSMUSP00000025691,10090.ENSMUSP00000035077,10090.ENSMUSP00000036747,10090.ENSMUSP00000059749,10090.ENSMUSP00000111977,10090.ENSMUSP00000113852,10090.ENSMUSP00000120152,10090.ENSMUSP00000127941,10090.ENSMUSP00000128705,10090.ENSMUSP00000138350	Tgfb1,Stat5a,Hcls1,Csf1r,Anxa1,Fas,Ltf,C1qc,Rbp1,Kdm1a,Syk,Stat3,Inpp5d,Tmem176b,Ptprc
GO Process	GO:0032787	Monocarboxylic acid metabolic process	16	461	0.59	0.00068	10090.ENSMUSP00000025439,10090.ENSMUSP00000030069,10090.ENSMUSP00000031741,10090.ENSMUSP00000033634,10090.ENSMUSP00000034834,10090.ENSMUSP00000038555,10090.ENSMUSP00000051215,10090.ENSMUSP00000059749,10090.ENSMUSP00000059801,10090.ENSMUSP00000059977,10090.ENSMUSP00000060584,10090.ENSMUSP00000078945,10090.ENSMUSP00000080256,10090.ENSMUSP00000099536,10090.ENSMUSP00000108726,10090.ENSMUSP00000112897	Me2,Ptgr1,Cyp3a13,Acsl4,Pkm,Pck2,Hk3,Rbp1,Pfkm,Ptgs1,Cyp2c70,Htt,Acnat2,Aldoc,Naaa,Mthfd1l
GO Process	GO:0034097	Response to cytokine	22	818	0.48	0.00068	10090.ENSMUSP00000004145,10090.ENSMUSP00000021506,10090.ENSMUSP00000021689,10090.ENSMUSP00000023531,10090.ENSMUSP00000025523,10090.ENSMUSP00000025561,10090.ENSMUSP00000025691,10090.ENSMUSP00000026565,10090.ENSMUSP00000027015,10090.ENSMUSP00000028062,10090.ENSMUSP00000029812,10090.ENSMUSP00000032168,10090.ENSMUSP00000033634,10090.ENSMUSP00000034000,10090.ENSMUSP00000053962,10090.ENSMUSP00000056669…	Stat5a,Serpina3n,Evl,Hcls1,Csf1r,Anxa1,Fas,Ifitm3,Casp1,Vim,Nfkb1,Sec61a1,Acsl4,Asah1,Lcn2,Cd14,Smpd3,Icam1,Camp,Rbmx,Syk,Stat3
GO Process	GO:1901362	Organic cyclic compound biosynthetic process	23	883	0.46	0.00068	10090.ENSMUSP00000000767,10090.ENSMUSP00000000925,10090.ENSMUSP00000001326,10090.ENSMUSP00000002678,10090.ENSMUSP00000004145,10090.ENSMUSP00000004327,10090.ENSMUSP00000006444,10090.ENSMUSP00000020169,10090.ENSMUSP00000026012,10090.ENSMUSP00000033634,10090.ENSMUSP00000033715,10090.ENSMUSP00000034834,10090.ENSMUSP00000036971,10090.ENSMUSP00000069255,10090.ENSMUSP00000073541,10090.ENSMUSP00000078945…	Rpa1,Smarcb1,Sp1,Tgfb1,Stat5a,G6pdx,Tep1,Enpp3,Cyp17a1,Acsl4,Nsdhl,Pkm,Mvk,Smpd3,Dhcr7,Htt,Fdps,Cnp,Rbmx,Mthfd1l,Stat3,Nmrk1,Idi1
GO Process	GO:0008202	Steroid metabolic process	11	217	0.75	0.0007	10090.ENSMUSP00000004327,10090.ENSMUSP00000026012,10090.ENSMUSP00000030010,10090.ENSMUSP00000031741,10090.ENSMUSP00000033715,10090.ENSMUSP00000034003,10090.ENSMUSP00000036971,10090.ENSMUSP00000073541,10090.ENSMUSP00000080531,10090.ENSMUSP00000119150,10090.ENSMUSP00000132780	G6pdx,Cyp17a1,Abca1,Cyp3a13,Nsdhl,Fgl1,Mvk,Dhcr7,Fdps,Saa1,Idi1
GO Process	GO:1901652	Response to peptide	16	463	0.59	0.0007	10090.ENSMUSP00000001326,10090.ENSMUSP00000002678,10090.ENSMUSP00000004145,10090.ENSMUSP00000015484,10090.ENSMUSP00000021506,10090.ENSMUSP00000025561,10090.ENSMUSP00000028062,10090.ENSMUSP00000029053,10090.ENSMUSP00000029812,10090.ENSMUSP00000034834,10090.ENSMUSP00000038555,10090.ENSMUSP00000041732,10090.ENSMUSP00000069255,10090.ENSMUSP00000083587,10090.ENSMUSP00000120152,10090.ENSMUSP00000128278	Sp1,Tgfb1,Stat5a,Cybb,Serpina3n,Anxa1,Vim,Ptpn1,Nfkb1,Pkm,Pck2,Ppp1r9b,Smpd3,Icam1,Stat3,Iqgap1
GO Process	GO:1901564	Organonitrogen compound metabolic process	67	4475	0.22	0.00071	10090.ENSMUSP00000001304,10090.ENSMUSP00000002678,10090.ENSMUSP00000003445,10090.ENSMUSP00000004134,10090.ENSMUSP00000004145,10090.ENSMUSP00000004327,10090.ENSMUSP00000006679,10090.ENSMUSP00000006697,10090.ENSMUSP00000007253,10090.ENSMUSP00000020169,10090.ENSMUSP00000020329,10090.ENSMUSP00000021933,10090.ENSMUSP00000023214,10090.ENSMUSP00000023453,10090.ENSMUSP00000023455,10090.ENSMUSP00000025523…	Ckb,Tgfb1,Fkbp11,Gstm5,Stat5a,G6pdx,Prtn3,Itih3,Neu1,Enpp3,Egfr,Ctsl,Dgat1,Sdf2l1,Ppil2,Csf1r,Anxa1,Paox,Casp1,Fabp5,Ptpn1,Abca1,Casp9,Ctsc,Nucb2,Hpx,Gla,Acsl4,Asah1,F11,Pkm,Ltf,Mvk,Poglut1,Rbm3,Naa30,Ppp1r9b,Ccdc115,Metap1d,Acmsd,Hk3,Chil3,Sdsl,Pfkm,Ulk3,S100a8,Rps15,Smpd3,Hp,Bak1,Htt,Acnat2,Ppp2r5c,Ccnk,Vimp,Tgm2,Aldoc,Naaa,Rbmx,Kdm1a,Mthfd1l,Syk,Slc25a12,Nmrk1,Tgm1,Nt5c2,Ptprc
GO Process	GO:0001817	Regulation of cytokine production	20	698	0.5	0.00072	10090.ENSMUSP00000002678,10090.ENSMUSP00000004145,10090.ENSMUSP00000015484,10090.ENSMUSP00000025523,10090.ENSMUSP00000025561,10090.ENSMUSP00000025728,10090.ENSMUSP00000027015,10090.ENSMUSP00000029812,10090.ENSMUSP00000035077,10090.ENSMUSP00000044665,10090.ENSMUSP00000056669,10090.ENSMUSP00000066359,10090.ENSMUSP00000067002,10090.ENSMUSP00000099301,10090.ENSMUSP00000107653,10090.ENSMUSP00000113852…	Tgfb1,Stat5a,Cybb,Csf1r,Anxa1,Frmd8,Casp1,Nfkb1,Ltf,Crp,Cd14,Fam49b,Pld4,Vimp,Camp,Syk,Stat3,Inpp5d,Iqgap1,Ptprc
GO Process	GO:0009117	Nucleotide metabolic process	14	361	0.64	0.00075	10090.ENSMUSP00000002678,10090.ENSMUSP00000004327,10090.ENSMUSP00000020169,10090.ENSMUSP00000023214,10090.ENSMUSP00000033634,10090.ENSMUSP00000034834,10090.ENSMUSP00000036971,10090.ENSMUSP00000051215,10090.ENSMUSP00000059801,10090.ENSMUSP00000080256,10090.ENSMUSP00000099409,10090.ENSMUSP00000099536,10090.ENSMUSP00000125384,10090.ENSMUSP00000130898	Tgfb1,G6pdx,Enpp3,Dgat1,Acsl4,Pkm,Mvk,Hk3,Pfkm,Acnat2,Cnp,Aldoc,Nmrk1,Nt5c2
GO Process	GO:0051246	Regulation of protein metabolic process	48	2799	0.28	0.00076	10090.ENSMUSP00000000299,10090.ENSMUSP00000000925,10090.ENSMUSP00000001326,10090.ENSMUSP00000002678,10090.ENSMUSP00000004202,10090.ENSMUSP00000004327,10090.ENSMUSP00000006697,10090.ENSMUSP00000008284,10090.ENSMUSP00000020329,10090.ENSMUSP00000021506,10090.ENSMUSP00000023460,10090.ENSMUSP00000023531,10090.ENSMUSP00000025523,10090.ENSMUSP00000025691,10090.ENSMUSP00000027015,10090.ENSMUSP00000027639…	Itgb2,Smarcb1,Sp1,Tgfb1,Dnmt1,G6pdx,Itih3,Emc10,Egfr,Serpina3n,Ncbp2,Hcls1,Csf1r,Fas,Casp1,Marco,Vim,Ptpn1,Dock7,Casp9,Ctsc,Hpx,Ngp,Ltf,Rac2,Mvk,Rbm3,Ppp1r9b,Nenf,Fxyd1,Hip1,Zfp622,S100a8,Smpd3,Bak1,Htt,Ppp2r5c,Icam1,Ccnk,Cirbp,Camp,Kdm1a,Syk,Fam129a,Stat3,Nos1ap,Iqgap1,Ptprc
GO Process	GO:0071216	Cellular response to biotic stimulus	11	221	0.74	0.00079	10090.ENSMUSP00000002678,10090.ENSMUSP00000027015,10090.ENSMUSP00000028062,10090.ENSMUSP00000029812,10090.ENSMUSP00000030010,10090.ENSMUSP00000053962,10090.ENSMUSP00000056669,10090.ENSMUSP00000066359,10090.ENSMUSP00000099301,10090.ENSMUSP00000107653,10090.ENSMUSP00000113852	Tgfb1,Casp1,Vim,Nfkb1,Abca1,Lcn2,Cd14,Fam49b,Vimp,Camp,Syk
GO Process	GO:0009617	Response to bacterium	19	660	0.51	0.0011	10090.ENSMUSP00000002678,10090.ENSMUSP00000020779,10090.ENSMUSP00000021506,10090.ENSMUSP00000027015,10090.ENSMUSP00000028062,10090.ENSMUSP00000029812,10090.ENSMUSP00000030010,10090.ENSMUSP00000030747,10090.ENSMUSP00000035077,10090.ENSMUSP00000053962,10090.ENSMUSP00000056669,10090.ENSMUSP00000066359,10090.ENSMUSP00000074436,10090.ENSMUSP00000089801,10090.ENSMUSP00000099301,10090.ENSMUSP00000099409…	Tgfb1,Mpo,Serpina3n,Casp1,Vim,Nfkb1,Abca1,Casp9,Ltf,Lcn2,Cd14,Fam49b,Hp,Lyz2,Vimp,Cnp,Camp,Syk,Saa1
GO Process	GO:0030334	Regulation of cell migration	23	915	0.45	0.0011	10090.ENSMUSP00000001326,10090.ENSMUSP00000002678,10090.ENSMUSP00000004145,10090.ENSMUSP00000008284,10090.ENSMUSP00000020329,10090.ENSMUSP00000021689,10090.ENSMUSP00000025523,10090.ENSMUSP00000025561,10090.ENSMUSP00000025691,10090.ENSMUSP00000028062,10090.ENSMUSP00000030286,10090.ENSMUSP00000034650,10090.ENSMUSP00000036384,10090.ENSMUSP00000037858,10090.ENSMUSP00000049440,10090.ENSMUSP00000066359…	Sp1,Tgfb1,Stat5a,Emc10,Egfr,Evl,Csf1r,Anxa1,Fas,Vim,Dock7,Mcam,Rac2,Fermt3,Arpin,Fam49b,Smpd3,Icam1,Rhog,Lgals3,Stat3,Iqgap1,Ptprc
GO Process	GO:0048731	System development	65	4350	0.22	0.0011	10090.ENSMUSP00000000767,10090.ENSMUSP00000000925,10090.ENSMUSP00000001304,10090.ENSMUSP00000001326,10090.ENSMUSP00000002678,10090.ENSMUSP00000003910,10090.ENSMUSP00000004145,10090.ENSMUSP00000004327,10090.ENSMUSP00000005954,10090.ENSMUSP00000006679,10090.ENSMUSP00000007253,10090.ENSMUSP00000008284,10090.ENSMUSP00000020329,10090.ENSMUSP00000021689,10090.ENSMUSP00000021933,10090.ENSMUSP00000023531…	Rpa1,Smarcb1,Ckb,Sp1,Tgfb1,Dnase2a,Stat5a,G6pdx,Bloc1s6,Prtn3,Neu1,Emc10,Egfr,Evl,Ctsl,Hcls1,Csf1r,Anxa1,Fas,Vim,Gpr89,Nfkb1,Dock7,Casp9,Sec61a1,Acsl4,Nsdhl,Asah1,Fgl1,Mcam,Nnmt,Pkm,Ltf,Rac2,Git1,Poglut1,Pck2,Ppp1r9b,Crp,Specc1l,Sigmar1,Ptgs1,S100a8,Pld4,Smpd3,Dhcr7,Hp,Bak1,Bloc1s2,Htt,Icam1,Rhog,Cnp,Tgm2,Plek,Kdm1a,Mthfd1l,Lemd3,Crybb3,Syk,Lgals3,Stat3,Tgm1,Iqgap1,Ptprc
GO Process	GO:0048878	Chemical homeostasis	26	1124	0.41	0.0012	10090.ENSMUSP00000001304,10090.ENSMUSP00000002678,10090.ENSMUSP00000020329,10090.ENSMUSP00000023214,10090.ENSMUSP00000029046,10090.ENSMUSP00000029738,10090.ENSMUSP00000030010,10090.ENSMUSP00000032895,10090.ENSMUSP00000033185,10090.ENSMUSP00000034215,10090.ENSMUSP00000035077,10090.ENSMUSP00000038555,10090.ENSMUSP00000042918,10090.ENSMUSP00000048460,10090.ENSMUSP00000051215,10090.ENSMUSP00000053962…	Ckb,Tgfb1,Egfr,Dgat1,Fabp5,Gpr89,Abca1,Nucb2,Hpx,Mt1,Ltf,Pck2,Ccdc115,Fxyd1,Hk3,Lcn2,Rbp1,Pfkm,Smpd3,Bak1,Htt,Icam1,Tgm2,Steap4,Stat3,Ptprc
GO Process	GO:0051179	Localization	68	4646	0.21	0.0012	10090.ENSMUSP00000000299,10090.ENSMUSP00000000767,10090.ENSMUSP00000002678,10090.ENSMUSP00000004145,10090.ENSMUSP00000005954,10090.ENSMUSP00000006035,10090.ENSMUSP00000006679,10090.ENSMUSP00000014686,10090.ENSMUSP00000014922,10090.ENSMUSP00000015484,10090.ENSMUSP00000020329,10090.ENSMUSP00000023214,10090.ENSMUSP00000023455,10090.ENSMUSP00000023460,10090.ENSMUSP00000025561,10090.ENSMUSP00000026021…	Itgb2,Rpa1,Tgfb1,Stat5a,Bloc1s6,Ergic3,Prtn3,Clec4f,Fhod1,Cybb,Egfr,Dgat1,Ppil2,Ncbp2,Anxa1,Msr1,Ifitm3,Casp1,Marco,Cd302,Gpr89,Abca1,Dock7,Sec61a1,Arl8b,Hpx,Acsl4,Ltf,Rac2,Git1,Ppp1r9b,Hnrnpa1,Specc1l,Ano10,Fmnl1,Fxyd1,Lcn2,Sigmar1,Cd14,Hip1,S100a8,Pld4,Rps15,Smpd3,Bak1,Bloc1s2,Htt,Icam1,Fyb,Ncf4,Rhog,Vimp,Cnp,Tgm2,Plek,Rabep2,Elmo3,Cd163,Steap4,Lemd3,Syk,Lgals3,Saa1,Stat3,Slc25a12,Iqgap1,Slc3a2…
GO Process	GO:0002252	Immune effector process	15	435	0.58	0.0013	10090.ENSMUSP00000002678,10090.ENSMUSP00000020169,10090.ENSMUSP00000020779,10090.ENSMUSP00000025691,10090.ENSMUSP00000026565,10090.ENSMUSP00000029018,10090.ENSMUSP00000031540,10090.ENSMUSP00000032779,10090.ENSMUSP00000036747,10090.ENSMUSP00000044665,10090.ENSMUSP00000083587,10090.ENSMUSP00000113852,10090.ENSMUSP00000120152,10090.ENSMUSP00000127941,10090.ENSMUSP00000138350	Tgfb1,Enpp3,Mpo,Fas,Ifitm3,Zbp1,Oasl1,Ctsc,C1qc,Crp,Icam1,Syk,Stat3,Inpp5d,Ptprc
GO Process	GO:0006810	Transport	54	3382	0.25	0.0013	10090.ENSMUSP00000000299,10090.ENSMUSP00000002678,10090.ENSMUSP00000004145,10090.ENSMUSP00000005954,10090.ENSMUSP00000006035,10090.ENSMUSP00000006679,10090.ENSMUSP00000014686,10090.ENSMUSP00000014922,10090.ENSMUSP00000015484,10090.ENSMUSP00000023214,10090.ENSMUSP00000023460,10090.ENSMUSP00000025561,10090.ENSMUSP00000026021,10090.ENSMUSP00000026565,10090.ENSMUSP00000027015,10090.ENSMUSP00000027639…	Itgb2,Tgfb1,Stat5a,Bloc1s6,Ergic3,Prtn3,Clec4f,Fhod1,Cybb,Dgat1,Ncbp2,Anxa1,Msr1,Ifitm3,Casp1,Marco,Cd302,Gpr89,Abca1,Dock7,Sec61a1,Arl8b,Hpx,Acsl4,Ltf,Rac2,Hnrnpa1,Ano10,Fxyd1,Lcn2,Sigmar1,Cd14,Hip1,Pld4,Rps15,Smpd3,Bak1,Bloc1s2,Htt,Ncf4,Rhog,Vimp,Cnp,Tgm2,Plek,Rabep2,Elmo3,Cd163,Steap4,Syk,Stat3,Slc25a12,Slc3a2,Ptprc
GO Process	GO:0016192	Vesicle-mediated transport	26	1130	0.41	0.0013	10090.ENSMUSP00000000299,10090.ENSMUSP00000005954,10090.ENSMUSP00000006035,10090.ENSMUSP00000006679,10090.ENSMUSP00000014686,10090.ENSMUSP00000025561,10090.ENSMUSP00000026021,10090.ENSMUSP00000026565,10090.ENSMUSP00000027639,10090.ENSMUSP00000028356,10090.ENSMUSP00000030010,10090.ENSMUSP00000032196,10090.ENSMUSP00000036384,10090.ENSMUSP00000056669,10090.ENSMUSP00000059033,10090.ENSMUSP00000067002…	Itgb2,Bloc1s6,Ergic3,Prtn3,Clec4f,Anxa1,Msr1,Ifitm3,Marco,Cd302,Abca1,Arl8b,Rac2,Cd14,Hip1,Pld4,Bloc1s2,Htt,Ncf4,Rhog,Tgm2,Plek,Rabep2,Elmo3,Cd163,Syk
GO Process	GO:0050790	Regulation of catalytic activity	40	2202	0.31	0.0013	10090.ENSMUSP00000002678,10090.ENSMUSP00000006679,10090.ENSMUSP00000006697,10090.ENSMUSP00000020329,10090.ENSMUSP00000021506,10090.ENSMUSP00000025523,10090.ENSMUSP00000025561,10090.ENSMUSP00000025691,10090.ENSMUSP00000027015,10090.ENSMUSP00000029053,10090.ENSMUSP00000029812,10090.ENSMUSP00000030286,10090.ENSMUSP00000030747,10090.ENSMUSP00000031540,10090.ENSMUSP00000032779,10090.ENSMUSP00000033621…	Tgfb1,Prtn3,Itih3,Egfr,Serpina3n,Csf1r,Anxa1,Fas,Casp1,Ptpn1,Nfkb1,Dock7,Casp9,Oasl1,Ctsc,Gla,Ngp,Ltf,Rac2,Git1,Ppp1r9b,Hip1,Zfp622,S100a8,Hp,Bak1,Htt,Ppp2r5c,Icam1,Ncf4,Rhog,Ccnk,Plek,Rabep2,Git2,Syk,Stat3,Iqgap1,Anp32e,Ptprc
GO Process	GO:0051702	Interaction with symbiont	7	81	0.98	0.0013	10090.ENSMUSP00000000925,10090.ENSMUSP00000001326,10090.ENSMUSP00000025523,10090.ENSMUSP00000035077,10090.ENSMUSP00000044665,10090.ENSMUSP00000098616,10090.ENSMUSP00000107653	Smarcb1,Sp1,Csf1r,Ltf,Crp,Ccnk,Camp
GO Process	GO:0071417	Cellular response to organonitrogen compound	17	549	0.54	0.0013	10090.ENSMUSP00000001326,10090.ENSMUSP00000002678,10090.ENSMUSP00000004145,10090.ENSMUSP00000004202,10090.ENSMUSP00000015484,10090.ENSMUSP00000020329,10090.ENSMUSP00000028062,10090.ENSMUSP00000029053,10090.ENSMUSP00000029812,10090.ENSMUSP00000034834,10090.ENSMUSP00000038555,10090.ENSMUSP00000041732,10090.ENSMUSP00000069255,10090.ENSMUSP00000078945,10090.ENSMUSP00000083587,10090.ENSMUSP00000107653…	Sp1,Tgfb1,Stat5a,Dnmt1,Cybb,Egfr,Vim,Ptpn1,Nfkb1,Pkm,Pck2,Ppp1r9b,Smpd3,Htt,Icam1,Camp,Stat3
GO Process	GO:0002237	Response to molecule of bacterial origin	13	337	0.63	0.0015	10090.ENSMUSP00000002678,10090.ENSMUSP00000020779,10090.ENSMUSP00000027015,10090.ENSMUSP00000028062,10090.ENSMUSP00000029812,10090.ENSMUSP00000030010,10090.ENSMUSP00000030747,10090.ENSMUSP00000053962,10090.ENSMUSP00000056669,10090.ENSMUSP00000066359,10090.ENSMUSP00000099301,10090.ENSMUSP00000099409,10090.ENSMUSP00000107653	Tgfb1,Mpo,Casp1,Vim,Nfkb1,Abca1,Casp9,Lcn2,Cd14,Fam49b,Vimp,Cnp,Camp
GO Process	GO:0048856	Anatomical structure development	74	5258	0.2	0.0015	10090.ENSMUSP00000000767,10090.ENSMUSP00000000925,10090.ENSMUSP00000001304,10090.ENSMUSP00000001326,10090.ENSMUSP00000002678,10090.ENSMUSP00000003910,10090.ENSMUSP00000004145,10090.ENSMUSP00000004202,10090.ENSMUSP00000004327,10090.ENSMUSP00000005954,10090.ENSMUSP00000006679,10090.ENSMUSP00000007253,10090.ENSMUSP00000008284,10090.ENSMUSP00000020329,10090.ENSMUSP00000021689,10090.ENSMUSP00000021933…	Rpa1,Smarcb1,Ckb,Sp1,Tgfb1,Dnase2a,Stat5a,Dnmt1,G6pdx,Bloc1s6,Prtn3,Neu1,Emc10,Egfr,Evl,Ctsl,Hcls1,Csf1r,Anxa1,Fas,Casp1,Vim,Gpr89,Nfkb1,Dock7,Casp9,Rbm19,Sec61a1,Acsl4,Nsdhl,Asah1,Fgl1,Mcam,Nnmt,Pkm,Ltf,Rac2,Git1,Fermt3,Poglut1,Pck2,Wdr18,Ppp1r9b,Crp,Specc1l,Sigmar1,Ptgs1,S100a8,Pld4,Smpd3,Dhcr7,Hp,Bak1,Bloc1s2,Htt,Icam1,Ddx20,Rhog,Ccnk,Cnp,Tgm2,Aldoc,Plek,Kdm1a,Mthfd1l,Lemd3,Crybb3,Syk,Lgals3,S…
GO Process	GO:0050832	Defense response to fungus	5	32	1.24	0.0016	10090.ENSMUSP00000002678,10090.ENSMUSP00000020779,10090.ENSMUSP00000034285,10090.ENSMUSP00000035077,10090.ENSMUSP00000107653	Tgfb1,Mpo,Cotl1,Ltf,Camp
GO Process	GO:0051240	Positive regulation of multicellular organismal process	36	1902	0.32	0.0016	10090.ENSMUSP00000000299,10090.ENSMUSP00000001326,10090.ENSMUSP00000002678,10090.ENSMUSP00000004145,10090.ENSMUSP00000007253,10090.ENSMUSP00000008284,10090.ENSMUSP00000015484,10090.ENSMUSP00000020329,10090.ENSMUSP00000023531,10090.ENSMUSP00000025523,10090.ENSMUSP00000025561,10090.ENSMUSP00000025728,10090.ENSMUSP00000027015,10090.ENSMUSP00000028062,10090.ENSMUSP00000029046,10090.ENSMUSP00000030010…	Itgb2,Sp1,Tgfb1,Stat5a,Neu1,Emc10,Cybb,Egfr,Hcls1,Csf1r,Anxa1,Frmd8,Casp1,Vim,Fabp5,Abca1,Rbm19,Pkm,Ltf,Crp,Lcn2,Cd14,Ptgs1,Fam49b,Fdps,Icam1,Plek,Camp,Kdm1a,Syk,Lgals3,Stat3,Slc25a12,Inpp5d,Iqgap1,Ptprc
GO Process	GO:0071219	Cellular response to molecule of bacterial origin	10	197	0.75	0.0016	10090.ENSMUSP00000002678,10090.ENSMUSP00000027015,10090.ENSMUSP00000028062,10090.ENSMUSP00000029812,10090.ENSMUSP00000030010,10090.ENSMUSP00000053962,10090.ENSMUSP00000056669,10090.ENSMUSP00000066359,10090.ENSMUSP00000099301,10090.ENSMUSP00000107653	Tgfb1,Casp1,Vim,Nfkb1,Abca1,Lcn2,Cd14,Fam49b,Vimp,Camp
GO Process	GO:0006979	Response to oxidative stress	14	395	0.6	0.0017	10090.ENSMUSP00000001326,10090.ENSMUSP00000004327,10090.ENSMUSP00000020329,10090.ENSMUSP00000020779,10090.ENSMUSP00000025561,10090.ENSMUSP00000029812,10090.ENSMUSP00000053962,10090.ENSMUSP00000056027,10090.ENSMUSP00000059678,10090.ENSMUSP00000059977,10090.ENSMUSP00000069255,10090.ENSMUSP00000074436,10090.ENSMUSP00000077757,10090.ENSMUSP00000099301	Sp1,G6pdx,Egfr,Mpo,Anxa1,Nfkb1,Lcn2,Sigmar1,Zfp622,Ptgs1,Smpd3,Hp,Bak1,Vimp
GO Process	GO:0005975	Carbohydrate metabolic process	14	398	0.59	0.0018	10090.ENSMUSP00000004327,10090.ENSMUSP00000007253,10090.ENSMUSP00000019283,10090.ENSMUSP00000029046,10090.ENSMUSP00000033621,10090.ENSMUSP00000034834,10090.ENSMUSP00000035743,10090.ENSMUSP00000038555,10090.ENSMUSP00000051215,10090.ENSMUSP00000053923,10090.ENSMUSP00000059801,10090.ENSMUSP00000065282,10090.ENSMUSP00000099536,10090.ENSMUSP00000130194	G6pdx,Neu1,Isyna1,Fabp5,Gla,Pkm,Pygb,Pck2,Hk3,Chil3,Pfkm,Abhd10,Aldoc,Slc3a2
GO Process	GO:0044403	Symbiotic process	11	247	0.7	0.0018	10090.ENSMUSP00000000925,10090.ENSMUSP00000001326,10090.ENSMUSP00000025523,10090.ENSMUSP00000029018,10090.ENSMUSP00000035077,10090.ENSMUSP00000044665,10090.ENSMUSP00000077757,10090.ENSMUSP00000083587,10090.ENSMUSP00000098616,10090.ENSMUSP00000107653,10090.ENSMUSP00000126202	Smarcb1,Sp1,Csf1r,Zbp1,Ltf,Crp,Bak1,Icam1,Ccnk,Camp,Banf1
GO Process	GO:0045321	Leukocyte activation	16	511	0.54	0.0018	10090.ENSMUSP00000000299,10090.ENSMUSP00000002678,10090.ENSMUSP00000004145,10090.ENSMUSP00000014686,10090.ENSMUSP00000020169,10090.ENSMUSP00000025561,10090.ENSMUSP00000025691,10090.ENSMUSP00000027015,10090.ENSMUSP00000029738,10090.ENSMUSP00000037210,10090.ENSMUSP00000077342,10090.ENSMUSP00000077757,10090.ENSMUSP00000083587,10090.ENSMUSP00000113852,10090.ENSMUSP00000120152,10090.ENSMUSP00000138350	Itgb2,Tgfb1,Stat5a,Clec4f,Enpp3,Anxa1,Fas,Casp1,Gpr89,Git1,Skap2,Bak1,Icam1,Syk,Stat3,Ptprc
GO Process	GO:0050865	Regulation of cell activation	17	569	0.52	0.0018	10090.ENSMUSP00000000299,10090.ENSMUSP00000002678,10090.ENSMUSP00000004145,10090.ENSMUSP00000005954,10090.ENSMUSP00000020169,10090.ENSMUSP00000023214,10090.ENSMUSP00000025561,10090.ENSMUSP00000025691,10090.ENSMUSP00000032779,10090.ENSMUSP00000034003,10090.ENSMUSP00000036384,10090.ENSMUSP00000066359,10090.ENSMUSP00000099945,10090.ENSMUSP00000113852,10090.ENSMUSP00000114350,10090.ENSMUSP00000127941…	Itgb2,Tgfb1,Stat5a,Bloc1s6,Enpp3,Dgat1,Anxa1,Fas,Ctsc,Fgl1,Rac2,Fam49b,Plek,Syk,Lgals3,Inpp5d,Ptprc
GO Process	GO:0006720	Isoprenoid metabolic process	7	88	0.95	0.0019	10090.ENSMUSP00000020329,10090.ENSMUSP00000023214,10090.ENSMUSP00000031741,10090.ENSMUSP00000036971,10090.ENSMUSP00000059749,10090.ENSMUSP00000080531,10090.ENSMUSP00000132780	Egfr,Dgat1,Cyp3a13,Mvk,Rbp1,Fdps,Idi1
GO Process	GO:0007275	Multicellular organism development	70	4921	0.2	0.0019	10090.ENSMUSP00000000767,10090.ENSMUSP00000000925,10090.ENSMUSP00000001304,10090.ENSMUSP00000001326,10090.ENSMUSP00000002678,10090.ENSMUSP00000003910,10090.ENSMUSP00000004145,10090.ENSMUSP00000004202,10090.ENSMUSP00000004327,10090.ENSMUSP00000005954,10090.ENSMUSP00000006679,10090.ENSMUSP00000007253,10090.ENSMUSP00000008284,10090.ENSMUSP00000020329,10090.ENSMUSP00000021689,10090.ENSMUSP00000021933…	Rpa1,Smarcb1,Ckb,Sp1,Tgfb1,Dnase2a,Stat5a,Dnmt1,G6pdx,Bloc1s6,Prtn3,Neu1,Emc10,Egfr,Evl,Ctsl,Hcls1,Csf1r,Anxa1,Fas,Vim,Gpr89,Nfkb1,Dock7,Casp9,Rbm19,Sec61a1,Acsl4,Nsdhl,Asah1,Fgl1,Mcam,Nnmt,Pkm,Ltf,Rac2,Git1,Poglut1,Pck2,Wdr18,Ppp1r9b,Crp,Specc1l,Sigmar1,Ptgs1,S100a8,Pld4,Smpd3,Dhcr7,Hp,Bak1,Bloc1s2,Htt,Icam1,Rhog,Ccnk,Cnp,Tgm2,Plek,Kdm1a,Mthfd1l,Lemd3,Crybb3,Syk,Lgals3,Stat3,Inpp5d,Tgm1,Iqgap1,P…
GO Process	GO:0050727	Regulation of inflammatory response	13	347	0.62	0.0019	10090.ENSMUSP00000004145,10090.ENSMUSP00000020169,10090.ENSMUSP00000020329,10090.ENSMUSP00000025561,10090.ENSMUSP00000027015,10090.ENSMUSP00000029018,10090.ENSMUSP00000029812,10090.ENSMUSP00000032779,10090.ENSMUSP00000036971,10090.ENSMUSP00000064385,10090.ENSMUSP00000067002,10090.ENSMUSP00000099301,10090.ENSMUSP00000099411	Stat5a,Enpp3,Egfr,Anxa1,Casp1,Zbp1,Nfkb1,Ctsc,Mvk,S100a8,Pld4,Vimp,Tgm2
GO Process	GO:0006796	Phosphate-containing compound metabolic process	34	1776	0.33	0.002	10090.ENSMUSP00000001304,10090.ENSMUSP00000002678,10090.ENSMUSP00000004145,10090.ENSMUSP00000004327,10090.ENSMUSP00000019283,10090.ENSMUSP00000020169,10090.ENSMUSP00000020329,10090.ENSMUSP00000023214,10090.ENSMUSP00000025523,10090.ENSMUSP00000029046,10090.ENSMUSP00000029053,10090.ENSMUSP00000033634,10090.ENSMUSP00000034834,10090.ENSMUSP00000036971,10090.ENSMUSP00000041732,10090.ENSMUSP00000051215…	Ckb,Tgfb1,Stat5a,G6pdx,Isyna1,Enpp3,Egfr,Dgat1,Csf1r,Fabp5,Ptpn1,Acsl4,Pkm,Mvk,Ppp1r9b,Hk3,Pfkm,Ulk3,Smpd3,Acnat2,Fdps,Ppp2r5c,Ccnk,Cnp,Aldoc,Plek,Lpgat1,Syk,Stat3,Nmrk1,Inpp5d,Nt5c2,Idi1,Ptprc
GO Process	GO:0008284	Positive regulation of cell population proliferation	23	964	0.42	0.002	10090.ENSMUSP00000000767,10090.ENSMUSP00000001326,10090.ENSMUSP00000002678,10090.ENSMUSP00000004145,10090.ENSMUSP00000004202,10090.ENSMUSP00000008284,10090.ENSMUSP00000020329,10090.ENSMUSP00000023531,10090.ENSMUSP00000025523,10090.ENSMUSP00000025561,10090.ENSMUSP00000028062,10090.ENSMUSP00000035077,10090.ENSMUSP00000036384,10090.ENSMUSP00000069255,10090.ENSMUSP00000078042,10090.ENSMUSP00000099411…	Rpa1,Sp1,Tgfb1,Stat5a,Dnmt1,Emc10,Egfr,Hcls1,Csf1r,Anxa1,Vim,Ltf,Rac2,Smpd3,Bloc1s2,Tgm2,Camp,Kdm1a,Syk,Lgals3,Stat3,Tgm1,Ptprc
GO Process	GO:0051851	Modulation by host of symbiont process	6	59	1.05	0.002	10090.ENSMUSP00000000925,10090.ENSMUSP00000001326,10090.ENSMUSP00000025523,10090.ENSMUSP00000035077,10090.ENSMUSP00000044665,10090.ENSMUSP00000098616	Smarcb1,Sp1,Csf1r,Ltf,Crp,Ccnk
GO Process	GO:0060255	Regulation of macromolecule metabolic process	77	5618	0.18	0.002	10090.ENSMUSP00000000299,10090.ENSMUSP00000000925,10090.ENSMUSP00000001326,10090.ENSMUSP00000002678,10090.ENSMUSP00000004145,10090.ENSMUSP00000004202,10090.ENSMUSP00000004327,10090.ENSMUSP00000006697,10090.ENSMUSP00000008284,10090.ENSMUSP00000014922,10090.ENSMUSP00000015484,10090.ENSMUSP00000020329,10090.ENSMUSP00000021506,10090.ENSMUSP00000023460,10090.ENSMUSP00000023531,10090.ENSMUSP00000025523…	Itgb2,Smarcb1,Sp1,Tgfb1,Stat5a,Dnmt1,G6pdx,Itih3,Emc10,Fhod1,Cybb,Egfr,Serpina3n,Ncbp2,Hcls1,Csf1r,Anxa1,Fas,Frmd8,Msr1,Casp1,Marco,Vim,Ptpn1,Nfkb1,Dock7,Casp9,Oasl1,Rbm19,Cyp3a13,Tra2a,Ctsc,Hpx,Asah1,Ngp,Ltf,Rac2,Mvk,Git1,Rbm3,Wdr18,Ppp1r9b,Hnrnpa1,Crp,Nenf,Fxyd1,Lcn2,Cd14,Hip1,Zfp622,Pfkm,S100a8,Fam49b,Pld4,Smpd3,Bak1,Bloc1s2,Htt,Ppp2r5c,Icam1,Mbnl2,Ddx20,Rhog,Ccnk,Vimp,Cirbp,Hp1bp3,Camp,Rbmx,K…
GO Process	GO:1901653	Cellular response to peptide	12	299	0.65	0.002	10090.ENSMUSP00000001326,10090.ENSMUSP00000002678,10090.ENSMUSP00000004145,10090.ENSMUSP00000028062,10090.ENSMUSP00000029053,10090.ENSMUSP00000029812,10090.ENSMUSP00000034834,10090.ENSMUSP00000038555,10090.ENSMUSP00000041732,10090.ENSMUSP00000069255,10090.ENSMUSP00000083587,10090.ENSMUSP00000120152	Sp1,Tgfb1,Stat5a,Vim,Ptpn1,Nfkb1,Pkm,Pck2,Ppp1r9b,Smpd3,Icam1,Stat3
GO Process	GO:0051049	Regulation of transport	35	1862	0.32	0.0022	10090.ENSMUSP00000000299,10090.ENSMUSP00000002678,10090.ENSMUSP00000004327,10090.ENSMUSP00000006679,10090.ENSMUSP00000015484,10090.ENSMUSP00000020329,10090.ENSMUSP00000023214,10090.ENSMUSP00000023460,10090.ENSMUSP00000023531,10090.ENSMUSP00000025561,10090.ENSMUSP00000027015,10090.ENSMUSP00000029046,10090.ENSMUSP00000029053,10090.ENSMUSP00000029738,10090.ENSMUSP00000030010,10090.ENSMUSP00000032895…	Itgb2,Tgfb1,G6pdx,Prtn3,Cybb,Egfr,Dgat1,Ncbp2,Hcls1,Anxa1,Casp1,Fabp5,Ptpn1,Gpr89,Abca1,Nucb2,Acsl4,Rac2,Git1,Pck2,Fxyd1,Cd14,Hip1,Pfkm,Ptgs1,S100a8,Smpd3,Bak1,Htt,Icam1,Git2,Syk,Lgals3,Nos1ap,Ptprc
GO Process	GO:0044093	Positive regulation of molecular function	33	1711	0.33	0.0023	10090.ENSMUSP00000000299,10090.ENSMUSP00000000925,10090.ENSMUSP00000002678,10090.ENSMUSP00000006679,10090.ENSMUSP00000020329,10090.ENSMUSP00000023531,10090.ENSMUSP00000025523,10090.ENSMUSP00000025691,10090.ENSMUSP00000027015,10090.ENSMUSP00000029053,10090.ENSMUSP00000030286,10090.ENSMUSP00000030747,10090.ENSMUSP00000032779,10090.ENSMUSP00000035077,10090.ENSMUSP00000037210,10090.ENSMUSP00000059033…	Itgb2,Smarcb1,Tgfb1,Prtn3,Egfr,Hcls1,Csf1r,Fas,Casp1,Ptpn1,Dock7,Casp9,Ctsc,Ltf,Git1,Hip1,Zfp622,S100a8,Bak1,Htt,Ppp2r5c,Icam1,Ncf4,Rhog,Ccnk,Plek,Rabep2,Git2,Kdm1a,Syk,Stat3,Iqgap1,Ptprc
GO Process	GO:0046649	Lymphocyte activation	14	410	0.58	0.0023	10090.ENSMUSP00000000299,10090.ENSMUSP00000002678,10090.ENSMUSP00000004145,10090.ENSMUSP00000014686,10090.ENSMUSP00000025561,10090.ENSMUSP00000025691,10090.ENSMUSP00000029738,10090.ENSMUSP00000037210,10090.ENSMUSP00000077342,10090.ENSMUSP00000077757,10090.ENSMUSP00000083587,10090.ENSMUSP00000113852,10090.ENSMUSP00000120152,10090.ENSMUSP00000138350	Itgb2,Tgfb1,Stat5a,Clec4f,Anxa1,Fas,Gpr89,Git1,Skap2,Bak1,Icam1,Syk,Stat3,Ptprc
GO Process	GO:0048523	Negative regulation of cellular process	67	4672	0.2	0.0023	10090.ENSMUSP00000000925,10090.ENSMUSP00000002678,10090.ENSMUSP00000004145,10090.ENSMUSP00000004202,10090.ENSMUSP00000004327,10090.ENSMUSP00000006679,10090.ENSMUSP00000006697,10090.ENSMUSP00000020169,10090.ENSMUSP00000020329,10090.ENSMUSP00000021506,10090.ENSMUSP00000021689,10090.ENSMUSP00000021933,10090.ENSMUSP00000023531,10090.ENSMUSP00000025523,10090.ENSMUSP00000025561,10090.ENSMUSP00000025691…	Smarcb1,Tgfb1,Stat5a,Dnmt1,G6pdx,Prtn3,Itih3,Enpp3,Egfr,Serpina3n,Evl,Ctsl,Hcls1,Csf1r,Anxa1,Fas,Ifitm3,Vim,Fabp5,Ptpn1,Nfkb1,Ctsc,Nucb2,Gla,Acsl4,Asah1,Fgl1,Mt1,Ngp,Ltf,C1qc,Mvk,Git1,Ppp1r9b,Crp,Specc1l,Nenf,Fxyd1,Acmsd,Arpin,Hk3,Ulk3,Ptgs1,Fam49b,Smpd3,Hp,Skap2,Bak1,Htt,Ppp2r5c,Icam1,Ddx20,Ccnk,Vimp,Plek,Cirbp,Kdm1a,Lemd3,Lgals3,Fam129a,Stat3,Slc25a12,Nos1ap,Inpp5d,Iqgap1,Tmem176b,Ptprc
GO Process	GO:0051128	Regulation of cellular component organization	42	2438	0.28	0.0023	10090.ENSMUSP00000000925,10090.ENSMUSP00000001566,10090.ENSMUSP00000002678,10090.ENSMUSP00000004202,10090.ENSMUSP00000004327,10090.ENSMUSP00000007253,10090.ENSMUSP00000014922,10090.ENSMUSP00000020329,10090.ENSMUSP00000021689,10090.ENSMUSP00000023531,10090.ENSMUSP00000025523,10090.ENSMUSP00000025561,10090.ENSMUSP00000025691,10090.ENSMUSP00000028062,10090.ENSMUSP00000029053,10090.ENSMUSP00000030010…	Smarcb1,Tubb5,Tgfb1,Dnmt1,G6pdx,Neu1,Fhod1,Egfr,Evl,Hcls1,Csf1r,Anxa1,Fas,Vim,Ptpn1,Abca1,Acsl4,Cotl1,Rac2,Ppp1r9b,Crp,Specc1l,Colgalt1,Arpin,Lcn2,Cd14,Hip1,Fam49b,Smpd3,Bak1,Htt,Fdps,Icam1,Rhog,Plek,Cirbp,Rabep2,Kdm1a,Lemd3,Syk,Lgals3,Iqgap1
GO Process	GO:0051270	Regulation of cellular component movement	24	1048	0.41	0.0024	10090.ENSMUSP00000001326,10090.ENSMUSP00000002678,10090.ENSMUSP00000004145,10090.ENSMUSP00000008284,10090.ENSMUSP00000020329,10090.ENSMUSP00000021689,10090.ENSMUSP00000025523,10090.ENSMUSP00000025561,10090.ENSMUSP00000025691,10090.ENSMUSP00000028062,10090.ENSMUSP00000030286,10090.ENSMUSP00000034650,10090.ENSMUSP00000036384,10090.ENSMUSP00000037858,10090.ENSMUSP00000048460,10090.ENSMUSP00000049440…	Sp1,Tgfb1,Stat5a,Emc10,Egfr,Evl,Csf1r,Anxa1,Fas,Vim,Dock7,Mcam,Rac2,Fermt3,Fxyd1,Arpin,Fam49b,Smpd3,Icam1,Rhog,Lgals3,Stat3,Iqgap1,Ptprc
GO Process	GO:0043085	Positive regulation of catalytic activity	28	1341	0.37	0.0025	10090.ENSMUSP00000002678,10090.ENSMUSP00000006679,10090.ENSMUSP00000020329,10090.ENSMUSP00000025523,10090.ENSMUSP00000025691,10090.ENSMUSP00000027015,10090.ENSMUSP00000029053,10090.ENSMUSP00000030286,10090.ENSMUSP00000030747,10090.ENSMUSP00000032779,10090.ENSMUSP00000035077,10090.ENSMUSP00000037210,10090.ENSMUSP00000059033,10090.ENSMUSP00000059678,10090.ENSMUSP00000064385,10090.ENSMUSP00000077757…	Tgfb1,Prtn3,Egfr,Csf1r,Fas,Casp1,Ptpn1,Dock7,Casp9,Ctsc,Ltf,Git1,Hip1,Zfp622,S100a8,Bak1,Ppp2r5c,Icam1,Ncf4,Rhog,Ccnk,Plek,Rabep2,Git2,Syk,Stat3,Iqgap1,Ptprc
GO Process	GO:0002761	Regulation of myeloid leukocyte differentiation	8	131	0.83	0.0027	10090.ENSMUSP00000002678,10090.ENSMUSP00000004145,10090.ENSMUSP00000023531,10090.ENSMUSP00000025523,10090.ENSMUSP00000035077,10090.ENSMUSP00000036747,10090.ENSMUSP00000059749,10090.ENSMUSP00000127941	Tgfb1,Stat5a,Hcls1,Csf1r,Ltf,C1qc,Rbp1,Inpp5d
GO Process	GO:0042110	T cell activation	11	262	0.67	0.0027	10090.ENSMUSP00000000299,10090.ENSMUSP00000002678,10090.ENSMUSP00000004145,10090.ENSMUSP00000014686,10090.ENSMUSP00000025561,10090.ENSMUSP00000025691,10090.ENSMUSP00000029738,10090.ENSMUSP00000083587,10090.ENSMUSP00000113852,10090.ENSMUSP00000120152,10090.ENSMUSP00000138350	Itgb2,Tgfb1,Stat5a,Clec4f,Anxa1,Fas,Gpr89,Icam1,Syk,Stat3,Ptprc
GO Process	GO:1901575	Organic substance catabolic process	29	1425	0.36	0.0028	10090.ENSMUSP00000002678,10090.ENSMUSP00000003910,10090.ENSMUSP00000007253,10090.ENSMUSP00000020169,10090.ENSMUSP00000021933,10090.ENSMUSP00000023453,10090.ENSMUSP00000023460,10090.ENSMUSP00000026537,10090.ENSMUSP00000032336,10090.ENSMUSP00000032779,10090.ENSMUSP00000033621,10090.ENSMUSP00000034000,10090.ENSMUSP00000034834,10090.ENSMUSP00000035743,10090.ENSMUSP00000038555,10090.ENSMUSP00000042796…	Tgfb1,Dnase2a,Neu1,Enpp3,Ctsl,Sdf2l1,Ncbp2,Paox,Plbd1,Ctsc,Gla,Asah1,Pkm,Pygb,Pck2,Eri3,Ccdc115,Acmsd,Hk3,Chil3,Sdsl,Pfkm,Abhd10,Smpd3,Ppp2r5c,Vimp,Cnp,Aldoc,Naaa
GO Process	GO:1903708	Positive regulation of hemopoiesis	10	217	0.71	0.0029	10090.ENSMUSP00000002678,10090.ENSMUSP00000004145,10090.ENSMUSP00000023531,10090.ENSMUSP00000025523,10090.ENSMUSP00000025561,10090.ENSMUSP00000111977,10090.ENSMUSP00000113852,10090.ENSMUSP00000120152,10090.ENSMUSP00000127941,10090.ENSMUSP00000138350	Tgfb1,Stat5a,Hcls1,Csf1r,Anxa1,Kdm1a,Syk,Stat3,Inpp5d,Ptprc
GO Process	GO:0006694	Steroid biosynthetic process	7	98	0.9	0.0032	10090.ENSMUSP00000004327,10090.ENSMUSP00000026012,10090.ENSMUSP00000033715,10090.ENSMUSP00000036971,10090.ENSMUSP00000073541,10090.ENSMUSP00000080531,10090.ENSMUSP00000132780	G6pdx,Cyp17a1,Nsdhl,Mvk,Dhcr7,Fdps,Idi1
GO Process	GO:0043170	Macromolecule metabolic process	73	5313	0.18	0.0032	10090.ENSMUSP00000000299,10090.ENSMUSP00000000767,10090.ENSMUSP00000000925,10090.ENSMUSP00000001326,10090.ENSMUSP00000002678,10090.ENSMUSP00000003445,10090.ENSMUSP00000003910,10090.ENSMUSP00000004145,10090.ENSMUSP00000004202,10090.ENSMUSP00000004327,10090.ENSMUSP00000006444,10090.ENSMUSP00000006679,10090.ENSMUSP00000006697,10090.ENSMUSP00000020169,10090.ENSMUSP00000020329,10090.ENSMUSP00000021048…	Itgb2,Rpa1,Smarcb1,Sp1,Tgfb1,Fkbp11,Dnase2a,Stat5a,Dnmt1,G6pdx,Tep1,Prtn3,Itih3,Enpp3,Egfr,Ftsj3,Ctsl,Mcm4,Sdf2l1,Ppil2,Ncbp2,Csf1r,Anxa1,Fas,Casp1,Mcm6,Ptpn1,Abca1,Casp9,Zcchc8,Rbm19,Tra2a,Ctsc,Nucb2,Hpx,F11,Ltf,Pygb,Poglut1,Rbm3,Wdr18,Naa30,Ppp1r9b,Hnrnpa1,Eri3,Ccdc115,Metap1d,Chil3,Mcm3,Pfkm,Ulk3,Snrpc,S100a8,Pld4,Rps15,Smpd3,Hp,Bak1,Ppp2r5c,Mbnl2,Ddx20,Ccnk,Vimp,Tgm2,Rbmx,Kdm1a,Syk,Lgals3,Sta…
GO Process	GO:0050685	Positive regulation of mRNA processing	5	39	1.15	0.0032	10090.ENSMUSP00000023460,10090.ENSMUSP00000031841,10090.ENSMUSP00000038964,10090.ENSMUSP00000101004,10090.ENSMUSP00000110374	Ncbp2,Tra2a,Rbm3,Cirbp,Rbmx
GO Process	GO:0032496	Response to lipopolysaccharide	12	320	0.62	0.0033	10090.ENSMUSP00000002678,10090.ENSMUSP00000020779,10090.ENSMUSP00000027015,10090.ENSMUSP00000028062,10090.ENSMUSP00000029812,10090.ENSMUSP00000030010,10090.ENSMUSP00000030747,10090.ENSMUSP00000053962,10090.ENSMUSP00000056669,10090.ENSMUSP00000099301,10090.ENSMUSP00000099409,10090.ENSMUSP00000107653	Tgfb1,Mpo,Casp1,Vim,Nfkb1,Abca1,Casp9,Lcn2,Cd14,Vimp,Cnp,Camp
GO Process	GO:0050792	Regulation of viral process	9	177	0.75	0.0033	10090.ENSMUSP00000000925,10090.ENSMUSP00000001326,10090.ENSMUSP00000025523,10090.ENSMUSP00000026565,10090.ENSMUSP00000031540,10090.ENSMUSP00000035077,10090.ENSMUSP00000044665,10090.ENSMUSP00000098616,10090.ENSMUSP00000126202	Smarcb1,Sp1,Csf1r,Ifitm3,Oasl1,Ltf,Crp,Ccnk,Banf1
GO Process	GO:0002699	Positive regulation of immune effector process	10	223	0.7	0.0034	10090.ENSMUSP00000000299,10090.ENSMUSP00000002678,10090.ENSMUSP00000004145,10090.ENSMUSP00000020169,10090.ENSMUSP00000025561,10090.ENSMUSP00000033185,10090.ENSMUSP00000036384,10090.ENSMUSP00000066359,10090.ENSMUSP00000113852,10090.ENSMUSP00000138350	Itgb2,Tgfb1,Stat5a,Enpp3,Anxa1,Hpx,Rac2,Fam49b,Syk,Ptprc
GO Process	GO:0009719	Response to endogenous stimulus	28	1370	0.36	0.0034	10090.ENSMUSP00000000299,10090.ENSMUSP00000001326,10090.ENSMUSP00000002678,10090.ENSMUSP00000004134,10090.ENSMUSP00000004145,10090.ENSMUSP00000004202,10090.ENSMUSP00000015484,10090.ENSMUSP00000020329,10090.ENSMUSP00000021506,10090.ENSMUSP00000021933,10090.ENSMUSP00000023531,10090.ENSMUSP00000025561,10090.ENSMUSP00000025691,10090.ENSMUSP00000028062,10090.ENSMUSP00000029053,10090.ENSMUSP00000029812…	Itgb2,Sp1,Tgfb1,Gstm5,Stat5a,Dnmt1,Cybb,Egfr,Serpina3n,Ctsl,Hcls1,Anxa1,Fas,Vim,Ptpn1,Nfkb1,Casp9,Pkm,Git1,Pck2,Ppp1r9b,Smpd3,Htt,Icam1,Camp,Syk,Stat3,Iqgap1
GO Process	GO:0030852	Regulation of granulocyte differentiation	4	19	1.37	0.0034	10090.ENSMUSP00000023531,10090.ENSMUSP00000036747,10090.ENSMUSP00000059749,10090.ENSMUSP00000127941	Hcls1,C1qc,Rbp1,Inpp5d
GO Process	GO:0050730	Regulation of peptidyl-tyrosine phosphorylation	11	271	0.66	0.0034	10090.ENSMUSP00000000299,10090.ENSMUSP00000002678,10090.ENSMUSP00000020329,10090.ENSMUSP00000023531,10090.ENSMUSP00000025523,10090.ENSMUSP00000029053,10090.ENSMUSP00000033185,10090.ENSMUSP00000083587,10090.ENSMUSP00000113852,10090.ENSMUSP00000128278,10090.ENSMUSP00000138350	Itgb2,Tgfb1,Egfr,Hcls1,Csf1r,Ptpn1,Hpx,Icam1,Syk,Iqgap1,Ptprc
GO Process	GO:0033993	Response to lipid	21	872	0.43	0.0035	10090.ENSMUSP00000002678,10090.ENSMUSP00000015484,10090.ENSMUSP00000020329,10090.ENSMUSP00000020779,10090.ENSMUSP00000021933,10090.ENSMUSP00000025561,10090.ENSMUSP00000025691,10090.ENSMUSP00000027015,10090.ENSMUSP00000028062,10090.ENSMUSP00000029812,10090.ENSMUSP00000030010,10090.ENSMUSP00000030747,10090.ENSMUSP00000038555,10090.ENSMUSP00000041732,10090.ENSMUSP00000053962,10090.ENSMUSP00000056669…	Tgfb1,Cybb,Egfr,Mpo,Ctsl,Anxa1,Fas,Casp1,Vim,Nfkb1,Abca1,Casp9,Pck2,Ppp1r9b,Lcn2,Cd14,Rbp1,Vimp,Cnp,Camp,Stat3
GO Process	GO:0032677	Regulation of interleukin-8 production	6	68	0.99	0.0036	10090.ENSMUSP00000025561,10090.ENSMUSP00000044665,10090.ENSMUSP00000056669,10090.ENSMUSP00000107653,10090.ENSMUSP00000113852,10090.ENSMUSP00000138350	Anxa1,Crp,Cd14,Camp,Syk,Ptprc
GO Process	GO:0010604	Positive regulation of macromolecule metabolic process	53	3467	0.23	0.0037	10090.ENSMUSP00000000925,10090.ENSMUSP00000001326,10090.ENSMUSP00000002678,10090.ENSMUSP00000004145,10090.ENSMUSP00000004202,10090.ENSMUSP00000008284,10090.ENSMUSP00000014922,10090.ENSMUSP00000015484,10090.ENSMUSP00000020329,10090.ENSMUSP00000023460,10090.ENSMUSP00000023531,10090.ENSMUSP00000025523,10090.ENSMUSP00000025561,10090.ENSMUSP00000025691,10090.ENSMUSP00000025728,10090.ENSMUSP00000027015…	Smarcb1,Sp1,Tgfb1,Stat5a,Dnmt1,Emc10,Fhod1,Cybb,Egfr,Ncbp2,Hcls1,Csf1r,Anxa1,Fas,Frmd8,Casp1,Marco,Vim,Ptpn1,Nfkb1,Dock7,Casp9,Cyp3a13,Tra2a,Ctsc,Hpx,Ltf,Git1,Rbm3,Crp,Nenf,Lcn2,Cd14,Hip1,Zfp622,Pfkm,S100a8,Fam49b,Bak1,Bloc1s2,Icam1,Rhog,Ccnk,Cirbp,Camp,Rbmx,Kdm1a,Syk,Fam129a,Stat3,Nos1ap,Iqgap1,Ptprc
GO Process	GO:0045766	Positive regulation of angiogenesis	9	181	0.74	0.0037	10090.ENSMUSP00000000299,10090.ENSMUSP00000001326,10090.ENSMUSP00000008284,10090.ENSMUSP00000015484,10090.ENSMUSP00000025561,10090.ENSMUSP00000034834,10090.ENSMUSP00000107653,10090.ENSMUSP00000114350,10090.ENSMUSP00000120152	Itgb2,Sp1,Emc10,Cybb,Anxa1,Pkm,Camp,Lgals3,Stat3
GO Process	GO:0072521	Purine-containing compound metabolic process	12	326	0.61	0.0037	10090.ENSMUSP00000002678,10090.ENSMUSP00000023214,10090.ENSMUSP00000033634,10090.ENSMUSP00000034834,10090.ENSMUSP00000036971,10090.ENSMUSP00000051215,10090.ENSMUSP00000059801,10090.ENSMUSP00000080256,10090.ENSMUSP00000099536,10090.ENSMUSP00000111977,10090.ENSMUSP00000112897,10090.ENSMUSP00000130898	Tgfb1,Dgat1,Acsl4,Pkm,Mvk,Hk3,Pfkm,Acnat2,Aldoc,Kdm1a,Mthfd1l,Nt5c2
GO Process	GO:0010952	Positive regulation of peptidase activity	9	182	0.74	0.0038	10090.ENSMUSP00000025691,10090.ENSMUSP00000027015,10090.ENSMUSP00000030747,10090.ENSMUSP00000032779,10090.ENSMUSP00000059033,10090.ENSMUSP00000064385,10090.ENSMUSP00000077757,10090.ENSMUSP00000113852,10090.ENSMUSP00000120152	Fas,Casp1,Casp9,Ctsc,Hip1,S100a8,Bak1,Syk,Stat3
GO Process	GO:0043277	Apoptotic cell clearance	5	42	1.12	0.0039	10090.ENSMUSP00000025561,10090.ENSMUSP00000027639,10090.ENSMUSP00000036384,10090.ENSMUSP00000095832,10090.ENSMUSP00000099411	Anxa1,Marco,Rac2,Rhog,Tgm2
GO Process	GO:0043933	Protein-containing complex subunit organization	25	1164	0.38	0.0039	10090.ENSMUSP00000000925,10090.ENSMUSP00000002678,10090.ENSMUSP00000019833,10090.ENSMUSP00000020779,10090.ENSMUSP00000021689,10090.ENSMUSP00000023214,10090.ENSMUSP00000023353,10090.ENSMUSP00000023531,10090.ENSMUSP00000027601,10090.ENSMUSP00000030010,10090.ENSMUSP00000037858,10090.ENSMUSP00000041732,10090.ENSMUSP00000042918,10090.ENSMUSP00000044665,10090.ENSMUSP00000056027,10090.ENSMUSP00000059033…	Smarcb1,Tgfb1,Fmc1,Mpo,Evl,Dgat1,Mcm4,Hcls1,Mcm6,Abca1,Fermt3,Ppp1r9b,Ccdc115,Crp,Sigmar1,Hip1,Mcm3,Pfkm,Snrpc,Rps15,Ddx20,Hp1bp3,Rbmx,Steap4,Anp32e
GO Process	GO:0051050	Positive regulation of transport	23	1020	0.4	0.0039	10090.ENSMUSP00000000299,10090.ENSMUSP00000002678,10090.ENSMUSP00000004327,10090.ENSMUSP00000020329,10090.ENSMUSP00000023460,10090.ENSMUSP00000023531,10090.ENSMUSP00000025561,10090.ENSMUSP00000027015,10090.ENSMUSP00000030010,10090.ENSMUSP00000032895,10090.ENSMUSP00000033634,10090.ENSMUSP00000038555,10090.ENSMUSP00000048460,10090.ENSMUSP00000056669,10090.ENSMUSP00000059033,10090.ENSMUSP00000059801…	Itgb2,Tgfb1,G6pdx,Egfr,Ncbp2,Hcls1,Anxa1,Casp1,Abca1,Nucb2,Acsl4,Pck2,Fxyd1,Cd14,Hip1,Pfkm,S100a8,Smpd3,Bak1,Htt,Syk,Lgals3,Ptprc
GO Process	GO:0051173	Positive regulation of nitrogen compound metabolic process	49	3119	0.24	0.0039	10090.ENSMUSP00000000299,10090.ENSMUSP00000000925,10090.ENSMUSP00000001326,10090.ENSMUSP00000002678,10090.ENSMUSP00000004145,10090.ENSMUSP00000004202,10090.ENSMUSP00000008284,10090.ENSMUSP00000014922,10090.ENSMUSP00000020329,10090.ENSMUSP00000023460,10090.ENSMUSP00000023531,10090.ENSMUSP00000025523,10090.ENSMUSP00000025691,10090.ENSMUSP00000026537,10090.ENSMUSP00000027015,10090.ENSMUSP00000027639…	Itgb2,Smarcb1,Sp1,Tgfb1,Stat5a,Dnmt1,Emc10,Fhod1,Egfr,Ncbp2,Hcls1,Csf1r,Fas,Paox,Casp1,Marco,Vim,Ptpn1,Nfkb1,Dock7,Casp9,Tra2a,Ctsc,Hpx,Ltf,Rbm3,Crp,Nenf,Hip1,Zfp622,Pfkm,S100a8,Smpd3,Bak1,Bloc1s2,Icam1,Rhog,Ccnk,Cirbp,Camp,Rbmx,Kdm1a,Syk,Fam129a,Stat3,Slc25a12,Nos1ap,Iqgap1,Ptprc
GO Process	GO:0051345	Positive regulation of hydrolase activity	18	682	0.47	0.0039	10090.ENSMUSP00000006679,10090.ENSMUSP00000025691,10090.ENSMUSP00000027015,10090.ENSMUSP00000030286,10090.ENSMUSP00000030747,10090.ENSMUSP00000032779,10090.ENSMUSP00000037210,10090.ENSMUSP00000059033,10090.ENSMUSP00000064385,10090.ENSMUSP00000077757,10090.ENSMUSP00000083587,10090.ENSMUSP00000095832,10090.ENSMUSP00000099945,10090.ENSMUSP00000102015,10090.ENSMUSP00000107803,10090.ENSMUSP00000113852…	Prtn3,Fas,Casp1,Dock7,Casp9,Ctsc,Git1,Hip1,S100a8,Bak1,Icam1,Rhog,Plek,Rabep2,Git2,Syk,Stat3,Ptprc
GO Process	GO:0010646	Regulation of cell communication	50	3215	0.24	0.004	10090.ENSMUSP00000000925,10090.ENSMUSP00000002678,10090.ENSMUSP00000008284,10090.ENSMUSP00000020329,10090.ENSMUSP00000023531,10090.ENSMUSP00000025523,10090.ENSMUSP00000025561,10090.ENSMUSP00000025691,10090.ENSMUSP00000027015,10090.ENSMUSP00000027639,10090.ENSMUSP00000029018,10090.ENSMUSP00000029046,10090.ENSMUSP00000029053,10090.ENSMUSP00000029812,10090.ENSMUSP00000030010,10090.ENSMUSP00000032779…	Smarcb1,Tgfb1,Emc10,Egfr,Hcls1,Csf1r,Anxa1,Fas,Casp1,Marco,Zbp1,Fabp5,Ptpn1,Nfkb1,Abca1,Ctsc,Nucb2,Hpx,Acsl4,Ltf,Git1,Poglut1,Pck2,Ppp1r9b,Specc1l,Nenf,Cd14,Hip1,Zfp622,Pfkm,Ulk3,Ptgs1,S100a8,Fam49b,Smpd3,Bak1,Htt,Icam1,Vimp,Tgm2,Plek,Git2,Kdm1a,Lemd3,Syk,Lgals3,Stat3,Inpp5d,Iqgap1,Ptprc
GO Process	GO:0035821	Modulation of process of other organism	7	104	0.87	0.004	10090.ENSMUSP00000000925,10090.ENSMUSP00000001326,10090.ENSMUSP00000025523,10090.ENSMUSP00000035077,10090.ENSMUSP00000044665,10090.ENSMUSP00000098616,10090.ENSMUSP00000107653	Smarcb1,Sp1,Csf1r,Ltf,Crp,Ccnk,Camp
GO Process	GO:0002250	Adaptive immune response	11	280	0.64	0.0041	10090.ENSMUSP00000002678,10090.ENSMUSP00000025561,10090.ENSMUSP00000025691,10090.ENSMUSP00000032779,10090.ENSMUSP00000034003,10090.ENSMUSP00000036747,10090.ENSMUSP00000044665,10090.ENSMUSP00000083587,10090.ENSMUSP00000113852,10090.ENSMUSP00000120152,10090.ENSMUSP00000127941	Tgfb1,Anxa1,Fas,Ctsc,Fgl1,C1qc,Crp,Icam1,Syk,Stat3,Inpp5d
GO Process	GO:0052547	Regulation of peptidase activity	14	443	0.55	0.0041	10090.ENSMUSP00000006697,10090.ENSMUSP00000021506,10090.ENSMUSP00000025691,10090.ENSMUSP00000027015,10090.ENSMUSP00000030747,10090.ENSMUSP00000032779,10090.ENSMUSP00000035061,10090.ENSMUSP00000035077,10090.ENSMUSP00000059033,10090.ENSMUSP00000064385,10090.ENSMUSP00000077757,10090.ENSMUSP00000078945,10090.ENSMUSP00000113852,10090.ENSMUSP00000120152	Itih3,Serpina3n,Fas,Casp1,Casp9,Ctsc,Ngp,Ltf,Hip1,S100a8,Bak1,Htt,Syk,Stat3
GO Process	GO:0023051	Regulation of signaling	50	3227	0.24	0.0043	10090.ENSMUSP00000000925,10090.ENSMUSP00000002678,10090.ENSMUSP00000008284,10090.ENSMUSP00000020329,10090.ENSMUSP00000023531,10090.ENSMUSP00000025523,10090.ENSMUSP00000025561,10090.ENSMUSP00000025691,10090.ENSMUSP00000027015,10090.ENSMUSP00000027639,10090.ENSMUSP00000029018,10090.ENSMUSP00000029046,10090.ENSMUSP00000029053,10090.ENSMUSP00000029812,10090.ENSMUSP00000030010,10090.ENSMUSP00000032779…	Smarcb1,Tgfb1,Emc10,Egfr,Hcls1,Csf1r,Anxa1,Fas,Casp1,Marco,Zbp1,Fabp5,Ptpn1,Nfkb1,Abca1,Ctsc,Nucb2,Hpx,Acsl4,Ltf,Git1,Poglut1,Pck2,Ppp1r9b,Specc1l,Nenf,Cd14,Hip1,Zfp622,Pfkm,Ulk3,Ptgs1,S100a8,Fam49b,Smpd3,Bak1,Htt,Icam1,Vimp,Tgm2,Plek,Git2,Kdm1a,Lemd3,Syk,Lgals3,Stat3,Inpp5d,Iqgap1,Ptprc
GO Process	GO:0019218	Regulation of steroid metabolic process	7	106	0.87	0.0044	10090.ENSMUSP00000004145,10090.ENSMUSP00000026012,10090.ENSMUSP00000029812,10090.ENSMUSP00000034000,10090.ENSMUSP00000073541,10090.ENSMUSP00000080531,10090.ENSMUSP00000088176	Stat5a,Cyp17a1,Nfkb1,Asah1,Dhcr7,Fdps,Ddx20
GO Process	GO:0030335	Positive regulation of cell migration	16	567	0.5	0.0044	10090.ENSMUSP00000001326,10090.ENSMUSP00000002678,10090.ENSMUSP00000004145,10090.ENSMUSP00000008284,10090.ENSMUSP00000020329,10090.ENSMUSP00000025523,10090.ENSMUSP00000025561,10090.ENSMUSP00000030286,10090.ENSMUSP00000034650,10090.ENSMUSP00000036384,10090.ENSMUSP00000037858,10090.ENSMUSP00000083587,10090.ENSMUSP00000114350,10090.ENSMUSP00000120152,10090.ENSMUSP00000128278,10090.ENSMUSP00000138350	Sp1,Tgfb1,Stat5a,Emc10,Egfr,Csf1r,Anxa1,Dock7,Mcam,Rac2,Fermt3,Icam1,Lgals3,Stat3,Iqgap1,Ptprc
GO Process	GO:0045639	Positive regulation of myeloid cell differentiation	7	106	0.87	0.0044	10090.ENSMUSP00000002678,10090.ENSMUSP00000004145,10090.ENSMUSP00000023531,10090.ENSMUSP00000025523,10090.ENSMUSP00000111977,10090.ENSMUSP00000120152,10090.ENSMUSP00000127941	Tgfb1,Stat5a,Hcls1,Csf1r,Kdm1a,Stat3,Inpp5d
GO Process	GO:0071222	Cellular response to lipopolysaccharide	9	188	0.73	0.0044	10090.ENSMUSP00000002678,10090.ENSMUSP00000027015,10090.ENSMUSP00000028062,10090.ENSMUSP00000029812,10090.ENSMUSP00000030010,10090.ENSMUSP00000053962,10090.ENSMUSP00000056669,10090.ENSMUSP00000099301,10090.ENSMUSP00000107653	Tgfb1,Casp1,Vim,Nfkb1,Abca1,Lcn2,Cd14,Vimp,Camp
GO Process	GO:0098754	Detoxification	7	106	0.87	0.0044	10090.ENSMUSP00000004134,10090.ENSMUSP00000020779,10090.ENSMUSP00000034215,10090.ENSMUSP00000059977,10090.ENSMUSP00000064385,10090.ENSMUSP00000074436,10090.ENSMUSP00000099301	Gstm5,Mpo,Mt1,Ptgs1,S100a8,Hp,Vimp
GO Process	GO:0070663	Regulation of leukocyte proliferation	10	236	0.67	0.0047	10090.ENSMUSP00000002678,10090.ENSMUSP00000004145,10090.ENSMUSP00000020169,10090.ENSMUSP00000025561,10090.ENSMUSP00000036384,10090.ENSMUSP00000044665,10090.ENSMUSP00000113852,10090.ENSMUSP00000114350,10090.ENSMUSP00000127941,10090.ENSMUSP00000138350	Tgfb1,Stat5a,Enpp3,Anxa1,Rac2,Crp,Syk,Lgals3,Inpp5d,Ptprc
GO Process	GO:0006267	Pre-replicative complex assembly involved in nuclear cell cycle DNA replication	3	7	1.68	0.0048	10090.ENSMUSP00000023353,10090.ENSMUSP00000027601,10090.ENSMUSP00000059192	Mcm4,Mcm6,Mcm3
GO Process	GO:0019693	Ribose phosphate metabolic process	11	287	0.63	0.0048	10090.ENSMUSP00000002678,10090.ENSMUSP00000004327,10090.ENSMUSP00000023214,10090.ENSMUSP00000033634,10090.ENSMUSP00000034834,10090.ENSMUSP00000036971,10090.ENSMUSP00000051215,10090.ENSMUSP00000059801,10090.ENSMUSP00000080256,10090.ENSMUSP00000099536,10090.ENSMUSP00000130898	Tgfb1,G6pdx,Dgat1,Acsl4,Pkm,Mvk,Hk3,Pfkm,Acnat2,Aldoc,Nt5c2
GO Process	GO:0050867	Positive regulation of cell activation	12	339	0.6	0.0048	10090.ENSMUSP00000000299,10090.ENSMUSP00000002678,10090.ENSMUSP00000004145,10090.ENSMUSP00000005954,10090.ENSMUSP00000023214,10090.ENSMUSP00000025561,10090.ENSMUSP00000032779,10090.ENSMUSP00000066359,10090.ENSMUSP00000099945,10090.ENSMUSP00000113852,10090.ENSMUSP00000127941,10090.ENSMUSP00000138350	Itgb2,Tgfb1,Stat5a,Bloc1s6,Dgat1,Anxa1,Ctsc,Fam49b,Plek,Syk,Inpp5d,Ptprc
GO Process	GO:0062014	Negative regulation of small molecule metabolic process	7	108	0.86	0.0048	10090.ENSMUSP00000002678,10090.ENSMUSP00000029812,10090.ENSMUSP00000048482,10090.ENSMUSP00000069255,10090.ENSMUSP00000099945,10090.ENSMUSP00000120152,10090.ENSMUSP00000122103	Tgfb1,Nfkb1,Acmsd,Smpd3,Plek,Stat3,Slc25a12
GO Process	GO:0043065	Positive regulation of apoptotic process	17	641	0.47	0.0052	10090.ENSMUSP00000002678,10090.ENSMUSP00000025561,10090.ENSMUSP00000025691,10090.ENSMUSP00000027015,10090.ENSMUSP00000029018,10090.ENSMUSP00000030747,10090.ENSMUSP00000032779,10090.ENSMUSP00000059033,10090.ENSMUSP00000059678,10090.ENSMUSP00000064385,10090.ENSMUSP00000077757,10090.ENSMUSP00000078945,10090.ENSMUSP00000088176,10090.ENSMUSP00000099411,10090.ENSMUSP00000113852,10090.ENSMUSP00000127941…	Tgfb1,Anxa1,Fas,Casp1,Zbp1,Casp9,Ctsc,Hip1,Zfp622,S100a8,Bak1,Htt,Ddx20,Tgm2,Syk,Inpp5d,Ptprc
GO Process	GO:0050810	Regulation of steroid biosynthetic process	6	75	0.95	0.0052	10090.ENSMUSP00000026012,10090.ENSMUSP00000029812,10090.ENSMUSP00000034000,10090.ENSMUSP00000073541,10090.ENSMUSP00000080531,10090.ENSMUSP00000088176	Cyp17a1,Nfkb1,Asah1,Dhcr7,Fdps,Ddx20
GO Process	GO:0051171	Regulation of nitrogen compound metabolic process	70	5126	0.18	0.0052	10090.ENSMUSP00000000299,10090.ENSMUSP00000000925,10090.ENSMUSP00000001326,10090.ENSMUSP00000002678,10090.ENSMUSP00000004145,10090.ENSMUSP00000004202,10090.ENSMUSP00000004327,10090.ENSMUSP00000006697,10090.ENSMUSP00000008284,10090.ENSMUSP00000014922,10090.ENSMUSP00000020329,10090.ENSMUSP00000021506,10090.ENSMUSP00000023460,10090.ENSMUSP00000023531,10090.ENSMUSP00000025523,10090.ENSMUSP00000025691…	Itgb2,Smarcb1,Sp1,Tgfb1,Stat5a,Dnmt1,G6pdx,Itih3,Emc10,Fhod1,Egfr,Serpina3n,Ncbp2,Hcls1,Csf1r,Fas,Paox,Casp1,Marco,Vim,Ptpn1,Nfkb1,Dock7,Casp9,Oasl1,Rbm19,Tra2a,Ctsc,Hpx,Gla,Asah1,Ngp,Ltf,Rac2,Mvk,Rbm3,Wdr18,Ppp1r9b,Hnrnpa1,Crp,Nenf,Fxyd1,Acmsd,Hip1,Zfp622,Pfkm,S100a8,Smpd3,Bak1,Bloc1s2,Htt,Ppp2r5c,Icam1,Mbnl2,Ddx20,Rhog,Ccnk,Vimp,Cirbp,Hp1bp3,Camp,Rbmx,Kdm1a,Syk,Fam129a,Stat3,Slc25a12,Nos1ap,Iqg…
GO Process	GO:0006897	Endocytosis	13	400	0.56	0.0053	10090.ENSMUSP00000000299,10090.ENSMUSP00000014686,10090.ENSMUSP00000026021,10090.ENSMUSP00000026565,10090.ENSMUSP00000027639,10090.ENSMUSP00000030010,10090.ENSMUSP00000036384,10090.ENSMUSP00000056669,10090.ENSMUSP00000059033,10090.ENSMUSP00000095832,10090.ENSMUSP00000102015,10090.ENSMUSP00000108160,10090.ENSMUSP00000113852	Itgb2,Clec4f,Msr1,Ifitm3,Marco,Abca1,Rac2,Cd14,Hip1,Rhog,Rabep2,Cd163,Syk
GO Process	GO:2000379	Positive regulation of reactive oxygen species metabolic process	7	111	0.85	0.0053	10090.ENSMUSP00000000299,10090.ENSMUSP00000002678,10090.ENSMUSP00000020329,10090.ENSMUSP00000044665,10090.ENSMUSP00000069255,10090.ENSMUSP00000083587,10090.ENSMUSP00000113852	Itgb2,Tgfb1,Egfr,Crp,Smpd3,Icam1,Syk
GO Process	GO:0010942	Positive regulation of cell death	18	708	0.45	0.0054	10090.ENSMUSP00000002678,10090.ENSMUSP00000025561,10090.ENSMUSP00000025691,10090.ENSMUSP00000027015,10090.ENSMUSP00000029018,10090.ENSMUSP00000030747,10090.ENSMUSP00000032779,10090.ENSMUSP00000059033,10090.ENSMUSP00000059678,10090.ENSMUSP00000064385,10090.ENSMUSP00000074436,10090.ENSMUSP00000077757,10090.ENSMUSP00000078945,10090.ENSMUSP00000088176,10090.ENSMUSP00000099411,10090.ENSMUSP00000113852…	Tgfb1,Anxa1,Fas,Casp1,Zbp1,Casp9,Ctsc,Hip1,Zfp622,S100a8,Hp,Bak1,Htt,Ddx20,Tgm2,Syk,Inpp5d,Ptprc
GO Process	GO:0002460	Adaptive immune response based on somatic recombination of immune receptors built from immunoglobulin superfamily domains	8	152	0.77	0.0056	10090.ENSMUSP00000002678,10090.ENSMUSP00000025691,10090.ENSMUSP00000032779,10090.ENSMUSP00000036747,10090.ENSMUSP00000044665,10090.ENSMUSP00000083587,10090.ENSMUSP00000120152,10090.ENSMUSP00000127941	Tgfb1,Fas,Ctsc,C1qc,Crp,Icam1,Stat3,Inpp5d
GO Process	GO:0045058	T cell selection	5	47	1.07	0.0057	10090.ENSMUSP00000002678,10090.ENSMUSP00000025691,10090.ENSMUSP00000113852,10090.ENSMUSP00000120152,10090.ENSMUSP00000138350	Tgfb1,Fas,Syk,Stat3,Ptprc
GO Process	GO:0071310	Cellular response to organic substance	35	1987	0.29	0.0057	10090.ENSMUSP00000001326,10090.ENSMUSP00000002678,10090.ENSMUSP00000004145,10090.ENSMUSP00000004202,10090.ENSMUSP00000015484,10090.ENSMUSP00000020329,10090.ENSMUSP00000021689,10090.ENSMUSP00000023453,10090.ENSMUSP00000023531,10090.ENSMUSP00000025523,10090.ENSMUSP00000025561,10090.ENSMUSP00000025691,10090.ENSMUSP00000026565,10090.ENSMUSP00000027015,10090.ENSMUSP00000028062,10090.ENSMUSP00000029053…	Sp1,Tgfb1,Stat5a,Dnmt1,Cybb,Egfr,Evl,Sdf2l1,Hcls1,Csf1r,Anxa1,Fas,Ifitm3,Casp1,Vim,Ptpn1,Nfkb1,Abca1,Casp9,Asah1,Pkm,Git1,Pck2,Ppp1r9b,Lcn2,Cd14,Smpd3,Htt,Icam1,Vimp,Camp,Rbmx,Syk,Stat3,Iqgap1
GO Process	GO:2000026	Regulation of multicellular organismal development	37	2150	0.28	0.0057	10090.ENSMUSP00000000299,10090.ENSMUSP00000001326,10090.ENSMUSP00000002678,10090.ENSMUSP00000004145,10090.ENSMUSP00000004202,10090.ENSMUSP00000004327,10090.ENSMUSP00000007253,10090.ENSMUSP00000008284,10090.ENSMUSP00000015484,10090.ENSMUSP00000020329,10090.ENSMUSP00000023531,10090.ENSMUSP00000025523,10090.ENSMUSP00000025561,10090.ENSMUSP00000025691,10090.ENSMUSP00000028062,10090.ENSMUSP00000030286…	Itgb2,Sp1,Tgfb1,Stat5a,Dnmt1,G6pdx,Neu1,Emc10,Cybb,Egfr,Hcls1,Csf1r,Anxa1,Fas,Vim,Dock7,Rbm19,Ctsc,Pkm,Ngp,Ltf,C1qc,Poglut1,Crp,Rbp1,Smpd3,Fdps,Camp,Kdm1a,Syk,Lgals3,Stat3,Slc25a12,Inpp5d,Iqgap1,Tmem176b,Ptprc
GO Process	GO:0001889	Liver development	8	155	0.76	0.0062	10090.ENSMUSP00000001326,10090.ENSMUSP00000002678,10090.ENSMUSP00000020329,10090.ENSMUSP00000025561,10090.ENSMUSP00000034003,10090.ENSMUSP00000034834,10090.ENSMUSP00000038555,10090.ENSMUSP00000074436	Sp1,Tgfb1,Egfr,Anxa1,Fgl1,Pkm,Pck2,Hp
GO Process	GO:0002694	Regulation of leukocyte activation	15	527	0.5	0.0062	10090.ENSMUSP00000000299,10090.ENSMUSP00000002678,10090.ENSMUSP00000004145,10090.ENSMUSP00000005954,10090.ENSMUSP00000020169,10090.ENSMUSP00000025561,10090.ENSMUSP00000025691,10090.ENSMUSP00000032779,10090.ENSMUSP00000034003,10090.ENSMUSP00000036384,10090.ENSMUSP00000066359,10090.ENSMUSP00000113852,10090.ENSMUSP00000114350,10090.ENSMUSP00000127941,10090.ENSMUSP00000138350	Itgb2,Tgfb1,Stat5a,Bloc1s6,Enpp3,Anxa1,Fas,Ctsc,Fgl1,Rac2,Fam49b,Syk,Lgals3,Inpp5d,Ptprc
GO Process	GO:0050731	Positive regulation of peptidyl-tyrosine phosphorylation	9	200	0.7	0.0062	10090.ENSMUSP00000002678,10090.ENSMUSP00000023531,10090.ENSMUSP00000025523,10090.ENSMUSP00000029053,10090.ENSMUSP00000033185,10090.ENSMUSP00000083587,10090.ENSMUSP00000113852,10090.ENSMUSP00000128278,10090.ENSMUSP00000138350	Tgfb1,Hcls1,Csf1r,Ptpn1,Hpx,Icam1,Syk,Iqgap1,Ptprc
GO Process	GO:0050801	Ion homeostasis	19	786	0.43	0.0062	10090.ENSMUSP00000001304,10090.ENSMUSP00000002678,10090.ENSMUSP00000020329,10090.ENSMUSP00000023214,10090.ENSMUSP00000029738,10090.ENSMUSP00000030010,10090.ENSMUSP00000032895,10090.ENSMUSP00000033185,10090.ENSMUSP00000034215,10090.ENSMUSP00000035077,10090.ENSMUSP00000042918,10090.ENSMUSP00000048460,10090.ENSMUSP00000053962,10090.ENSMUSP00000069255,10090.ENSMUSP00000077757,10090.ENSMUSP00000078945…	Ckb,Tgfb1,Egfr,Dgat1,Gpr89,Abca1,Nucb2,Hpx,Mt1,Ltf,Ccdc115,Fxyd1,Lcn2,Smpd3,Bak1,Htt,Tgm2,Steap4,Ptprc
GO Process	GO:0009966	Regulation of signal transduction	44	2767	0.25	0.0065	10090.ENSMUSP00000000925,10090.ENSMUSP00000002678,10090.ENSMUSP00000008284,10090.ENSMUSP00000020329,10090.ENSMUSP00000023531,10090.ENSMUSP00000025523,10090.ENSMUSP00000025691,10090.ENSMUSP00000027015,10090.ENSMUSP00000027639,10090.ENSMUSP00000029018,10090.ENSMUSP00000029046,10090.ENSMUSP00000029053,10090.ENSMUSP00000029812,10090.ENSMUSP00000030010,10090.ENSMUSP00000032779,10090.ENSMUSP00000032895…	Smarcb1,Tgfb1,Emc10,Egfr,Hcls1,Csf1r,Fas,Casp1,Marco,Zbp1,Fabp5,Ptpn1,Nfkb1,Abca1,Ctsc,Nucb2,Hpx,Ltf,Git1,Poglut1,Ppp1r9b,Specc1l,Nenf,Cd14,Hip1,Zfp622,Ulk3,S100a8,Fam49b,Smpd3,Bak1,Htt,Icam1,Vimp,Tgm2,Plek,Kdm1a,Lemd3,Syk,Lgals3,Stat3,Inpp5d,Iqgap1,Ptprc
GO Process	GO:0032501	Multicellular organismal process	81	6272	0.16	0.0067	10090.ENSMUSP00000000299,10090.ENSMUSP00000000767,10090.ENSMUSP00000000925,10090.ENSMUSP00000001304,10090.ENSMUSP00000001326,10090.ENSMUSP00000002678,10090.ENSMUSP00000003910,10090.ENSMUSP00000004145,10090.ENSMUSP00000004202,10090.ENSMUSP00000004327,10090.ENSMUSP00000005954,10090.ENSMUSP00000006679,10090.ENSMUSP00000007253,10090.ENSMUSP00000008284,10090.ENSMUSP00000020329,10090.ENSMUSP00000020779…	Itgb2,Rpa1,Smarcb1,Ckb,Sp1,Tgfb1,Dnase2a,Stat5a,Dnmt1,G6pdx,Bloc1s6,Prtn3,Neu1,Emc10,Egfr,Mpo,Evl,Ctsl,Dgat1,Hcls1,Csf1r,Anxa1,Fas,Msr1,Casp1,Marco,Vim,Gpr89,Nfkb1,Abca1,Dock7,Casp9,Rbm19,Sec61a1,Acsl4,Nsdhl,Asah1,Fgl1,F11,Mcam,Nnmt,Pkm,Ltf,Rac2,Git1,Fermt3,Poglut1,Pck2,Wdr18,Ppp1r9b,Crp,Specc1l,Sigmar1,Ptgs1,S100a8,Pld4,Smpd3,Dhcr7,Hp,Bak1,Bloc1s2,Htt,Icam1,Ddx20,Rhog,Ccnk,Cnp,Tgm2,Plek,Git2,Kdm…
GO Process	GO:0052548	Regulation of endopeptidase activity	13	415	0.54	0.007	10090.ENSMUSP00000006697,10090.ENSMUSP00000021506,10090.ENSMUSP00000025691,10090.ENSMUSP00000027015,10090.ENSMUSP00000030747,10090.ENSMUSP00000035061,10090.ENSMUSP00000035077,10090.ENSMUSP00000059033,10090.ENSMUSP00000064385,10090.ENSMUSP00000077757,10090.ENSMUSP00000078945,10090.ENSMUSP00000113852,10090.ENSMUSP00000120152	Itih3,Serpina3n,Fas,Casp1,Casp9,Ngp,Ltf,Hip1,S100a8,Bak1,Htt,Syk,Stat3
GO Process	GO:0055072	Iron ion homeostasis	6	81	0.92	0.007	10090.ENSMUSP00000033185,10090.ENSMUSP00000035077,10090.ENSMUSP00000042918,10090.ENSMUSP00000053962,10090.ENSMUSP00000078945,10090.ENSMUSP00000111081	Hpx,Ltf,Ccdc115,Lcn2,Htt,Steap4
GO Process	GO:0002244	Hematopoietic progenitor cell differentiation	7	118	0.82	0.0071	10090.ENSMUSP00000002678,10090.ENSMUSP00000025523,10090.ENSMUSP00000030286,10090.ENSMUSP00000067002,10090.ENSMUSP00000069255,10090.ENSMUSP00000099945,10090.ENSMUSP00000138350	Tgfb1,Csf1r,Dock7,Pld4,Smpd3,Plek,Ptprc
GO Process	GO:0002521	Leukocyte differentiation	12	362	0.57	0.0074	10090.ENSMUSP00000002678,10090.ENSMUSP00000004145,10090.ENSMUSP00000006679,10090.ENSMUSP00000025523,10090.ENSMUSP00000025561,10090.ENSMUSP00000025691,10090.ENSMUSP00000029738,10090.ENSMUSP00000077757,10090.ENSMUSP00000111977,10090.ENSMUSP00000113852,10090.ENSMUSP00000120152,10090.ENSMUSP00000138350	Tgfb1,Stat5a,Prtn3,Csf1r,Anxa1,Fas,Gpr89,Bak1,Kdm1a,Syk,Stat3,Ptprc
GO Process	GO:0031399	Regulation of protein modification process	33	1856	0.3	0.0074	10090.ENSMUSP00000000299,10090.ENSMUSP00000000925,10090.ENSMUSP00000002678,10090.ENSMUSP00000004202,10090.ENSMUSP00000004327,10090.ENSMUSP00000008284,10090.ENSMUSP00000020329,10090.ENSMUSP00000023531,10090.ENSMUSP00000025523,10090.ENSMUSP00000025691,10090.ENSMUSP00000027639,10090.ENSMUSP00000029053,10090.ENSMUSP00000030286,10090.ENSMUSP00000033185,10090.ENSMUSP00000035077,10090.ENSMUSP00000036384…	Itgb2,Smarcb1,Tgfb1,Dnmt1,G6pdx,Emc10,Egfr,Hcls1,Csf1r,Fas,Marco,Ptpn1,Dock7,Hpx,Ltf,Rac2,Ppp1r9b,Nenf,Fxyd1,Zfp622,Smpd3,Bak1,Htt,Ppp2r5c,Icam1,Ccnk,Camp,Kdm1a,Syk,Fam129a,Nos1ap,Iqgap1,Ptprc
GO Process	GO:0048513	Animal organ development	49	3230	0.23	0.0074	10090.ENSMUSP00000000767,10090.ENSMUSP00000001304,10090.ENSMUSP00000001326,10090.ENSMUSP00000002678,10090.ENSMUSP00000003910,10090.ENSMUSP00000004145,10090.ENSMUSP00000004327,10090.ENSMUSP00000006679,10090.ENSMUSP00000020329,10090.ENSMUSP00000021933,10090.ENSMUSP00000023531,10090.ENSMUSP00000025523,10090.ENSMUSP00000025561,10090.ENSMUSP00000025691,10090.ENSMUSP00000028062,10090.ENSMUSP00000029738…	Rpa1,Ckb,Sp1,Tgfb1,Dnase2a,Stat5a,G6pdx,Prtn3,Egfr,Ctsl,Hcls1,Csf1r,Anxa1,Fas,Vim,Gpr89,Nfkb1,Dock7,Casp9,Sec61a1,Nsdhl,Asah1,Fgl1,Nnmt,Pkm,Ltf,Poglut1,Pck2,Ppp1r9b,Ptgs1,Pld4,Smpd3,Dhcr7,Hp,Bak1,Htt,Icam1,Cnp,Tgm2,Plek,Kdm1a,Mthfd1l,Lemd3,Crybb3,Syk,Stat3,Tgm1,Iqgap1,Ptprc
GO Process	GO:0048872	Homeostasis of number of cells	10	255	0.64	0.0074	10090.ENSMUSP00000000767,10090.ENSMUSP00000001326,10090.ENSMUSP00000002678,10090.ENSMUSP00000003910,10090.ENSMUSP00000004145,10090.ENSMUSP00000004327,10090.ENSMUSP00000023531,10090.ENSMUSP00000025561,10090.ENSMUSP00000025691,10090.ENSMUSP00000077757	Rpa1,Sp1,Tgfb1,Dnase2a,Stat5a,G6pdx,Hcls1,Anxa1,Fas,Bak1
GO Process	GO:2000637	Positive regulation of gene silencing by miRNA	4	26	1.23	0.0074	10090.ENSMUSP00000002678,10090.ENSMUSP00000020329,10090.ENSMUSP00000029812,10090.ENSMUSP00000120152	Tgfb1,Egfr,Nfkb1,Stat3
GO Process	GO:0010950	Positive regulation of endopeptidase activity	8	162	0.74	0.0076	10090.ENSMUSP00000025691,10090.ENSMUSP00000027015,10090.ENSMUSP00000030747,10090.ENSMUSP00000059033,10090.ENSMUSP00000064385,10090.ENSMUSP00000077757,10090.ENSMUSP00000113852,10090.ENSMUSP00000120152	Fas,Casp1,Casp9,Hip1,S100a8,Bak1,Syk,Stat3
GO Process	GO:0030217	T cell differentiation	8	162	0.74	0.0076	10090.ENSMUSP00000002678,10090.ENSMUSP00000004145,10090.ENSMUSP00000025561,10090.ENSMUSP00000025691,10090.ENSMUSP00000029738,10090.ENSMUSP00000113852,10090.ENSMUSP00000120152,10090.ENSMUSP00000138350	Tgfb1,Stat5a,Anxa1,Fas,Gpr89,Syk,Stat3,Ptprc
GO Process	GO:0045588	Positive regulation of gamma-delta T cell differentiation	3	9	1.57	0.0076	10090.ENSMUSP00000004145,10090.ENSMUSP00000113852,10090.ENSMUSP00000138350	Stat5a,Syk,Ptprc
GO Process	GO:0051130	Positive regulation of cellular component organization	25	1236	0.35	0.0076	10090.ENSMUSP00000000925,10090.ENSMUSP00000002678,10090.ENSMUSP00000004202,10090.ENSMUSP00000007253,10090.ENSMUSP00000014922,10090.ENSMUSP00000021689,10090.ENSMUSP00000023531,10090.ENSMUSP00000025561,10090.ENSMUSP00000025691,10090.ENSMUSP00000030010,10090.ENSMUSP00000036384,10090.ENSMUSP00000044665,10090.ENSMUSP00000047923,10090.ENSMUSP00000053962,10090.ENSMUSP00000056669,10090.ENSMUSP00000059033…	Smarcb1,Tgfb1,Dnmt1,Neu1,Fhod1,Evl,Hcls1,Anxa1,Fas,Abca1,Rac2,Crp,Colgalt1,Lcn2,Cd14,Hip1,Smpd3,Bak1,Htt,Icam1,Plek,Kdm1a,Syk,Lgals3,Iqgap1
GO Process	GO:1900125	Regulation of hyaluronan biosynthetic process	3	9	1.57	0.0076	10090.ENSMUSP00000002678,10090.ENSMUSP00000029812,10090.ENSMUSP00000069255	Tgfb1,Nfkb1,Smpd3
GO Process	GO:0044089	Positive regulation of cellular component biogenesis	15	543	0.49	0.0077	10090.ENSMUSP00000002678,10090.ENSMUSP00000004202,10090.ENSMUSP00000014922,10090.ENSMUSP00000021689,10090.ENSMUSP00000025691,10090.ENSMUSP00000030010,10090.ENSMUSP00000036384,10090.ENSMUSP00000069255,10090.ENSMUSP00000077757,10090.ENSMUSP00000078945,10090.ENSMUSP00000083587,10090.ENSMUSP00000099945,10090.ENSMUSP00000113852,10090.ENSMUSP00000114350,10090.ENSMUSP00000128278	Tgfb1,Dnmt1,Fhod1,Evl,Fas,Abca1,Rac2,Smpd3,Bak1,Htt,Icam1,Plek,Syk,Lgals3,Iqgap1
GO Process	GO:0055076	Transition metal ion homeostasis	7	121	0.81	0.0077	10090.ENSMUSP00000033185,10090.ENSMUSP00000034215,10090.ENSMUSP00000035077,10090.ENSMUSP00000042918,10090.ENSMUSP00000053962,10090.ENSMUSP00000078945,10090.ENSMUSP00000111081	Hpx,Mt1,Ltf,Ccdc115,Lcn2,Htt,Steap4
GO Process	GO:0062013	Positive regulation of small molecule metabolic process	8	164	0.73	0.008	10090.ENSMUSP00000023214,10090.ENSMUSP00000025561,10090.ENSMUSP00000029812,10090.ENSMUSP00000032895,10090.ENSMUSP00000080531,10090.ENSMUSP00000106480,10090.ENSMUSP00000120152,10090.ENSMUSP00000122103	Dgat1,Anxa1,Nfkb1,Nucb2,Fdps,Lpgat1,Stat3,Slc25a12
GO Process	GO:0045071	Negative regulation of viral genome replication	5	53	1.02	0.0083	10090.ENSMUSP00000026565,10090.ENSMUSP00000031540,10090.ENSMUSP00000035077,10090.ENSMUSP00000098616,10090.ENSMUSP00000126202	Ifitm3,Oasl1,Ltf,Ccnk,Banf1
GO Process	GO:0009725	Response to hormone	19	812	0.42	0.0084	10090.ENSMUSP00000001326,10090.ENSMUSP00000002678,10090.ENSMUSP00000004134,10090.ENSMUSP00000004145,10090.ENSMUSP00000015484,10090.ENSMUSP00000020329,10090.ENSMUSP00000021506,10090.ENSMUSP00000021933,10090.ENSMUSP00000023531,10090.ENSMUSP00000025561,10090.ENSMUSP00000025691,10090.ENSMUSP00000029053,10090.ENSMUSP00000029812,10090.ENSMUSP00000030747,10090.ENSMUSP00000034834,10090.ENSMUSP00000038555…	Sp1,Tgfb1,Gstm5,Stat5a,Cybb,Egfr,Serpina3n,Ctsl,Hcls1,Anxa1,Fas,Ptpn1,Nfkb1,Casp9,Pkm,Pck2,Ppp1r9b,Stat3,Iqgap1
GO Process	GO:0065003	Protein-containing complex assembly	22	1025	0.38	0.0084	10090.ENSMUSP00000000925,10090.ENSMUSP00000002678,10090.ENSMUSP00000019833,10090.ENSMUSP00000021689,10090.ENSMUSP00000023214,10090.ENSMUSP00000023353,10090.ENSMUSP00000023531,10090.ENSMUSP00000027601,10090.ENSMUSP00000030010,10090.ENSMUSP00000037858,10090.ENSMUSP00000042918,10090.ENSMUSP00000044665,10090.ENSMUSP00000056027,10090.ENSMUSP00000059033,10090.ENSMUSP00000059192,10090.ENSMUSP00000059801…	Smarcb1,Tgfb1,Fmc1,Evl,Dgat1,Mcm4,Hcls1,Mcm6,Abca1,Fermt3,Ccdc115,Crp,Sigmar1,Hip1,Mcm3,Pfkm,Snrpc,Rps15,Ddx20,Hp1bp3,Rbmx,Steap4
GO Process	GO:1902531	Regulation of intracellular signal transduction	29	1556	0.32	0.0084	10090.ENSMUSP00000002678,10090.ENSMUSP00000008284,10090.ENSMUSP00000020329,10090.ENSMUSP00000023531,10090.ENSMUSP00000025523,10090.ENSMUSP00000025691,10090.ENSMUSP00000027015,10090.ENSMUSP00000027639,10090.ENSMUSP00000029053,10090.ENSMUSP00000030010,10090.ENSMUSP00000032895,10090.ENSMUSP00000035077,10090.ENSMUSP00000037210,10090.ENSMUSP00000045099,10090.ENSMUSP00000046311,10090.ENSMUSP00000056669…	Tgfb1,Emc10,Egfr,Hcls1,Csf1r,Fas,Casp1,Marco,Ptpn1,Abca1,Nucb2,Ltf,Git1,Specc1l,Nenf,Cd14,Zfp622,S100a8,Fam49b,Smpd3,Htt,Icam1,Vimp,Tgm2,Kdm1a,Lemd3,Syk,Iqgap1,Ptprc
GO Process	GO:0051047	Positive regulation of secretion	13	428	0.53	0.0085	10090.ENSMUSP00000000299,10090.ENSMUSP00000002678,10090.ENSMUSP00000020329,10090.ENSMUSP00000027015,10090.ENSMUSP00000032895,10090.ENSMUSP00000033634,10090.ENSMUSP00000038555,10090.ENSMUSP00000056669,10090.ENSMUSP00000059801,10090.ENSMUSP00000064385,10090.ENSMUSP00000069255,10090.ENSMUSP00000113852,10090.ENSMUSP00000114350	Itgb2,Tgfb1,Egfr,Casp1,Nucb2,Acsl4,Pck2,Cd14,Pfkm,S100a8,Smpd3,Syk,Lgals3
GO Process	GO:0030149	Sphingolipid catabolic process	4	28	1.2	0.0089	10090.ENSMUSP00000007253,10090.ENSMUSP00000033621,10090.ENSMUSP00000034000,10090.ENSMUSP00000069255	Neu1,Gla,Asah1,Smpd3
GO Process	GO:0043280	Positive regulation of cysteine-type endopeptidase activity involved in apoptotic process	7	125	0.79	0.0089	10090.ENSMUSP00000025691,10090.ENSMUSP00000027015,10090.ENSMUSP00000030747,10090.ENSMUSP00000059033,10090.ENSMUSP00000064385,10090.ENSMUSP00000077757,10090.ENSMUSP00000113852	Fas,Casp1,Casp9,Hip1,S100a8,Bak1,Syk
GO Process	GO:0044788	Modulation by host of viral process	4	28	1.2	0.0089	10090.ENSMUSP00000025523,10090.ENSMUSP00000035077,10090.ENSMUSP00000044665,10090.ENSMUSP00000098616	Csf1r,Ltf,Crp,Ccnk
GO Process	GO:0048026	Positive regulation of mRNA splicing, via spliceosome	4	28	1.2	0.0089	10090.ENSMUSP00000031841,10090.ENSMUSP00000038964,10090.ENSMUSP00000101004,10090.ENSMUSP00000110374	Tra2a,Rbm3,Cirbp,Rbmx
GO Process	GO:0009150	Purine ribonucleotide metabolic process	10	265	0.62	0.0091	10090.ENSMUSP00000002678,10090.ENSMUSP00000023214,10090.ENSMUSP00000033634,10090.ENSMUSP00000034834,10090.ENSMUSP00000036971,10090.ENSMUSP00000051215,10090.ENSMUSP00000059801,10090.ENSMUSP00000080256,10090.ENSMUSP00000099536,10090.ENSMUSP00000130898	Tgfb1,Dgat1,Acsl4,Pkm,Mvk,Hk3,Pfkm,Acnat2,Aldoc,Nt5c2
GO Process	GO:0030865	Cortical cytoskeleton organization	5	55	1.01	0.0094	10090.ENSMUSP00000014922,10090.ENSMUSP00000036384,10090.ENSMUSP00000046296,10090.ENSMUSP00000095832,10090.ENSMUSP00000099945	Fhod1,Rac2,Fmnl1,Rhog,Plek
GO Process	GO:0097530	Granulocyte migration	6	88	0.88	0.0094	10090.ENSMUSP00000000299,10090.ENSMUSP00000006679,10090.ENSMUSP00000025561,10090.ENSMUSP00000064385,10090.ENSMUSP00000113852,10090.ENSMUSP00000114350	Itgb2,Prtn3,Anxa1,S100a8,Syk,Lgals3
GO Process	GO:0001819	Positive regulation of cytokine production	13	436	0.52	0.0097	10090.ENSMUSP00000002678,10090.ENSMUSP00000004145,10090.ENSMUSP00000015484,10090.ENSMUSP00000025523,10090.ENSMUSP00000025561,10090.ENSMUSP00000025728,10090.ENSMUSP00000027015,10090.ENSMUSP00000056669,10090.ENSMUSP00000066359,10090.ENSMUSP00000107653,10090.ENSMUSP00000113852,10090.ENSMUSP00000120152,10090.ENSMUSP00000138350	Tgfb1,Stat5a,Cybb,Csf1r,Anxa1,Frmd8,Casp1,Cd14,Fam49b,Camp,Syk,Stat3,Ptprc
GO Process	GO:0030036	Actin cytoskeleton organization	14	496	0.5	0.0097	10090.ENSMUSP00000014922,10090.ENSMUSP00000021689,10090.ENSMUSP00000023531,10090.ENSMUSP00000025561,10090.ENSMUSP00000029053,10090.ENSMUSP00000036384,10090.ENSMUSP00000041732,10090.ENSMUSP00000045099,10090.ENSMUSP00000046296,10090.ENSMUSP00000059033,10090.ENSMUSP00000095832,10090.ENSMUSP00000099945,10090.ENSMUSP00000105000,10090.ENSMUSP00000125251	Fhod1,Evl,Hcls1,Anxa1,Ptpn1,Rac2,Ppp1r9b,Specc1l,Fmnl1,Hip1,Rhog,Plek,Elmo3,Nos1ap
GO Process	GO:0033554	Cellular response to stress	28	1493	0.32	0.0097	10090.ENSMUSP00000000767,10090.ENSMUSP00000000925,10090.ENSMUSP00000004134,10090.ENSMUSP00000004327,10090.ENSMUSP00000015484,10090.ENSMUSP00000020329,10090.ENSMUSP00000020779,10090.ENSMUSP00000021933,10090.ENSMUSP00000023353,10090.ENSMUSP00000023453,10090.ENSMUSP00000025561,10090.ENSMUSP00000025691,10090.ENSMUSP00000027601,10090.ENSMUSP00000029053,10090.ENSMUSP00000030747,10090.ENSMUSP00000053962…	Rpa1,Smarcb1,Gstm5,G6pdx,Cybb,Egfr,Mpo,Ctsl,Mcm4,Sdf2l1,Anxa1,Fas,Mcm6,Ptpn1,Casp9,Lcn2,Sigmar1,Mcm3,Zfp622,Smpd3,Bak1,Ccnk,Vimp,Cirbp,Hp1bp3,Syk,Fam129a,Rnase4
GO Process	GO:0090066	Regulation of anatomical structure size	15	559	0.48	0.0097	10090.ENSMUSP00000004327,10090.ENSMUSP00000020329,10090.ENSMUSP00000021689,10090.ENSMUSP00000023531,10090.ENSMUSP00000034285,10090.ENSMUSP00000044665,10090.ENSMUSP00000045099,10090.ENSMUSP00000049440,10090.ENSMUSP00000059977,10090.ENSMUSP00000066359,10090.ENSMUSP00000069255,10090.ENSMUSP00000083587,10090.ENSMUSP00000099945,10090.ENSMUSP00000101453,10090.ENSMUSP00000111977	G6pdx,Egfr,Evl,Hcls1,Cotl1,Crp,Specc1l,Arpin,Ptgs1,Fam49b,Smpd3,Icam1,Plek,Hp1bp3,Kdm1a
GO Process	GO:1902533	Positive regulation of intracellular signal transduction	21	967	0.38	0.0097	10090.ENSMUSP00000002678,10090.ENSMUSP00000008284,10090.ENSMUSP00000020329,10090.ENSMUSP00000023531,10090.ENSMUSP00000025523,10090.ENSMUSP00000027015,10090.ENSMUSP00000027639,10090.ENSMUSP00000029053,10090.ENSMUSP00000035077,10090.ENSMUSP00000045099,10090.ENSMUSP00000046311,10090.ENSMUSP00000056669,10090.ENSMUSP00000059678,10090.ENSMUSP00000064385,10090.ENSMUSP00000069255,10090.ENSMUSP00000078945…	Tgfb1,Emc10,Egfr,Hcls1,Csf1r,Casp1,Marco,Ptpn1,Ltf,Specc1l,Nenf,Cd14,Zfp622,S100a8,Smpd3,Htt,Icam1,Tgm2,Syk,Iqgap1,Ptprc
GO Process	GO:0043254	Regulation of protein-containing complex assembly	13	437	0.52	0.0098	10090.ENSMUSP00000002678,10090.ENSMUSP00000021689,10090.ENSMUSP00000023531,10090.ENSMUSP00000025691,10090.ENSMUSP00000030010,10090.ENSMUSP00000034285,10090.ENSMUSP00000049440,10090.ENSMUSP00000066359,10090.ENSMUSP00000077757,10090.ENSMUSP00000083587,10090.ENSMUSP00000099945,10090.ENSMUSP00000113852,10090.ENSMUSP00000114350	Tgfb1,Evl,Hcls1,Fas,Abca1,Cotl1,Arpin,Fam49b,Bak1,Icam1,Plek,Syk,Lgals3
GO Process	GO:0043648	Dicarboxylic acid metabolic process	6	89	0.88	0.0098	10090.ENSMUSP00000025439,10090.ENSMUSP00000038555,10090.ENSMUSP00000048482,10090.ENSMUSP00000078945,10090.ENSMUSP00000112897,10090.ENSMUSP00000122103	Me2,Pck2,Acmsd,Htt,Mthfd1l,Slc25a12
GO Process	GO:0002683	Negative regulation of immune system process	13	439	0.52	0.0102	10090.ENSMUSP00000002678,10090.ENSMUSP00000004145,10090.ENSMUSP00000020169,10090.ENSMUSP00000025561,10090.ENSMUSP00000025691,10090.ENSMUSP00000034003,10090.ENSMUSP00000035077,10090.ENSMUSP00000036747,10090.ENSMUSP00000099301,10090.ENSMUSP00000114350,10090.ENSMUSP00000127941,10090.ENSMUSP00000128705,10090.ENSMUSP00000138350	Tgfb1,Stat5a,Enpp3,Anxa1,Fas,Fgl1,Ltf,C1qc,Vimp,Lgals3,Inpp5d,Tmem176b,Ptprc
GO Process	GO:1903532	Positive regulation of secretion by cell	12	382	0.54	0.0106	10090.ENSMUSP00000000299,10090.ENSMUSP00000002678,10090.ENSMUSP00000020329,10090.ENSMUSP00000027015,10090.ENSMUSP00000032895,10090.ENSMUSP00000033634,10090.ENSMUSP00000038555,10090.ENSMUSP00000056669,10090.ENSMUSP00000059801,10090.ENSMUSP00000069255,10090.ENSMUSP00000113852,10090.ENSMUSP00000114350	Itgb2,Tgfb1,Egfr,Casp1,Nucb2,Acsl4,Pck2,Cd14,Pfkm,Smpd3,Syk,Lgals3
GO Process	GO:0080134	Regulation of response to stress	25	1273	0.34	0.0107	10090.ENSMUSP00000004145,10090.ENSMUSP00000008284,10090.ENSMUSP00000020169,10090.ENSMUSP00000020329,10090.ENSMUSP00000025561,10090.ENSMUSP00000025691,10090.ENSMUSP00000027015,10090.ENSMUSP00000029018,10090.ENSMUSP00000029053,10090.ENSMUSP00000029812,10090.ENSMUSP00000030747,10090.ENSMUSP00000032779,10090.ENSMUSP00000033185,10090.ENSMUSP00000034064,10090.ENSMUSP00000036971,10090.ENSMUSP00000051215…	Stat5a,Emc10,Enpp3,Egfr,Anxa1,Fas,Casp1,Zbp1,Ptpn1,Nfkb1,Casp9,Ctsc,Hpx,F11,Mvk,Hk3,Zfp622,S100a8,Pld4,Bak1,Vimp,Tgm2,Plek,Kdm1a,Syk
GO Process	GO:0090407	Organophosphate biosynthetic process	12	383	0.54	0.0107	10090.ENSMUSP00000001304,10090.ENSMUSP00000002678,10090.ENSMUSP00000004327,10090.ENSMUSP00000019283,10090.ENSMUSP00000029046,10090.ENSMUSP00000033634,10090.ENSMUSP00000034834,10090.ENSMUSP00000036971,10090.ENSMUSP00000080531,10090.ENSMUSP00000106480,10090.ENSMUSP00000125384,10090.ENSMUSP00000132780	Ckb,Tgfb1,G6pdx,Isyna1,Fabp5,Acsl4,Pkm,Mvk,Fdps,Lpgat1,Nmrk1,Idi1
GO Process	GO:0000727	Double-strand break repair via break-induced replication	3	11	1.48	0.0108	10090.ENSMUSP00000023353,10090.ENSMUSP00000027601,10090.ENSMUSP00000059192	Mcm4,Mcm6,Mcm3
GO Process	GO:0008219	Cell death	20	906	0.39	0.0108	10090.ENSMUSP00000002678,10090.ENSMUSP00000003910,10090.ENSMUSP00000021933,10090.ENSMUSP00000025691,10090.ENSMUSP00000027015,10090.ENSMUSP00000029018,10090.ENSMUSP00000029812,10090.ENSMUSP00000030747,10090.ENSMUSP00000032779,10090.ENSMUSP00000034834,10090.ENSMUSP00000053962,10090.ENSMUSP00000056027,10090.ENSMUSP00000059033,10090.ENSMUSP00000059678,10090.ENSMUSP00000064385,10090.ENSMUSP00000077757…	Tgfb1,Dnase2a,Ctsl,Fas,Casp1,Zbp1,Nfkb1,Casp9,Ctsc,Pkm,Lcn2,Sigmar1,Hip1,Zfp622,S100a8,Bak1,Bloc1s2,Aldoc,Elmo3,Inpp5d
GO Process	GO:0044087	Regulation of cellular component biogenesis	21	978	0.38	0.0108	10090.ENSMUSP00000002678,10090.ENSMUSP00000004202,10090.ENSMUSP00000014922,10090.ENSMUSP00000021689,10090.ENSMUSP00000023531,10090.ENSMUSP00000025691,10090.ENSMUSP00000030010,10090.ENSMUSP00000034285,10090.ENSMUSP00000036384,10090.ENSMUSP00000049440,10090.ENSMUSP00000066359,10090.ENSMUSP00000069255,10090.ENSMUSP00000077757,10090.ENSMUSP00000078945,10090.ENSMUSP00000083587,10090.ENSMUSP00000095832…	Tgfb1,Dnmt1,Fhod1,Evl,Hcls1,Fas,Abca1,Cotl1,Rac2,Arpin,Fam49b,Smpd3,Bak1,Htt,Icam1,Rhog,Plek,Rabep2,Syk,Lgals3,Iqgap1
GO Process	GO:0062197	Cellular response to chemical stress	10	273	0.61	0.0108	10090.ENSMUSP00000004327,10090.ENSMUSP00000020329,10090.ENSMUSP00000020779,10090.ENSMUSP00000025561,10090.ENSMUSP00000025691,10090.ENSMUSP00000053962,10090.ENSMUSP00000056027,10090.ENSMUSP00000059678,10090.ENSMUSP00000069255,10090.ENSMUSP00000099301	G6pdx,Egfr,Mpo,Anxa1,Fas,Lcn2,Sigmar1,Zfp622,Smpd3,Vimp
GO Process	GO:0071345	Cellular response to cytokine stimulus	17	698	0.43	0.0108	10090.ENSMUSP00000004145,10090.ENSMUSP00000021689,10090.ENSMUSP00000023531,10090.ENSMUSP00000025523,10090.ENSMUSP00000025691,10090.ENSMUSP00000026565,10090.ENSMUSP00000027015,10090.ENSMUSP00000028062,10090.ENSMUSP00000029812,10090.ENSMUSP00000034000,10090.ENSMUSP00000053962,10090.ENSMUSP00000069255,10090.ENSMUSP00000083587,10090.ENSMUSP00000107653,10090.ENSMUSP00000110374,10090.ENSMUSP00000113852…	Stat5a,Evl,Hcls1,Csf1r,Fas,Ifitm3,Casp1,Vim,Nfkb1,Asah1,Lcn2,Smpd3,Icam1,Camp,Rbmx,Syk,Stat3
GO Process	GO:1902969	Mitotic DNA replication	3	11	1.48	0.0108	10090.ENSMUSP00000023353,10090.ENSMUSP00000027601,10090.ENSMUSP00000059192	Mcm4,Mcm6,Mcm3
GO Process	GO:0030154	Cell differentiation	53	3674	0.21	0.0109	10090.ENSMUSP00000000925,10090.ENSMUSP00000001326,10090.ENSMUSP00000002678,10090.ENSMUSP00000003910,10090.ENSMUSP00000004145,10090.ENSMUSP00000004327,10090.ENSMUSP00000005954,10090.ENSMUSP00000006679,10090.ENSMUSP00000007253,10090.ENSMUSP00000020329,10090.ENSMUSP00000021689,10090.ENSMUSP00000021933,10090.ENSMUSP00000023531,10090.ENSMUSP00000025523,10090.ENSMUSP00000025561,10090.ENSMUSP00000025691…	Smarcb1,Sp1,Tgfb1,Dnase2a,Stat5a,G6pdx,Bloc1s6,Prtn3,Neu1,Egfr,Evl,Ctsl,Hcls1,Csf1r,Anxa1,Fas,Casp1,Vim,Gpr89,Dock7,Acsl4,Asah1,Rac2,Git1,Fermt3,Pck2,Ppp1r9b,Crp,Hip1,Ptgs1,S100a8,Pld4,Smpd3,Dhcr7,Bak1,Bloc1s2,Htt,Icam1,Ddx20,Rhog,Cnp,Aldoc,Plek,Steap4,Kdm1a,Lemd3,Syk,Lgals3,Stat3,Tgm1,Iqgap1,Tmem176b,Ptprc
GO Process	GO:0043434	Response to peptide hormone	12	385	0.54	0.0109	10090.ENSMUSP00000001326,10090.ENSMUSP00000002678,10090.ENSMUSP00000004145,10090.ENSMUSP00000015484,10090.ENSMUSP00000021506,10090.ENSMUSP00000025561,10090.ENSMUSP00000029053,10090.ENSMUSP00000029812,10090.ENSMUSP00000034834,10090.ENSMUSP00000038555,10090.ENSMUSP00000120152,10090.ENSMUSP00000128278	Sp1,Tgfb1,Stat5a,Cybb,Serpina3n,Anxa1,Ptpn1,Nfkb1,Pkm,Pck2,Stat3,Iqgap1
GO Process	GO:0045834	Positive regulation of lipid metabolic process	8	175	0.71	0.0109	10090.ENSMUSP00000002678,10090.ENSMUSP00000023214,10090.ENSMUSP00000025561,10090.ENSMUSP00000026012,10090.ENSMUSP00000032895,10090.ENSMUSP00000069255,10090.ENSMUSP00000080531,10090.ENSMUSP00000106480	Tgfb1,Dgat1,Anxa1,Cyp17a1,Nucb2,Smpd3,Fdps,Lpgat1
GO Process	GO:1902107	Positive regulation of leukocyte differentiation	8	175	0.71	0.0109	10090.ENSMUSP00000002678,10090.ENSMUSP00000004145,10090.ENSMUSP00000023531,10090.ENSMUSP00000025523,10090.ENSMUSP00000025561,10090.ENSMUSP00000113852,10090.ENSMUSP00000127941,10090.ENSMUSP00000138350	Tgfb1,Stat5a,Hcls1,Csf1r,Anxa1,Syk,Inpp5d,Ptprc
GO Process	GO:0071396	Cellular response to lipid	14	507	0.49	0.0112	10090.ENSMUSP00000002678,10090.ENSMUSP00000020329,10090.ENSMUSP00000025561,10090.ENSMUSP00000027015,10090.ENSMUSP00000028062,10090.ENSMUSP00000029812,10090.ENSMUSP00000030010,10090.ENSMUSP00000030747,10090.ENSMUSP00000038555,10090.ENSMUSP00000041732,10090.ENSMUSP00000053962,10090.ENSMUSP00000056669,10090.ENSMUSP00000099301,10090.ENSMUSP00000107653	Tgfb1,Egfr,Anxa1,Casp1,Vim,Nfkb1,Abca1,Casp9,Pck2,Ppp1r9b,Lcn2,Cd14,Vimp,Camp
GO Process	GO:0008299	Isoprenoid biosynthetic process	4	31	1.16	0.0114	10090.ENSMUSP00000036971,10090.ENSMUSP00000059749,10090.ENSMUSP00000080531,10090.ENSMUSP00000132780	Mvk,Rbp1,Fdps,Idi1
GO Process	GO:1990748	Cellular detoxification	6	93	0.86	0.0115	10090.ENSMUSP00000004134,10090.ENSMUSP00000020779,10090.ENSMUSP00000059977,10090.ENSMUSP00000064385,10090.ENSMUSP00000074436,10090.ENSMUSP00000099301	Gstm5,Mpo,Ptgs1,S100a8,Hp,Vimp
GO Process	GO:0009991	Response to extracellular stimulus	14	510	0.49	0.0117	10090.ENSMUSP00000002678,10090.ENSMUSP00000020329,10090.ENSMUSP00000020779,10090.ENSMUSP00000021933,10090.ENSMUSP00000025691,10090.ENSMUSP00000030010,10090.ENSMUSP00000032895,10090.ENSMUSP00000033634,10090.ENSMUSP00000038555,10090.ENSMUSP00000046311,10090.ENSMUSP00000053962,10090.ENSMUSP00000059749,10090.ENSMUSP00000127274,10090.ENSMUSP00000138350	Tgfb1,Egfr,Mpo,Ctsl,Fas,Abca1,Nucb2,Acsl4,Pck2,Nenf,Lcn2,Rbp1,Rnase4,Ptprc
GO Process	GO:0032944	Regulation of mononuclear cell proliferation	9	226	0.65	0.0117	10090.ENSMUSP00000002678,10090.ENSMUSP00000004145,10090.ENSMUSP00000025561,10090.ENSMUSP00000036384,10090.ENSMUSP00000044665,10090.ENSMUSP00000113852,10090.ENSMUSP00000114350,10090.ENSMUSP00000127941,10090.ENSMUSP00000138350	Tgfb1,Stat5a,Anxa1,Rac2,Crp,Syk,Lgals3,Inpp5d,Ptprc
GO Process	GO:0002793	Positive regulation of peptide secretion	9	227	0.64	0.012	10090.ENSMUSP00000002678,10090.ENSMUSP00000020329,10090.ENSMUSP00000027015,10090.ENSMUSP00000033634,10090.ENSMUSP00000038555,10090.ENSMUSP00000056669,10090.ENSMUSP00000059801,10090.ENSMUSP00000064385,10090.ENSMUSP00000113852	Tgfb1,Egfr,Casp1,Acsl4,Pck2,Cd14,Pfkm,S100a8,Syk
GO Process	GO:0050778	Positive regulation of immune response	13	450	0.51	0.012	10090.ENSMUSP00000000299,10090.ENSMUSP00000002678,10090.ENSMUSP00000004145,10090.ENSMUSP00000025561,10090.ENSMUSP00000029018,10090.ENSMUSP00000033185,10090.ENSMUSP00000036747,10090.ENSMUSP00000036945,10090.ENSMUSP00000044665,10090.ENSMUSP00000066359,10090.ENSMUSP00000087947,10090.ENSMUSP00000113852,10090.ENSMUSP00000138350	Itgb2,Tgfb1,Stat5a,Anxa1,Zbp1,Hpx,C1qc,Themis2,Crp,Fam49b,Fyb,Syk,Ptprc
GO Process	GO:0055114	Oxidation-reduction process	20	917	0.39	0.012	10090.ENSMUSP00000004327,10090.ENSMUSP00000015484,10090.ENSMUSP00000020779,10090.ENSMUSP00000025439,10090.ENSMUSP00000026012,10090.ENSMUSP00000026537,10090.ENSMUSP00000030069,10090.ENSMUSP00000031741,10090.ENSMUSP00000033715,10090.ENSMUSP00000035743,10090.ENSMUSP00000038555,10090.ENSMUSP00000059801,10090.ENSMUSP00000059977,10090.ENSMUSP00000060584,10090.ENSMUSP00000073541,10090.ENSMUSP00000094084…	G6pdx,Cybb,Mpo,Me2,Cyp17a1,Paox,Ptgr1,Cyp3a13,Nsdhl,Pygb,Pck2,Pfkm,Ptgs1,Cyp2c70,Dhcr7,Ncf4,Steap4,Kdm1a,Mthfd1l,Slc25a12
GO Process	GO:0031960	Response to corticosteroid	8	179	0.7	0.0121	10090.ENSMUSP00000002678,10090.ENSMUSP00000015484,10090.ENSMUSP00000020329,10090.ENSMUSP00000021933,10090.ENSMUSP00000025561,10090.ENSMUSP00000025691,10090.ENSMUSP00000030747,10090.ENSMUSP00000038555	Tgfb1,Cybb,Egfr,Ctsl,Anxa1,Fas,Casp9,Pck2
GO Process	GO:0044248	Cellular catabolic process	27	1445	0.32	0.0121	10090.ENSMUSP00000002678,10090.ENSMUSP00000003910,10090.ENSMUSP00000004134,10090.ENSMUSP00000007253,10090.ENSMUSP00000020169,10090.ENSMUSP00000020779,10090.ENSMUSP00000021933,10090.ENSMUSP00000023453,10090.ENSMUSP00000023460,10090.ENSMUSP00000032779,10090.ENSMUSP00000033621,10090.ENSMUSP00000034000,10090.ENSMUSP00000035743,10090.ENSMUSP00000038555,10090.ENSMUSP00000042796,10090.ENSMUSP00000042918…	Tgfb1,Dnase2a,Gstm5,Neu1,Enpp3,Mpo,Ctsl,Sdf2l1,Ncbp2,Ctsc,Gla,Asah1,Pygb,Pck2,Eri3,Ccdc115,Acmsd,Sdsl,Pfkm,Ulk3,Cyp2c70,S100a8,Abhd10,Smpd3,Ppp2r5c,Vimp,Cnp
GO Process	GO:0001932	Regulation of protein phosphorylation	27	1449	0.32	0.0124	10090.ENSMUSP00000000299,10090.ENSMUSP00000002678,10090.ENSMUSP00000008284,10090.ENSMUSP00000020329,10090.ENSMUSP00000023531,10090.ENSMUSP00000025523,10090.ENSMUSP00000025691,10090.ENSMUSP00000027639,10090.ENSMUSP00000029053,10090.ENSMUSP00000030286,10090.ENSMUSP00000033185,10090.ENSMUSP00000035077,10090.ENSMUSP00000036384,10090.ENSMUSP00000041732,10090.ENSMUSP00000046311,10090.ENSMUSP00000059678…	Itgb2,Tgfb1,Emc10,Egfr,Hcls1,Csf1r,Fas,Marco,Ptpn1,Dock7,Hpx,Ltf,Rac2,Ppp1r9b,Nenf,Zfp622,Smpd3,Bak1,Htt,Ppp2r5c,Icam1,Ccnk,Camp,Syk,Fam129a,Iqgap1,Ptprc
GO Process	GO:0019217	Regulation of fatty acid metabolic process	6	95	0.85	0.0124	10090.ENSMUSP00000023214,10090.ENSMUSP00000025561,10090.ENSMUSP00000029046,10090.ENSMUSP00000032895,10090.ENSMUSP00000033634,10090.ENSMUSP00000106480	Dgat1,Anxa1,Fabp5,Nucb2,Acsl4,Lpgat1
GO Process	GO:0019725	Cellular homeostasis	19	849	0.4	0.0124	10090.ENSMUSP00000001304,10090.ENSMUSP00000002678,10090.ENSMUSP00000029738,10090.ENSMUSP00000032895,10090.ENSMUSP00000033185,10090.ENSMUSP00000034215,10090.ENSMUSP00000038555,10090.ENSMUSP00000042918,10090.ENSMUSP00000048460,10090.ENSMUSP00000051215,10090.ENSMUSP00000053962,10090.ENSMUSP00000059801,10090.ENSMUSP00000069255,10090.ENSMUSP00000077757,10090.ENSMUSP00000078945,10090.ENSMUSP00000083587…	Ckb,Tgfb1,Gpr89,Nucb2,Hpx,Mt1,Pck2,Ccdc115,Fxyd1,Hk3,Lcn2,Pfkm,Smpd3,Bak1,Htt,Icam1,Vimp,Tgm2,Ptprc
GO Process	GO:0045730	Respiratory burst	3	12	1.44	0.0124	10090.ENSMUSP00000015484,10090.ENSMUSP00000020779,10090.ENSMUSP00000094084	Cybb,Mpo,Ncf4
GO Process	GO:0008064	Regulation of actin polymerization or depolymerization	8	181	0.69	0.0126	10090.ENSMUSP00000021689,10090.ENSMUSP00000023531,10090.ENSMUSP00000034285,10090.ENSMUSP00000045099,10090.ENSMUSP00000049440,10090.ENSMUSP00000066359,10090.ENSMUSP00000083587,10090.ENSMUSP00000099945	Evl,Hcls1,Cotl1,Specc1l,Arpin,Fam49b,Icam1,Plek
GO Process	GO:0031334	Positive regulation of protein-containing complex assembly	9	230	0.64	0.0126	10090.ENSMUSP00000002678,10090.ENSMUSP00000021689,10090.ENSMUSP00000025691,10090.ENSMUSP00000030010,10090.ENSMUSP00000077757,10090.ENSMUSP00000083587,10090.ENSMUSP00000099945,10090.ENSMUSP00000113852,10090.ENSMUSP00000114350	Tgfb1,Evl,Fas,Abca1,Bak1,Icam1,Plek,Syk,Lgals3
GO Process	GO:0034599	Cellular response to oxidative stress	9	230	0.64	0.0126	10090.ENSMUSP00000004327,10090.ENSMUSP00000020329,10090.ENSMUSP00000020779,10090.ENSMUSP00000025561,10090.ENSMUSP00000053962,10090.ENSMUSP00000056027,10090.ENSMUSP00000059678,10090.ENSMUSP00000069255,10090.ENSMUSP00000099301	G6pdx,Egfr,Mpo,Anxa1,Lcn2,Sigmar1,Zfp622,Smpd3,Vimp
GO Process	GO:0048525	Negative regulation of viral process	6	96	0.84	0.0126	10090.ENSMUSP00000026565,10090.ENSMUSP00000031540,10090.ENSMUSP00000035077,10090.ENSMUSP00000044665,10090.ENSMUSP00000098616,10090.ENSMUSP00000126202	Ifitm3,Oasl1,Ltf,Crp,Ccnk,Banf1
GO Process	GO:1903530	Regulation of secretion by cell	17	713	0.42	0.0126	10090.ENSMUSP00000000299,10090.ENSMUSP00000002678,10090.ENSMUSP00000020329,10090.ENSMUSP00000025561,10090.ENSMUSP00000027015,10090.ENSMUSP00000032895,10090.ENSMUSP00000033634,10090.ENSMUSP00000036384,10090.ENSMUSP00000037210,10090.ENSMUSP00000038555,10090.ENSMUSP00000056669,10090.ENSMUSP00000059801,10090.ENSMUSP00000059977,10090.ENSMUSP00000069255,10090.ENSMUSP00000107803,10090.ENSMUSP00000113852…	Itgb2,Tgfb1,Egfr,Anxa1,Casp1,Nucb2,Acsl4,Rac2,Git1,Pck2,Cd14,Pfkm,Ptgs1,Smpd3,Git2,Syk,Lgals3
GO Process	GO:0098771	Inorganic ion homeostasis	17	715	0.42	0.0127	10090.ENSMUSP00000001304,10090.ENSMUSP00000002678,10090.ENSMUSP00000020329,10090.ENSMUSP00000029738,10090.ENSMUSP00000032895,10090.ENSMUSP00000033185,10090.ENSMUSP00000034215,10090.ENSMUSP00000035077,10090.ENSMUSP00000042918,10090.ENSMUSP00000048460,10090.ENSMUSP00000053962,10090.ENSMUSP00000069255,10090.ENSMUSP00000077757,10090.ENSMUSP00000078945,10090.ENSMUSP00000099411,10090.ENSMUSP00000111081…	Ckb,Tgfb1,Egfr,Gpr89,Nucb2,Hpx,Mt1,Ltf,Ccdc115,Fxyd1,Lcn2,Smpd3,Bak1,Htt,Tgm2,Steap4,Ptprc
GO Process	GO:0090304	Nucleic acid metabolic process	31	1777	0.29	0.0128	10090.ENSMUSP00000000767,10090.ENSMUSP00000000925,10090.ENSMUSP00000001326,10090.ENSMUSP00000003910,10090.ENSMUSP00000004145,10090.ENSMUSP00000004202,10090.ENSMUSP00000006444,10090.ENSMUSP00000020169,10090.ENSMUSP00000021048,10090.ENSMUSP00000023353,10090.ENSMUSP00000023460,10090.ENSMUSP00000027601,10090.ENSMUSP00000031376,10090.ENSMUSP00000031590,10090.ENSMUSP00000031841,10090.ENSMUSP00000038964…	Rpa1,Smarcb1,Sp1,Dnase2a,Stat5a,Dnmt1,Tep1,Enpp3,Ftsj3,Mcm4,Ncbp2,Mcm6,Zcchc8,Rbm19,Tra2a,Rbm3,Wdr18,Hnrnpa1,Eri3,Mcm3,Snrpc,Pld4,Rps15,Smpd3,Mbnl2,Ddx20,Rbmx,Lgals3,Stat3,Banf1,Rnase4
GO Process	GO:0051046	Regulation of secretion	18	785	0.41	0.0129	10090.ENSMUSP00000000299,10090.ENSMUSP00000002678,10090.ENSMUSP00000020329,10090.ENSMUSP00000025561,10090.ENSMUSP00000027015,10090.ENSMUSP00000032895,10090.ENSMUSP00000033634,10090.ENSMUSP00000036384,10090.ENSMUSP00000037210,10090.ENSMUSP00000038555,10090.ENSMUSP00000056669,10090.ENSMUSP00000059801,10090.ENSMUSP00000059977,10090.ENSMUSP00000064385,10090.ENSMUSP00000069255,10090.ENSMUSP00000107803…	Itgb2,Tgfb1,Egfr,Anxa1,Casp1,Nucb2,Acsl4,Rac2,Git1,Pck2,Cd14,Pfkm,Ptgs1,S100a8,Smpd3,Git2,Syk,Lgals3
GO Process	GO:0046889	Positive regulation of lipid biosynthetic process	6	98	0.83	0.0138	10090.ENSMUSP00000023214,10090.ENSMUSP00000025561,10090.ENSMUSP00000026012,10090.ENSMUSP00000069255,10090.ENSMUSP00000080531,10090.ENSMUSP00000106480	Dgat1,Anxa1,Cyp17a1,Smpd3,Fdps,Lpgat1
GO Process	GO:0045912	Negative regulation of carbohydrate metabolic process	5	63	0.95	0.0142	10090.ENSMUSP00000002678,10090.ENSMUSP00000069255,10090.ENSMUSP00000099945,10090.ENSMUSP00000120152,10090.ENSMUSP00000122103	Tgfb1,Smpd3,Plek,Stat3,Slc25a12
GO Process	GO:0071385	Cellular response to glucocorticoid stimulus	5	63	0.95	0.0142	10090.ENSMUSP00000002678,10090.ENSMUSP00000020329,10090.ENSMUSP00000025561,10090.ENSMUSP00000030747,10090.ENSMUSP00000038555	Tgfb1,Egfr,Anxa1,Casp9,Pck2
GO Process	GO:0072524	Pyridine-containing compound metabolic process	4	34	1.12	0.0142	10090.ENSMUSP00000004327,10090.ENSMUSP00000048482,10090.ENSMUSP00000078945,10090.ENSMUSP00000125384	G6pdx,Acmsd,Htt,Nmrk1
GO Process	GO:0000272	Polysaccharide catabolic process	3	13	1.41	0.0143	10090.ENSMUSP00000035743,10090.ENSMUSP00000053923,10090.ENSMUSP00000059801	Pygb,Chil3,Pfkm
GO Process	GO:0043650	Dicarboxylic acid biosynthetic process	3	13	1.41	0.0143	10090.ENSMUSP00000078945,10090.ENSMUSP00000112897,10090.ENSMUSP00000122103	Htt,Mthfd1l,Slc25a12
GO Process	GO:0044793	Negative regulation by host of viral process	3	13	1.41	0.0143	10090.ENSMUSP00000035077,10090.ENSMUSP00000044665,10090.ENSMUSP00000098616	Ltf,Crp,Ccnk
GO Process	GO:0045937	Positive regulation of phosphate metabolic process	23	1159	0.34	0.0143	10090.ENSMUSP00000002678,10090.ENSMUSP00000008284,10090.ENSMUSP00000020329,10090.ENSMUSP00000023531,10090.ENSMUSP00000025523,10090.ENSMUSP00000025691,10090.ENSMUSP00000027639,10090.ENSMUSP00000029053,10090.ENSMUSP00000030286,10090.ENSMUSP00000033185,10090.ENSMUSP00000035077,10090.ENSMUSP00000046311,10090.ENSMUSP00000059678,10090.ENSMUSP00000083587,10090.ENSMUSP00000098616,10090.ENSMUSP00000099945…	Tgfb1,Emc10,Egfr,Hcls1,Csf1r,Fas,Marco,Ptpn1,Dock7,Hpx,Ltf,Nenf,Zfp622,Icam1,Ccnk,Plek,Camp,Syk,Fam129a,Stat3,Slc25a12,Iqgap1,Ptprc
GO Process	GO:0051573	Negative regulation of histone H3-K9 methylation	3	13	1.41	0.0143	10090.ENSMUSP00000000925,10090.ENSMUSP00000004202,10090.ENSMUSP00000111977	Smarcb1,Dnmt1,Kdm1a
GO Process	GO:0012501	Programmed cell death	19	866	0.39	0.0144	10090.ENSMUSP00000002678,10090.ENSMUSP00000003910,10090.ENSMUSP00000021933,10090.ENSMUSP00000025691,10090.ENSMUSP00000027015,10090.ENSMUSP00000029018,10090.ENSMUSP00000029812,10090.ENSMUSP00000030747,10090.ENSMUSP00000032779,10090.ENSMUSP00000034834,10090.ENSMUSP00000053962,10090.ENSMUSP00000059033,10090.ENSMUSP00000059678,10090.ENSMUSP00000064385,10090.ENSMUSP00000077757,10090.ENSMUSP00000078042…	Tgfb1,Dnase2a,Ctsl,Fas,Casp1,Zbp1,Nfkb1,Casp9,Ctsc,Pkm,Lcn2,Hip1,Zfp622,S100a8,Bak1,Bloc1s2,Aldoc,Elmo3,Inpp5d
GO Process	GO:0031401	Positive regulation of protein modification process	24	1243	0.33	0.0153	10090.ENSMUSP00000000925,10090.ENSMUSP00000002678,10090.ENSMUSP00000004202,10090.ENSMUSP00000008284,10090.ENSMUSP00000020329,10090.ENSMUSP00000023531,10090.ENSMUSP00000025523,10090.ENSMUSP00000025691,10090.ENSMUSP00000027639,10090.ENSMUSP00000029053,10090.ENSMUSP00000030286,10090.ENSMUSP00000033185,10090.ENSMUSP00000035077,10090.ENSMUSP00000046311,10090.ENSMUSP00000059678,10090.ENSMUSP00000083587…	Smarcb1,Tgfb1,Dnmt1,Emc10,Egfr,Hcls1,Csf1r,Fas,Marco,Ptpn1,Dock7,Hpx,Ltf,Nenf,Zfp622,Icam1,Ccnk,Camp,Kdm1a,Syk,Fam129a,Nos1ap,Iqgap1,Ptprc
GO Process	GO:0006898	Receptor-mediated endocytosis	7	143	0.74	0.0155	10090.ENSMUSP00000000299,10090.ENSMUSP00000026021,10090.ENSMUSP00000026565,10090.ENSMUSP00000027639,10090.ENSMUSP00000056669,10090.ENSMUSP00000059033,10090.ENSMUSP00000113852	Itgb2,Msr1,Ifitm3,Marco,Cd14,Hip1,Syk
GO Process	GO:1901342	Regulation of vasculature development	11	349	0.55	0.0155	10090.ENSMUSP00000000299,10090.ENSMUSP00000001326,10090.ENSMUSP00000004202,10090.ENSMUSP00000008284,10090.ENSMUSP00000015484,10090.ENSMUSP00000025561,10090.ENSMUSP00000034834,10090.ENSMUSP00000035061,10090.ENSMUSP00000107653,10090.ENSMUSP00000114350,10090.ENSMUSP00000120152	Itgb2,Sp1,Dnmt1,Emc10,Cybb,Anxa1,Pkm,Ngp,Camp,Lgals3,Stat3
GO Process	GO:0002705	Positive regulation of leukocyte mediated immunity	7	144	0.73	0.016	10090.ENSMUSP00000000299,10090.ENSMUSP00000002678,10090.ENSMUSP00000004145,10090.ENSMUSP00000033185,10090.ENSMUSP00000066359,10090.ENSMUSP00000113852,10090.ENSMUSP00000138350	Itgb2,Tgfb1,Stat5a,Hpx,Fam49b,Syk,Ptprc
GO Process	GO:2000116	Regulation of cysteine-type endopeptidase activity	9	241	0.62	0.0162	10090.ENSMUSP00000025691,10090.ENSMUSP00000027015,10090.ENSMUSP00000030747,10090.ENSMUSP00000035077,10090.ENSMUSP00000059033,10090.ENSMUSP00000064385,10090.ENSMUSP00000077757,10090.ENSMUSP00000078945,10090.ENSMUSP00000113852	Fas,Casp1,Casp9,Ltf,Hip1,S100a8,Bak1,Htt,Syk
GO Process	GO:0031667	Response to nutrient levels	13	472	0.49	0.0163	10090.ENSMUSP00000002678,10090.ENSMUSP00000020329,10090.ENSMUSP00000020779,10090.ENSMUSP00000021933,10090.ENSMUSP00000025691,10090.ENSMUSP00000030010,10090.ENSMUSP00000032895,10090.ENSMUSP00000033634,10090.ENSMUSP00000038555,10090.ENSMUSP00000046311,10090.ENSMUSP00000053962,10090.ENSMUSP00000059749,10090.ENSMUSP00000127274	Tgfb1,Egfr,Mpo,Ctsl,Fas,Abca1,Nucb2,Acsl4,Pck2,Nenf,Lcn2,Rbp1,Rnase4
GO Process	GO:0045428	Regulation of nitric oxide biosynthetic process	5	66	0.93	0.0163	10090.ENSMUSP00000000299,10090.ENSMUSP00000033621,10090.ENSMUSP00000044665,10090.ENSMUSP00000069255,10090.ENSMUSP00000083587	Itgb2,Gla,Crp,Smpd3,Icam1
GO Process	GO:0097242	Amyloid-beta clearance	3	14	1.38	0.0163	10090.ENSMUSP00000000299,10090.ENSMUSP00000026021,10090.ENSMUSP00000027639	Itgb2,Msr1,Marco
GO Process	GO:1903037	Regulation of leukocyte cell-cell adhesion	10	295	0.58	0.0163	10090.ENSMUSP00000000299,10090.ENSMUSP00000002678,10090.ENSMUSP00000004145,10090.ENSMUSP00000025561,10090.ENSMUSP00000034003,10090.ENSMUSP00000066359,10090.ENSMUSP00000083587,10090.ENSMUSP00000113852,10090.ENSMUSP00000114350,10090.ENSMUSP00000138350	Itgb2,Tgfb1,Stat5a,Anxa1,Fgl1,Fam49b,Icam1,Syk,Lgals3,Ptprc
GO Process	GO:0022407	Regulation of cell-cell adhesion	12	412	0.51	0.0166	10090.ENSMUSP00000000299,10090.ENSMUSP00000002678,10090.ENSMUSP00000004145,10090.ENSMUSP00000025561,10090.ENSMUSP00000034003,10090.ENSMUSP00000037858,10090.ENSMUSP00000045099,10090.ENSMUSP00000066359,10090.ENSMUSP00000083587,10090.ENSMUSP00000113852,10090.ENSMUSP00000114350,10090.ENSMUSP00000138350	Itgb2,Tgfb1,Stat5a,Anxa1,Fgl1,Fermt3,Specc1l,Fam49b,Icam1,Syk,Lgals3,Ptprc
GO Process	GO:1903426	Regulation of reactive oxygen species biosynthetic process	6	104	0.81	0.0173	10090.ENSMUSP00000000299,10090.ENSMUSP00000033621,10090.ENSMUSP00000044665,10090.ENSMUSP00000069255,10090.ENSMUSP00000083587,10090.ENSMUSP00000120152	Itgb2,Gla,Crp,Smpd3,Icam1,Stat3
GO Process	GO:0010734	Negative regulation of protein glutathionylation	2	2	2.05	0.0175	10090.ENSMUSP00000004327,10090.ENSMUSP00000048460	G6pdx,Fxyd1
GO Process	GO:0006644	Phospholipid metabolic process	10	299	0.57	0.0176	10090.ENSMUSP00000019283,10090.ENSMUSP00000025523,10090.ENSMUSP00000029046,10090.ENSMUSP00000036971,10090.ENSMUSP00000069255,10090.ENSMUSP00000080531,10090.ENSMUSP00000099945,10090.ENSMUSP00000106480,10090.ENSMUSP00000127941,10090.ENSMUSP00000132780	Isyna1,Csf1r,Fabp5,Mvk,Smpd3,Fdps,Plek,Lpgat1,Inpp5d,Idi1
GO Process	GO:0071549	Cellular response to dexamethasone stimulus	4	37	1.08	0.0177	10090.ENSMUSP00000002678,10090.ENSMUSP00000020329,10090.ENSMUSP00000030747,10090.ENSMUSP00000038555	Tgfb1,Egfr,Casp9,Pck2
GO Process	GO:0010817	Regulation of hormone levels	14	542	0.46	0.0178	10090.ENSMUSP00000020329,10090.ENSMUSP00000021933,10090.ENSMUSP00000023214,10090.ENSMUSP00000025561,10090.ENSMUSP00000026012,10090.ENSMUSP00000031741,10090.ENSMUSP00000032895,10090.ENSMUSP00000033634,10090.ENSMUSP00000038555,10090.ENSMUSP00000059749,10090.ENSMUSP00000059801,10090.ENSMUSP00000069255,10090.ENSMUSP00000073541,10090.ENSMUSP00000078945	Egfr,Ctsl,Dgat1,Anxa1,Cyp17a1,Cyp3a13,Nucb2,Acsl4,Pck2,Rbp1,Pfkm,Smpd3,Dhcr7,Htt
GO Process	GO:0050714	Positive regulation of protein secretion	8	195	0.66	0.0178	10090.ENSMUSP00000002678,10090.ENSMUSP00000020329,10090.ENSMUSP00000027015,10090.ENSMUSP00000033634,10090.ENSMUSP00000038555,10090.ENSMUSP00000056669,10090.ENSMUSP00000059801,10090.ENSMUSP00000113852	Tgfb1,Egfr,Casp1,Acsl4,Pck2,Cd14,Pfkm,Syk
GO Process	GO:1901135	Carbohydrate derivative metabolic process	18	814	0.39	0.0178	10090.ENSMUSP00000002678,10090.ENSMUSP00000004327,10090.ENSMUSP00000006697,10090.ENSMUSP00000007253,10090.ENSMUSP00000023214,10090.ENSMUSP00000023453,10090.ENSMUSP00000033621,10090.ENSMUSP00000033634,10090.ENSMUSP00000034834,10090.ENSMUSP00000036971,10090.ENSMUSP00000038166,10090.ENSMUSP00000051215,10090.ENSMUSP00000053923,10090.ENSMUSP00000059801,10090.ENSMUSP00000065282,10090.ENSMUSP00000080256…	Tgfb1,G6pdx,Itih3,Neu1,Dgat1,Sdf2l1,Gla,Acsl4,Pkm,Mvk,Poglut1,Hk3,Chil3,Pfkm,Abhd10,Acnat2,Aldoc,Nt5c2
GO Process	GO:0002790	Peptide secretion	7	148	0.72	0.0179	10090.ENSMUSP00000005954,10090.ENSMUSP00000023214,10090.ENSMUSP00000025561,10090.ENSMUSP00000030010,10090.ENSMUSP00000069255,10090.ENSMUSP00000078945,10090.ENSMUSP00000099945	Bloc1s6,Dgat1,Anxa1,Abca1,Smpd3,Htt,Plek
GO Process	GO:0006721	Terpenoid metabolic process	5	68	0.91	0.0179	10090.ENSMUSP00000020329,10090.ENSMUSP00000023214,10090.ENSMUSP00000031741,10090.ENSMUSP00000059749,10090.ENSMUSP00000080531	Egfr,Dgat1,Cyp3a13,Rbp1,Fdps
GO Process	GO:0055082	Cellular chemical homeostasis	17	747	0.4	0.0184	10090.ENSMUSP00000001304,10090.ENSMUSP00000002678,10090.ENSMUSP00000029738,10090.ENSMUSP00000032895,10090.ENSMUSP00000033185,10090.ENSMUSP00000034215,10090.ENSMUSP00000038555,10090.ENSMUSP00000042918,10090.ENSMUSP00000048460,10090.ENSMUSP00000051215,10090.ENSMUSP00000053962,10090.ENSMUSP00000069255,10090.ENSMUSP00000077757,10090.ENSMUSP00000078945,10090.ENSMUSP00000083587,10090.ENSMUSP00000099411…	Ckb,Tgfb1,Gpr89,Nucb2,Hpx,Mt1,Pck2,Ccdc115,Fxyd1,Hk3,Lcn2,Smpd3,Bak1,Htt,Icam1,Tgm2,Ptprc
GO Process	GO:0006268	DNA unwinding involved in DNA replication	3	15	1.35	0.0186	10090.ENSMUSP00000000767,10090.ENSMUSP00000023353,10090.ENSMUSP00000027601	Rpa1,Mcm4,Mcm6
GO Process	GO:2000378	Negative regulation of reactive oxygen species metabolic process	5	69	0.91	0.0188	10090.ENSMUSP00000004327,10090.ENSMUSP00000033621,10090.ENSMUSP00000044665,10090.ENSMUSP00000074436,10090.ENSMUSP00000120152	G6pdx,Gla,Crp,Hp,Stat3
GO Process	GO:0050684	Regulation of mRNA processing	7	150	0.72	0.019	10090.ENSMUSP00000023460,10090.ENSMUSP00000031590,10090.ENSMUSP00000031841,10090.ENSMUSP00000038964,10090.ENSMUSP00000085763,10090.ENSMUSP00000101004,10090.ENSMUSP00000110374	Ncbp2,Rbm19,Tra2a,Rbm3,Mbnl2,Cirbp,Rbmx
GO Process	GO:0042325	Regulation of phosphorylation	28	1591	0.29	0.0198	10090.ENSMUSP00000000299,10090.ENSMUSP00000002678,10090.ENSMUSP00000008284,10090.ENSMUSP00000020329,10090.ENSMUSP00000023531,10090.ENSMUSP00000025523,10090.ENSMUSP00000025691,10090.ENSMUSP00000027639,10090.ENSMUSP00000029053,10090.ENSMUSP00000030286,10090.ENSMUSP00000033185,10090.ENSMUSP00000035077,10090.ENSMUSP00000036384,10090.ENSMUSP00000041732,10090.ENSMUSP00000046311,10090.ENSMUSP00000059678…	Itgb2,Tgfb1,Emc10,Egfr,Hcls1,Csf1r,Fas,Marco,Ptpn1,Dock7,Hpx,Ltf,Rac2,Ppp1r9b,Nenf,Zfp622,Smpd3,Bak1,Htt,Ppp2r5c,Icam1,Ccnk,Camp,Syk,Fam129a,Stat3,Iqgap1,Ptprc
GO Process	GO:0018130	Heterocycle biosynthetic process	17	755	0.4	0.0203	10090.ENSMUSP00000000767,10090.ENSMUSP00000000925,10090.ENSMUSP00000001326,10090.ENSMUSP00000002678,10090.ENSMUSP00000004145,10090.ENSMUSP00000004327,10090.ENSMUSP00000006444,10090.ENSMUSP00000020169,10090.ENSMUSP00000033634,10090.ENSMUSP00000034834,10090.ENSMUSP00000069255,10090.ENSMUSP00000078945,10090.ENSMUSP00000099409,10090.ENSMUSP00000110374,10090.ENSMUSP00000112897,10090.ENSMUSP00000120152…	Rpa1,Smarcb1,Sp1,Tgfb1,Stat5a,G6pdx,Tep1,Enpp3,Acsl4,Pkm,Smpd3,Htt,Cnp,Rbmx,Mthfd1l,Stat3,Nmrk1
GO Process	GO:0006096	Glycolytic process	4	39	1.06	0.0204	10090.ENSMUSP00000034834,10090.ENSMUSP00000051215,10090.ENSMUSP00000059801,10090.ENSMUSP00000099536	Pkm,Hk3,Pfkm,Aldoc
GO Process	GO:0051249	Regulation of lymphocyte activation	12	425	0.5	0.0204	10090.ENSMUSP00000002678,10090.ENSMUSP00000004145,10090.ENSMUSP00000005954,10090.ENSMUSP00000025561,10090.ENSMUSP00000025691,10090.ENSMUSP00000034003,10090.ENSMUSP00000036384,10090.ENSMUSP00000066359,10090.ENSMUSP00000113852,10090.ENSMUSP00000114350,10090.ENSMUSP00000127941,10090.ENSMUSP00000138350	Tgfb1,Stat5a,Bloc1s6,Anxa1,Fas,Fgl1,Rac2,Fam49b,Syk,Lgals3,Inpp5d,Ptprc
GO Process	GO:0031347	Regulation of defense response	14	554	0.45	0.021	10090.ENSMUSP00000004145,10090.ENSMUSP00000020169,10090.ENSMUSP00000020329,10090.ENSMUSP00000025561,10090.ENSMUSP00000027015,10090.ENSMUSP00000029018,10090.ENSMUSP00000029812,10090.ENSMUSP00000032779,10090.ENSMUSP00000033185,10090.ENSMUSP00000036971,10090.ENSMUSP00000064385,10090.ENSMUSP00000067002,10090.ENSMUSP00000099301,10090.ENSMUSP00000099411	Stat5a,Enpp3,Egfr,Anxa1,Casp1,Zbp1,Nfkb1,Ctsc,Hpx,Mvk,S100a8,Pld4,Vimp,Tgm2
GO Process	GO:0045596	Negative regulation of cell differentiation	17	761	0.4	0.0219	10090.ENSMUSP00000002678,10090.ENSMUSP00000004145,10090.ENSMUSP00000004202,10090.ENSMUSP00000004327,10090.ENSMUSP00000020329,10090.ENSMUSP00000025561,10090.ENSMUSP00000025691,10090.ENSMUSP00000028062,10090.ENSMUSP00000032895,10090.ENSMUSP00000035077,10090.ENSMUSP00000036747,10090.ENSMUSP00000044665,10090.ENSMUSP00000098616,10090.ENSMUSP00000111977,10090.ENSMUSP00000120152,10090.ENSMUSP00000127941…	Tgfb1,Stat5a,Dnmt1,G6pdx,Egfr,Anxa1,Fas,Vim,Nucb2,Ltf,C1qc,Crp,Ccnk,Kdm1a,Stat3,Inpp5d,Tmem176b
GO Process	GO:0048024	Regulation of mRNA splicing, via spliceosome	6	111	0.78	0.0224	10090.ENSMUSP00000031590,10090.ENSMUSP00000031841,10090.ENSMUSP00000038964,10090.ENSMUSP00000085763,10090.ENSMUSP00000101004,10090.ENSMUSP00000110374	Rbm19,Tra2a,Rbm3,Mbnl2,Cirbp,Rbmx
GO Process	GO:0050777	Negative regulation of immune response	7	155	0.7	0.0224	10090.ENSMUSP00000002678,10090.ENSMUSP00000020169,10090.ENSMUSP00000025561,10090.ENSMUSP00000099301,10090.ENSMUSP00000114350,10090.ENSMUSP00000127941,10090.ENSMUSP00000138350	Tgfb1,Enpp3,Anxa1,Vimp,Lgals3,Inpp5d,Ptprc
GO Process	GO:0008380	RNA splicing	10	312	0.55	0.0227	10090.ENSMUSP00000023460,10090.ENSMUSP00000031376,10090.ENSMUSP00000031590,10090.ENSMUSP00000031841,10090.ENSMUSP00000042658,10090.ENSMUSP00000063976,10090.ENSMUSP00000085763,10090.ENSMUSP00000088176,10090.ENSMUSP00000110374,10090.ENSMUSP00000114350	Ncbp2,Zcchc8,Rbm19,Tra2a,Hnrnpa1,Snrpc,Mbnl2,Ddx20,Rbmx,Lgals3
GO Process	GO:0042445	Hormone metabolic process	7	156	0.7	0.023	10090.ENSMUSP00000021933,10090.ENSMUSP00000023214,10090.ENSMUSP00000026012,10090.ENSMUSP00000031741,10090.ENSMUSP00000059749,10090.ENSMUSP00000073541,10090.ENSMUSP00000078945	Ctsl,Dgat1,Cyp17a1,Cyp3a13,Rbp1,Dhcr7,Htt
GO Process	GO:0019220	Regulation of phosphate metabolic process	30	1776	0.27	0.0231	10090.ENSMUSP00000000299,10090.ENSMUSP00000002678,10090.ENSMUSP00000008284,10090.ENSMUSP00000020329,10090.ENSMUSP00000023531,10090.ENSMUSP00000025523,10090.ENSMUSP00000025691,10090.ENSMUSP00000027639,10090.ENSMUSP00000029053,10090.ENSMUSP00000030286,10090.ENSMUSP00000033185,10090.ENSMUSP00000035077,10090.ENSMUSP00000036384,10090.ENSMUSP00000041732,10090.ENSMUSP00000046311,10090.ENSMUSP00000059678…	Itgb2,Tgfb1,Emc10,Egfr,Hcls1,Csf1r,Fas,Marco,Ptpn1,Dock7,Hpx,Ltf,Rac2,Ppp1r9b,Nenf,Zfp622,Smpd3,Bak1,Htt,Ppp2r5c,Icam1,Ccnk,Plek,Camp,Syk,Fam129a,Stat3,Slc25a12,Iqgap1,Ptprc
GO Process	GO:0045621	Positive regulation of lymphocyte differentiation	6	112	0.78	0.0231	10090.ENSMUSP00000002678,10090.ENSMUSP00000004145,10090.ENSMUSP00000025561,10090.ENSMUSP00000113852,10090.ENSMUSP00000127941,10090.ENSMUSP00000138350	Tgfb1,Stat5a,Anxa1,Syk,Inpp5d,Ptprc
GO Process	GO:0045765	Regulation of angiogenesis	10	313	0.55	0.0231	10090.ENSMUSP00000000299,10090.ENSMUSP00000001326,10090.ENSMUSP00000008284,10090.ENSMUSP00000015484,10090.ENSMUSP00000025561,10090.ENSMUSP00000034834,10090.ENSMUSP00000035061,10090.ENSMUSP00000107653,10090.ENSMUSP00000114350,10090.ENSMUSP00000120152	Itgb2,Sp1,Emc10,Cybb,Anxa1,Pkm,Ngp,Camp,Lgals3,Stat3
GO Process	GO:0030098	Lymphocyte differentiation	9	258	0.59	0.0233	10090.ENSMUSP00000002678,10090.ENSMUSP00000004145,10090.ENSMUSP00000025561,10090.ENSMUSP00000025691,10090.ENSMUSP00000029738,10090.ENSMUSP00000077757,10090.ENSMUSP00000113852,10090.ENSMUSP00000120152,10090.ENSMUSP00000138350	Tgfb1,Stat5a,Anxa1,Fas,Gpr89,Bak1,Syk,Stat3,Ptprc
GO Process	GO:0031175	Neuron projection development	16	697	0.41	0.0233	10090.ENSMUSP00000005954,10090.ENSMUSP00000020329,10090.ENSMUSP00000021689,10090.ENSMUSP00000023531,10090.ENSMUSP00000025523,10090.ENSMUSP00000025691,10090.ENSMUSP00000030286,10090.ENSMUSP00000033634,10090.ENSMUSP00000036384,10090.ENSMUSP00000037210,10090.ENSMUSP00000041732,10090.ENSMUSP00000078042,10090.ENSMUSP00000095832,10090.ENSMUSP00000099409,10090.ENSMUSP00000111977,10090.ENSMUSP00000128278	Bloc1s6,Egfr,Evl,Hcls1,Csf1r,Fas,Dock7,Acsl4,Rac2,Git1,Ppp1r9b,Bloc1s2,Rhog,Cnp,Kdm1a,Iqgap1
GO Process	GO:0051094	Positive regulation of developmental process	27	1533	0.29	0.0236	10090.ENSMUSP00000000299,10090.ENSMUSP00000001326,10090.ENSMUSP00000002678,10090.ENSMUSP00000004145,10090.ENSMUSP00000005954,10090.ENSMUSP00000007253,10090.ENSMUSP00000008284,10090.ENSMUSP00000015484,10090.ENSMUSP00000023531,10090.ENSMUSP00000025523,10090.ENSMUSP00000025561,10090.ENSMUSP00000026021,10090.ENSMUSP00000028062,10090.ENSMUSP00000031590,10090.ENSMUSP00000034834,10090.ENSMUSP00000035077…	Itgb2,Sp1,Tgfb1,Stat5a,Bloc1s6,Neu1,Emc10,Cybb,Hcls1,Csf1r,Anxa1,Msr1,Vim,Rbm19,Pkm,Ltf,Crp,Fdps,Camp,Kdm1a,Syk,Lgals3,Stat3,Slc25a12,Inpp5d,Iqgap1,Ptprc
GO Process	GO:0010038	Response to metal ion	11	374	0.52	0.0239	10090.ENSMUSP00000015484,10090.ENSMUSP00000020329,10090.ENSMUSP00000025691,10090.ENSMUSP00000030747,10090.ENSMUSP00000034215,10090.ENSMUSP00000044665,10090.ENSMUSP00000056669,10090.ENSMUSP00000069255,10090.ENSMUSP00000078945,10090.ENSMUSP00000122103,10090.ENSMUSP00000128278	Cybb,Egfr,Fas,Casp9,Mt1,Crp,Cd14,Smpd3,Htt,Slc25a12,Iqgap1
GO Process	GO:0071621	Granulocyte chemotaxis	5	74	0.88	0.0239	10090.ENSMUSP00000000299,10090.ENSMUSP00000025561,10090.ENSMUSP00000064385,10090.ENSMUSP00000113852,10090.ENSMUSP00000114350	Itgb2,Anxa1,S100a8,Syk,Lgals3
GO Process	GO:0045579	Positive regulation of B cell differentiation	3	17	1.29	0.024	10090.ENSMUSP00000004145,10090.ENSMUSP00000113852,10090.ENSMUSP00000127941	Stat5a,Syk,Inpp5d
GO Process	GO:0055080	Cation homeostasis	16	702	0.4	0.0246	10090.ENSMUSP00000002678,10090.ENSMUSP00000020329,10090.ENSMUSP00000029738,10090.ENSMUSP00000032895,10090.ENSMUSP00000033185,10090.ENSMUSP00000034215,10090.ENSMUSP00000035077,10090.ENSMUSP00000042918,10090.ENSMUSP00000048460,10090.ENSMUSP00000053962,10090.ENSMUSP00000069255,10090.ENSMUSP00000077757,10090.ENSMUSP00000078945,10090.ENSMUSP00000099411,10090.ENSMUSP00000111081,10090.ENSMUSP00000138350	Tgfb1,Egfr,Gpr89,Nucb2,Hpx,Mt1,Ltf,Ccdc115,Fxyd1,Lcn2,Smpd3,Bak1,Htt,Tgm2,Steap4,Ptprc
GO Process	GO:0016477	Cell migration	18	845	0.38	0.0248	10090.ENSMUSP00000000299,10090.ENSMUSP00000002678,10090.ENSMUSP00000006679,10090.ENSMUSP00000020329,10090.ENSMUSP00000025561,10090.ENSMUSP00000041732,10090.ENSMUSP00000045099,10090.ENSMUSP00000046296,10090.ENSMUSP00000064385,10090.ENSMUSP00000083587,10090.ENSMUSP00000095832,10090.ENSMUSP00000105000,10090.ENSMUSP00000113103,10090.ENSMUSP00000113852,10090.ENSMUSP00000114350,10090.ENSMUSP00000119150…	Itgb2,Tgfb1,Prtn3,Egfr,Anxa1,Ppp1r9b,Specc1l,Fmnl1,S100a8,Icam1,Rhog,Elmo3,Lemd3,Syk,Lgals3,Saa1,Iqgap1,Ptprc
GO Process	GO:0002697	Regulation of immune effector process	11	377	0.51	0.0252	10090.ENSMUSP00000000299,10090.ENSMUSP00000002678,10090.ENSMUSP00000004145,10090.ENSMUSP00000020169,10090.ENSMUSP00000025561,10090.ENSMUSP00000033185,10090.ENSMUSP00000036384,10090.ENSMUSP00000066359,10090.ENSMUSP00000113852,10090.ENSMUSP00000114350,10090.ENSMUSP00000138350	Itgb2,Tgfb1,Stat5a,Enpp3,Anxa1,Hpx,Rac2,Fam49b,Syk,Lgals3,Ptprc
GO Process	GO:0055065	Metal ion homeostasis	15	635	0.42	0.0252	10090.ENSMUSP00000002678,10090.ENSMUSP00000020329,10090.ENSMUSP00000032895,10090.ENSMUSP00000033185,10090.ENSMUSP00000034215,10090.ENSMUSP00000035077,10090.ENSMUSP00000042918,10090.ENSMUSP00000048460,10090.ENSMUSP00000053962,10090.ENSMUSP00000069255,10090.ENSMUSP00000077757,10090.ENSMUSP00000078945,10090.ENSMUSP00000099411,10090.ENSMUSP00000111081,10090.ENSMUSP00000138350	Tgfb1,Egfr,Nucb2,Hpx,Mt1,Ltf,Ccdc115,Fxyd1,Lcn2,Smpd3,Bak1,Htt,Tgm2,Steap4,Ptprc
GO Process	GO:0006928	Movement of cell or subcellular component	25	1382	0.3	0.0254	10090.ENSMUSP00000000299,10090.ENSMUSP00000002678,10090.ENSMUSP00000005954,10090.ENSMUSP00000006679,10090.ENSMUSP00000020329,10090.ENSMUSP00000021689,10090.ENSMUSP00000025523,10090.ENSMUSP00000025561,10090.ENSMUSP00000032196,10090.ENSMUSP00000036384,10090.ENSMUSP00000041732,10090.ENSMUSP00000045099,10090.ENSMUSP00000046296,10090.ENSMUSP00000064385,10090.ENSMUSP00000078042,10090.ENSMUSP00000078945…	Itgb2,Tgfb1,Bloc1s6,Prtn3,Egfr,Evl,Csf1r,Anxa1,Arl8b,Rac2,Ppp1r9b,Specc1l,Fmnl1,S100a8,Bloc1s2,Htt,Icam1,Rhog,Elmo3,Lemd3,Syk,Lgals3,Saa1,Iqgap1,Ptprc
GO Process	GO:0006091	Generation of precursor metabolites and energy	10	319	0.54	0.0255	10090.ENSMUSP00000004327,10090.ENSMUSP00000015484,10090.ENSMUSP00000023214,10090.ENSMUSP00000034834,10090.ENSMUSP00000035743,10090.ENSMUSP00000051215,10090.ENSMUSP00000059801,10090.ENSMUSP00000099536,10090.ENSMUSP00000111081,10090.ENSMUSP00000122103	G6pdx,Cybb,Dgat1,Pkm,Pygb,Hk3,Pfkm,Aldoc,Steap4,Slc25a12
GO Process	GO:0000302	Response to reactive oxygen species	8	210	0.63	0.0258	10090.ENSMUSP00000020329,10090.ENSMUSP00000020779,10090.ENSMUSP00000025561,10090.ENSMUSP00000053962,10090.ENSMUSP00000056027,10090.ENSMUSP00000069255,10090.ENSMUSP00000074436,10090.ENSMUSP00000077757	Egfr,Mpo,Anxa1,Lcn2,Sigmar1,Smpd3,Hp,Bak1
GO Process	GO:1903039	Positive regulation of leukocyte cell-cell adhesion	8	210	0.63	0.0258	10090.ENSMUSP00000000299,10090.ENSMUSP00000002678,10090.ENSMUSP00000004145,10090.ENSMUSP00000025561,10090.ENSMUSP00000066359,10090.ENSMUSP00000083587,10090.ENSMUSP00000113852,10090.ENSMUSP00000138350	Itgb2,Tgfb1,Stat5a,Anxa1,Fam49b,Icam1,Syk,Ptprc
GO Process	GO:0046631	Alpha-beta T cell activation	5	76	0.86	0.0261	10090.ENSMUSP00000002678,10090.ENSMUSP00000014686,10090.ENSMUSP00000025561,10090.ENSMUSP00000113852,10090.ENSMUSP00000120152	Tgfb1,Clec4f,Anxa1,Syk,Stat3
GO Process	GO:0071495	Cellular response to endogenous stimulus	21	1075	0.34	0.0265	10090.ENSMUSP00000001326,10090.ENSMUSP00000002678,10090.ENSMUSP00000004145,10090.ENSMUSP00000004202,10090.ENSMUSP00000015484,10090.ENSMUSP00000020329,10090.ENSMUSP00000025561,10090.ENSMUSP00000028062,10090.ENSMUSP00000029053,10090.ENSMUSP00000029812,10090.ENSMUSP00000030747,10090.ENSMUSP00000034834,10090.ENSMUSP00000037210,10090.ENSMUSP00000038555,10090.ENSMUSP00000041732,10090.ENSMUSP00000069255…	Sp1,Tgfb1,Stat5a,Dnmt1,Cybb,Egfr,Anxa1,Vim,Ptpn1,Nfkb1,Casp9,Pkm,Git1,Pck2,Ppp1r9b,Smpd3,Htt,Icam1,Camp,Stat3,Iqgap1
GO Process	GO:0042060	Wound healing	9	265	0.58	0.0268	10090.ENSMUSP00000002678,10090.ENSMUSP00000005954,10090.ENSMUSP00000020329,10090.ENSMUSP00000021689,10090.ENSMUSP00000034064,10090.ENSMUSP00000034650,10090.ENSMUSP00000037858,10090.ENSMUSP00000044665,10090.ENSMUSP00000099945	Tgfb1,Bloc1s6,Egfr,Evl,F11,Mcam,Fermt3,Crp,Plek
GO Process	GO:0051384	Response to glucocorticoid	7	162	0.68	0.0268	10090.ENSMUSP00000002678,10090.ENSMUSP00000020329,10090.ENSMUSP00000021933,10090.ENSMUSP00000025561,10090.ENSMUSP00000025691,10090.ENSMUSP00000030747,10090.ENSMUSP00000038555	Tgfb1,Egfr,Ctsl,Anxa1,Fas,Casp9,Pck2
GO Process	GO:0019432	Triglyceride biosynthetic process	3	18	1.27	0.0269	10090.ENSMUSP00000023214,10090.ENSMUSP00000033634,10090.ENSMUSP00000038555	Dgat1,Acsl4,Pck2
GO Process	GO:0110053	Regulation of actin filament organization	9	266	0.58	0.0272	10090.ENSMUSP00000014922,10090.ENSMUSP00000021689,10090.ENSMUSP00000023531,10090.ENSMUSP00000034285,10090.ENSMUSP00000045099,10090.ENSMUSP00000049440,10090.ENSMUSP00000066359,10090.ENSMUSP00000083587,10090.ENSMUSP00000099945	Fhod1,Evl,Hcls1,Cotl1,Specc1l,Arpin,Fam49b,Icam1,Plek
GO Process	GO:1990266	Neutrophil migration	5	77	0.86	0.0272	10090.ENSMUSP00000000299,10090.ENSMUSP00000006679,10090.ENSMUSP00000064385,10090.ENSMUSP00000113852,10090.ENSMUSP00000114350	Itgb2,Prtn3,S100a8,Syk,Lgals3
GO Process	GO:0044271	Cellular nitrogen compound biosynthetic process	22	1156	0.33	0.0273	10090.ENSMUSP00000000767,10090.ENSMUSP00000000925,10090.ENSMUSP00000001326,10090.ENSMUSP00000002678,10090.ENSMUSP00000004145,10090.ENSMUSP00000004327,10090.ENSMUSP00000006444,10090.ENSMUSP00000020169,10090.ENSMUSP00000020329,10090.ENSMUSP00000026537,10090.ENSMUSP00000033634,10090.ENSMUSP00000034000,10090.ENSMUSP00000034834,10090.ENSMUSP00000038964,10090.ENSMUSP00000069004,10090.ENSMUSP00000069255…	Rpa1,Smarcb1,Sp1,Tgfb1,Stat5a,G6pdx,Tep1,Enpp3,Egfr,Paox,Acsl4,Asah1,Pkm,Rbm3,Rps15,Smpd3,Htt,Cnp,Rbmx,Mthfd1l,Stat3,Nmrk1
GO Process	GO:0002696	Positive regulation of leukocyte activation	10	324	0.54	0.0277	10090.ENSMUSP00000000299,10090.ENSMUSP00000002678,10090.ENSMUSP00000004145,10090.ENSMUSP00000005954,10090.ENSMUSP00000025561,10090.ENSMUSP00000032779,10090.ENSMUSP00000066359,10090.ENSMUSP00000113852,10090.ENSMUSP00000127941,10090.ENSMUSP00000138350	Itgb2,Tgfb1,Stat5a,Bloc1s6,Anxa1,Ctsc,Fam49b,Syk,Inpp5d,Ptprc
GO Process	GO:0014070	Response to organic cyclic compound	19	930	0.36	0.0277	10090.ENSMUSP00000002678,10090.ENSMUSP00000004145,10090.ENSMUSP00000015484,10090.ENSMUSP00000020329,10090.ENSMUSP00000021933,10090.ENSMUSP00000025561,10090.ENSMUSP00000025691,10090.ENSMUSP00000027015,10090.ENSMUSP00000029812,10090.ENSMUSP00000030010,10090.ENSMUSP00000030747,10090.ENSMUSP00000034003,10090.ENSMUSP00000038555,10090.ENSMUSP00000041732,10090.ENSMUSP00000077757,10090.ENSMUSP00000078945…	Tgfb1,Stat5a,Cybb,Egfr,Ctsl,Anxa1,Fas,Casp1,Nfkb1,Abca1,Casp9,Fgl1,Pck2,Ppp1r9b,Bak1,Htt,Stat3,Slc3a2,Idi1
GO Process	GO:0002703	Regulation of leukocyte mediated immunity	8	214	0.62	0.0281	10090.ENSMUSP00000000299,10090.ENSMUSP00000002678,10090.ENSMUSP00000004145,10090.ENSMUSP00000033185,10090.ENSMUSP00000036384,10090.ENSMUSP00000066359,10090.ENSMUSP00000113852,10090.ENSMUSP00000138350	Itgb2,Tgfb1,Stat5a,Hpx,Rac2,Fam49b,Syk,Ptprc
GO Process	GO:0001934	Positive regulation of protein phosphorylation	20	1010	0.34	0.0292	10090.ENSMUSP00000002678,10090.ENSMUSP00000008284,10090.ENSMUSP00000020329,10090.ENSMUSP00000023531,10090.ENSMUSP00000025523,10090.ENSMUSP00000025691,10090.ENSMUSP00000027639,10090.ENSMUSP00000029053,10090.ENSMUSP00000030286,10090.ENSMUSP00000033185,10090.ENSMUSP00000035077,10090.ENSMUSP00000046311,10090.ENSMUSP00000059678,10090.ENSMUSP00000083587,10090.ENSMUSP00000098616,10090.ENSMUSP00000107653…	Tgfb1,Emc10,Egfr,Hcls1,Csf1r,Fas,Marco,Ptpn1,Dock7,Hpx,Ltf,Nenf,Zfp622,Icam1,Ccnk,Camp,Syk,Fam129a,Iqgap1,Ptprc
GO Process	GO:0007229	Integrin-mediated signaling pathway	5	79	0.85	0.0297	10090.ENSMUSP00000000299,10090.ENSMUSP00000037858,10090.ENSMUSP00000087947,10090.ENSMUSP00000099945,10090.ENSMUSP00000113852	Itgb2,Fermt3,Fyb,Plek,Syk
GO Process	GO:0032508	DNA duplex unwinding	5	79	0.85	0.0297	10090.ENSMUSP00000000767,10090.ENSMUSP00000023353,10090.ENSMUSP00000025561,10090.ENSMUSP00000027601,10090.ENSMUSP00000059192	Rpa1,Mcm4,Anxa1,Mcm6,Mcm3
GO Process	GO:0032680	Regulation of tumor necrosis factor production	7	166	0.67	0.0297	10090.ENSMUSP00000015484,10090.ENSMUSP00000025728,10090.ENSMUSP00000035077,10090.ENSMUSP00000056669,10090.ENSMUSP00000099301,10090.ENSMUSP00000113852,10090.ENSMUSP00000138350	Cybb,Frmd8,Ltf,Cd14,Vimp,Syk,Ptprc
GO Process	GO:1905952	Regulation of lipid localization	7	166	0.67	0.0297	10090.ENSMUSP00000023214,10090.ENSMUSP00000026021,10090.ENSMUSP00000030010,10090.ENSMUSP00000032895,10090.ENSMUSP00000033634,10090.ENSMUSP00000044665,10090.ENSMUSP00000113852	Dgat1,Msr1,Abca1,Nucb2,Acsl4,Crp,Syk
GO Process	GO:0022603	Regulation of anatomical structure morphogenesis	21	1090	0.33	0.0299	10090.ENSMUSP00000000299,10090.ENSMUSP00000001326,10090.ENSMUSP00000002678,10090.ENSMUSP00000008284,10090.ENSMUSP00000015484,10090.ENSMUSP00000023531,10090.ENSMUSP00000025523,10090.ENSMUSP00000025561,10090.ENSMUSP00000028062,10090.ENSMUSP00000034834,10090.ENSMUSP00000035061,10090.ENSMUSP00000036384,10090.ENSMUSP00000038166,10090.ENSMUSP00000046296,10090.ENSMUSP00000049440,10090.ENSMUSP00000066359…	Itgb2,Sp1,Tgfb1,Emc10,Cybb,Hcls1,Csf1r,Anxa1,Vim,Pkm,Ngp,Rac2,Poglut1,Fmnl1,Arpin,Fam49b,Icam1,Rhog,Camp,Lgals3,Stat3
GO Process	GO:0045429	Positive regulation of nitric oxide biosynthetic process	4	45	1	0.0299	10090.ENSMUSP00000000299,10090.ENSMUSP00000044665,10090.ENSMUSP00000069255,10090.ENSMUSP00000083587	Itgb2,Crp,Smpd3,Icam1
GO Process	GO:0045923	Positive regulation of fatty acid metabolic process	4	45	1	0.0299	10090.ENSMUSP00000023214,10090.ENSMUSP00000025561,10090.ENSMUSP00000032895,10090.ENSMUSP00000106480	Dgat1,Anxa1,Nucb2,Lpgat1
GO Process	GO:0046514	Ceramide catabolic process	3	19	1.25	0.0299	10090.ENSMUSP00000007253,10090.ENSMUSP00000033621,10090.ENSMUSP00000034000	Neu1,Gla,Asah1
GO Process	GO:0097756	Negative regulation of blood vessel diameter	4	45	1	0.0299	10090.ENSMUSP00000004327,10090.ENSMUSP00000044665,10090.ENSMUSP00000059977,10090.ENSMUSP00000069255	G6pdx,Crp,Ptgs1,Smpd3
GO Process	GO:0042129	Regulation of T cell proliferation	7	168	0.67	0.0312	10090.ENSMUSP00000002678,10090.ENSMUSP00000004145,10090.ENSMUSP00000025561,10090.ENSMUSP00000036384,10090.ENSMUSP00000113852,10090.ENSMUSP00000114350,10090.ENSMUSP00000138350	Tgfb1,Stat5a,Anxa1,Rac2,Syk,Lgals3,Ptprc
GO Process	GO:0031100	Animal organ regeneration	5	81	0.84	0.0319	10090.ENSMUSP00000002678,10090.ENSMUSP00000020329,10090.ENSMUSP00000034808,10090.ENSMUSP00000034834,10090.ENSMUSP00000077757	Tgfb1,Egfr,Nnmt,Pkm,Bak1
GO Process	GO:0098869	Cellular oxidant detoxification	5	81	0.84	0.0319	10090.ENSMUSP00000020779,10090.ENSMUSP00000059977,10090.ENSMUSP00000064385,10090.ENSMUSP00000074436,10090.ENSMUSP00000099301	Mpo,Ptgs1,S100a8,Hp,Vimp
GO Process	GO:0006996	Organelle organization	44	3066	0.2	0.0328	10090.ENSMUSP00000000767,10090.ENSMUSP00000000925,10090.ENSMUSP00000001566,10090.ENSMUSP00000004202,10090.ENSMUSP00000005954,10090.ENSMUSP00000006444,10090.ENSMUSP00000014922,10090.ENSMUSP00000019833,10090.ENSMUSP00000021689,10090.ENSMUSP00000023353,10090.ENSMUSP00000023531,10090.ENSMUSP00000025561,10090.ENSMUSP00000027601,10090.ENSMUSP00000028062,10090.ENSMUSP00000029053,10090.ENSMUSP00000030010…	Rpa1,Smarcb1,Tubb5,Dnmt1,Bloc1s6,Tep1,Fhod1,Fmc1,Evl,Mcm4,Hcls1,Anxa1,Mcm6,Vim,Ptpn1,Abca1,Dock7,Sec61a1,Rac2,Git1,Ppp1r9b,Ccdc115,Specc1l,Fmnl1,Hip1,Mcm3,Rps15,Smpd3,Bak1,Bloc1s2,Htt,Rhog,Cnp,Plek,Cirbp,Hp1bp3,Elmo3,Kdm1a,Lemd3,Stat3,Nos1ap,Banf1,Anp32e,Tjap1
GO Process	GO:0097190	Apoptotic signaling pathway	9	276	0.56	0.0328	10090.ENSMUSP00000002678,10090.ENSMUSP00000025691,10090.ENSMUSP00000027015,10090.ENSMUSP00000030747,10090.ENSMUSP00000053962,10090.ENSMUSP00000059033,10090.ENSMUSP00000059678,10090.ENSMUSP00000077757,10090.ENSMUSP00000078042	Tgfb1,Fas,Casp1,Casp9,Lcn2,Hip1,Zfp622,Bak1,Bloc1s2
GO Process	GO:0045649	Regulation of macrophage differentiation	3	20	1.22	0.033	10090.ENSMUSP00000002678,10090.ENSMUSP00000023531,10090.ENSMUSP00000036747	Tgfb1,Hcls1,C1qc
GO Process	GO:0033043	Regulation of organelle organization	23	1258	0.31	0.0331	10090.ENSMUSP00000000925,10090.ENSMUSP00000002678,10090.ENSMUSP00000004202,10090.ENSMUSP00000014922,10090.ENSMUSP00000021689,10090.ENSMUSP00000023531,10090.ENSMUSP00000025523,10090.ENSMUSP00000025561,10090.ENSMUSP00000025691,10090.ENSMUSP00000034285,10090.ENSMUSP00000036384,10090.ENSMUSP00000045099,10090.ENSMUSP00000049440,10090.ENSMUSP00000066359,10090.ENSMUSP00000069255,10090.ENSMUSP00000077757…	Smarcb1,Tgfb1,Dnmt1,Fhod1,Evl,Hcls1,Csf1r,Anxa1,Fas,Cotl1,Rac2,Specc1l,Arpin,Fam49b,Smpd3,Bak1,Htt,Icam1,Rhog,Plek,Rabep2,Kdm1a,Iqgap1
GO Process	GO:0097006	Regulation of plasma lipoprotein particle levels	4	47	0.98	0.0334	10090.ENSMUSP00000020779,10090.ENSMUSP00000023214,10090.ENSMUSP00000026021,10090.ENSMUSP00000030010	Mpo,Dgat1,Msr1,Abca1
GO Process	GO:0040011	Locomotion	22	1183	0.32	0.034	10090.ENSMUSP00000000299,10090.ENSMUSP00000002678,10090.ENSMUSP00000006679,10090.ENSMUSP00000020329,10090.ENSMUSP00000021689,10090.ENSMUSP00000025523,10090.ENSMUSP00000025561,10090.ENSMUSP00000036384,10090.ENSMUSP00000041732,10090.ENSMUSP00000045099,10090.ENSMUSP00000046296,10090.ENSMUSP00000049440,10090.ENSMUSP00000064385,10090.ENSMUSP00000083587,10090.ENSMUSP00000095832,10090.ENSMUSP00000105000…	Itgb2,Tgfb1,Prtn3,Egfr,Evl,Csf1r,Anxa1,Rac2,Ppp1r9b,Specc1l,Fmnl1,Arpin,S100a8,Icam1,Rhog,Elmo3,Lemd3,Syk,Lgals3,Saa1,Iqgap1,Ptprc
GO Process	GO:0050670	Regulation of lymphocyte proliferation	8	223	0.6	0.034	10090.ENSMUSP00000002678,10090.ENSMUSP00000004145,10090.ENSMUSP00000025561,10090.ENSMUSP00000036384,10090.ENSMUSP00000113852,10090.ENSMUSP00000114350,10090.ENSMUSP00000127941,10090.ENSMUSP00000138350	Tgfb1,Stat5a,Anxa1,Rac2,Syk,Lgals3,Inpp5d,Ptprc
GO Process	GO:0010628	Positive regulation of gene expression	35	2269	0.23	0.0345	10090.ENSMUSP00000000925,10090.ENSMUSP00000001326,10090.ENSMUSP00000002678,10090.ENSMUSP00000004145,10090.ENSMUSP00000004202,10090.ENSMUSP00000014922,10090.ENSMUSP00000015484,10090.ENSMUSP00000020329,10090.ENSMUSP00000023460,10090.ENSMUSP00000023531,10090.ENSMUSP00000025523,10090.ENSMUSP00000025561,10090.ENSMUSP00000025728,10090.ENSMUSP00000027015,10090.ENSMUSP00000028062,10090.ENSMUSP00000029812…	Smarcb1,Sp1,Tgfb1,Stat5a,Dnmt1,Fhod1,Cybb,Egfr,Ncbp2,Hcls1,Csf1r,Anxa1,Frmd8,Casp1,Vim,Nfkb1,Cyp3a13,Tra2a,Rbm3,Crp,Lcn2,Cd14,Pfkm,Fam49b,Bloc1s2,Rhog,Ccnk,Cirbp,Camp,Rbmx,Kdm1a,Syk,Fam129a,Stat3,Ptprc
GO Process	GO:0002791	Regulation of peptide secretion	11	399	0.49	0.0347	10090.ENSMUSP00000002678,10090.ENSMUSP00000020329,10090.ENSMUSP00000025561,10090.ENSMUSP00000027015,10090.ENSMUSP00000032895,10090.ENSMUSP00000033634,10090.ENSMUSP00000038555,10090.ENSMUSP00000056669,10090.ENSMUSP00000059801,10090.ENSMUSP00000064385,10090.ENSMUSP00000113852	Tgfb1,Egfr,Anxa1,Casp1,Nucb2,Acsl4,Pck2,Cd14,Pfkm,S100a8,Syk
GO Process	GO:0010046	Response to mycotoxin	2	4	1.75	0.0347	10090.ENSMUSP00000053962,10090.ENSMUSP00000077757	Lcn2,Bak1
GO Process	GO:1900126	Negative regulation of hyaluronan biosynthetic process	2	4	1.75	0.0347	10090.ENSMUSP00000002678,10090.ENSMUSP00000069255	Tgfb1,Smpd3
GO Process	GO:1902975	Mitotic DNA replication initiation	2	4	1.75	0.0347	10090.ENSMUSP00000023353,10090.ENSMUSP00000059192	Mcm4,Mcm3
GO Process	GO:0002262	Myeloid cell homeostasis	6	126	0.72	0.0353	10090.ENSMUSP00000001326,10090.ENSMUSP00000003910,10090.ENSMUSP00000004327,10090.ENSMUSP00000023531,10090.ENSMUSP00000025561,10090.ENSMUSP00000077757	Sp1,Dnase2a,G6pdx,Hcls1,Anxa1,Bak1
GO Process	GO:0031099	Regeneration	7	174	0.65	0.0358	10090.ENSMUSP00000002678,10090.ENSMUSP00000020329,10090.ENSMUSP00000025561,10090.ENSMUSP00000025691,10090.ENSMUSP00000034808,10090.ENSMUSP00000034834,10090.ENSMUSP00000077757	Tgfb1,Egfr,Anxa1,Fas,Nnmt,Pkm,Bak1
GO Process	GO:0006270	DNA replication initiation	3	21	1.2	0.036	10090.ENSMUSP00000023353,10090.ENSMUSP00000027601,10090.ENSMUSP00000059192	Mcm4,Mcm6,Mcm3
GO Process	GO:0043588	Skin development	8	227	0.59	0.0368	10090.ENSMUSP00000020329,10090.ENSMUSP00000021933,10090.ENSMUSP00000025561,10090.ENSMUSP00000029738,10090.ENSMUSP00000033715,10090.ENSMUSP00000034000,10090.ENSMUSP00000059977,10090.ENSMUSP00000128090	Egfr,Ctsl,Anxa1,Gpr89,Nsdhl,Asah1,Ptgs1,Tgm1
GO Process	GO:0060627	Regulation of vesicle-mediated transport	14	600	0.41	0.0368	10090.ENSMUSP00000000299,10090.ENSMUSP00000002678,10090.ENSMUSP00000006679,10090.ENSMUSP00000025561,10090.ENSMUSP00000029053,10090.ENSMUSP00000036384,10090.ENSMUSP00000037210,10090.ENSMUSP00000056669,10090.ENSMUSP00000059033,10090.ENSMUSP00000069255,10090.ENSMUSP00000107803,10090.ENSMUSP00000113852,10090.ENSMUSP00000114350,10090.ENSMUSP00000138350	Itgb2,Tgfb1,Prtn3,Anxa1,Ptpn1,Rac2,Git1,Cd14,Hip1,Smpd3,Git2,Syk,Lgals3,Ptprc
GO Process	GO:0019318	Hexose metabolic process	6	128	0.72	0.0377	10090.ENSMUSP00000004327,10090.ENSMUSP00000029046,10090.ENSMUSP00000034834,10090.ENSMUSP00000038555,10090.ENSMUSP00000051215,10090.ENSMUSP00000059801	G6pdx,Fabp5,Pkm,Pck2,Hk3,Pfkm
GO Process	GO:0042542	Response to hydrogen peroxide	6	128	0.72	0.0377	10090.ENSMUSP00000025561,10090.ENSMUSP00000053962,10090.ENSMUSP00000056027,10090.ENSMUSP00000069255,10090.ENSMUSP00000074436,10090.ENSMUSP00000077757	Anxa1,Lcn2,Sigmar1,Smpd3,Hp,Bak1
GO Process	GO:0001776	Leukocyte homeostasis	5	86	0.81	0.0387	10090.ENSMUSP00000002678,10090.ENSMUSP00000004145,10090.ENSMUSP00000025561,10090.ENSMUSP00000025691,10090.ENSMUSP00000077757	Tgfb1,Stat5a,Anxa1,Fas,Bak1
GO Process	GO:0050871	Positive regulation of B cell activation	5	86	0.81	0.0387	10090.ENSMUSP00000002678,10090.ENSMUSP00000004145,10090.ENSMUSP00000113852,10090.ENSMUSP00000127941,10090.ENSMUSP00000138350	Tgfb1,Stat5a,Syk,Inpp5d,Ptprc
GO Process	GO:0051093	Negative regulation of developmental process	20	1043	0.33	0.0387	10090.ENSMUSP00000002678,10090.ENSMUSP00000004145,10090.ENSMUSP00000004202,10090.ENSMUSP00000004327,10090.ENSMUSP00000020329,10090.ENSMUSP00000025561,10090.ENSMUSP00000025691,10090.ENSMUSP00000028062,10090.ENSMUSP00000032779,10090.ENSMUSP00000032895,10090.ENSMUSP00000035061,10090.ENSMUSP00000035077,10090.ENSMUSP00000036747,10090.ENSMUSP00000044665,10090.ENSMUSP00000049440,10090.ENSMUSP00000098616…	Tgfb1,Stat5a,Dnmt1,G6pdx,Egfr,Anxa1,Fas,Vim,Ctsc,Nucb2,Ngp,Ltf,C1qc,Crp,Arpin,Ccnk,Kdm1a,Stat3,Inpp5d,Tmem176b
GO Process	GO:1901568	Fatty acid derivative metabolic process	6	129	0.71	0.0387	10090.ENSMUSP00000023214,10090.ENSMUSP00000030069,10090.ENSMUSP00000033634,10090.ENSMUSP00000059977,10090.ENSMUSP00000060584,10090.ENSMUSP00000113852	Dgat1,Ptgr1,Acsl4,Ptgs1,Cyp2c70,Syk
GO Process	GO:0045646	Regulation of erythrocyte differentiation	4	50	0.95	0.0391	10090.ENSMUSP00000004145,10090.ENSMUSP00000111977,10090.ENSMUSP00000120152,10090.ENSMUSP00000127941	Stat5a,Kdm1a,Stat3,Inpp5d
GO Process	GO:0071364	Cellular response to epidermal growth factor stimulus	4	50	0.95	0.0391	10090.ENSMUSP00000020329,10090.ENSMUSP00000037210,10090.ENSMUSP00000041732,10090.ENSMUSP00000128278	Egfr,Git1,Ppp1r9b,Iqgap1
GO Process	GO:0008285	Negative regulation of cell population proliferation	15	680	0.39	0.0417	10090.ENSMUSP00000000925,10090.ENSMUSP00000002678,10090.ENSMUSP00000020169,10090.ENSMUSP00000021933,10090.ENSMUSP00000025523,10090.ENSMUSP00000025691,10090.ENSMUSP00000026565,10090.ENSMUSP00000044665,10090.ENSMUSP00000077342,10090.ENSMUSP00000077757,10090.ENSMUSP00000082053,10090.ENSMUSP00000088176,10090.ENSMUSP00000114350,10090.ENSMUSP00000120152,10090.ENSMUSP00000127941	Smarcb1,Tgfb1,Enpp3,Ctsl,Csf1r,Fas,Ifitm3,Crp,Skap2,Bak1,Ppp2r5c,Ddx20,Lgals3,Stat3,Inpp5d
GO Process	GO:0002449	Lymphocyte mediated immunity	6	132	0.7	0.0426	10090.ENSMUSP00000025691,10090.ENSMUSP00000032779,10090.ENSMUSP00000036747,10090.ENSMUSP00000044665,10090.ENSMUSP00000083587,10090.ENSMUSP00000127941	Fas,Ctsc,C1qc,Crp,Icam1,Inpp5d
GO Process	GO:0050864	Regulation of B cell activation	6	132	0.7	0.0426	10090.ENSMUSP00000002678,10090.ENSMUSP00000004145,10090.ENSMUSP00000025691,10090.ENSMUSP00000113852,10090.ENSMUSP00000127941,10090.ENSMUSP00000138350	Tgfb1,Stat5a,Fas,Syk,Inpp5d,Ptprc
GO Process	GO:2001233	Regulation of apoptotic signaling pathway	11	412	0.47	0.0426	10090.ENSMUSP00000025691,10090.ENSMUSP00000029053,10090.ENSMUSP00000032779,10090.ENSMUSP00000064385,10090.ENSMUSP00000077757,10090.ENSMUSP00000078945,10090.ENSMUSP00000083587,10090.ENSMUSP00000099301,10090.ENSMUSP00000111977,10090.ENSMUSP00000114350,10090.ENSMUSP00000138350	Fas,Ptpn1,Ctsc,S100a8,Bak1,Htt,Icam1,Vimp,Kdm1a,Lgals3,Ptprc
GO Process	GO:0034622	Cellular protein-containing complex assembly	15	683	0.39	0.043	10090.ENSMUSP00000000925,10090.ENSMUSP00000002678,10090.ENSMUSP00000019833,10090.ENSMUSP00000023353,10090.ENSMUSP00000023531,10090.ENSMUSP00000027601,10090.ENSMUSP00000042918,10090.ENSMUSP00000044665,10090.ENSMUSP00000059033,10090.ENSMUSP00000059192,10090.ENSMUSP00000063976,10090.ENSMUSP00000069004,10090.ENSMUSP00000088176,10090.ENSMUSP00000101453,10090.ENSMUSP00000110374	Smarcb1,Tgfb1,Fmc1,Mcm4,Hcls1,Mcm6,Ccdc115,Crp,Hip1,Mcm3,Snrpc,Rps15,Ddx20,Hp1bp3,Rbmx
GO Process	GO:0007165	Signal transduction	51	3779	0.18	0.0432	10090.ENSMUSP00000000299,10090.ENSMUSP00000002678,10090.ENSMUSP00000004145,10090.ENSMUSP00000004202,10090.ENSMUSP00000015484,10090.ENSMUSP00000020329,10090.ENSMUSP00000025523,10090.ENSMUSP00000025561,10090.ENSMUSP00000025691,10090.ENSMUSP00000026565,10090.ENSMUSP00000027015,10090.ENSMUSP00000027639,10090.ENSMUSP00000028062,10090.ENSMUSP00000029053,10090.ENSMUSP00000029812,10090.ENSMUSP00000030010…	Itgb2,Tgfb1,Stat5a,Dnmt1,Cybb,Egfr,Csf1r,Anxa1,Fas,Ifitm3,Casp1,Marco,Vim,Ptpn1,Nfkb1,Abca1,Dock7,Casp9,Nucb2,Nsdhl,Mt1,Rac2,Themis2,Git1,Fermt3,Ppp1r9b,Nenf,Lcn2,Sigmar1,Cd14,Hip1,Zfp622,Smpd3,Hp,Bak1,Bloc1s2,Htt,Ppp2r5c,Fyb,Rhog,Vimp,Tgm2,Plek,Rabep2,Syk,Lgals3,Saa1,Stat3,Inpp5d,Iqgap1,Ptprc
GO Process	GO:0023052	Signaling	54	4065	0.17	0.0432	10090.ENSMUSP00000000299,10090.ENSMUSP00000002678,10090.ENSMUSP00000004145,10090.ENSMUSP00000004202,10090.ENSMUSP00000015484,10090.ENSMUSP00000020329,10090.ENSMUSP00000023214,10090.ENSMUSP00000025523,10090.ENSMUSP00000025561,10090.ENSMUSP00000025691,10090.ENSMUSP00000026565,10090.ENSMUSP00000027015,10090.ENSMUSP00000027639,10090.ENSMUSP00000028062,10090.ENSMUSP00000029053,10090.ENSMUSP00000029812…	Itgb2,Tgfb1,Stat5a,Dnmt1,Cybb,Egfr,Dgat1,Csf1r,Anxa1,Fas,Ifitm3,Casp1,Marco,Vim,Ptpn1,Nfkb1,Abca1,Dock7,Casp9,Nucb2,Nsdhl,Mt1,Rac2,Themis2,Git1,Fermt3,Ppp1r9b,Nenf,Lcn2,Sigmar1,Cd14,Hip1,Zfp622,S100a8,Smpd3,Hp,Bak1,Bloc1s2,Htt,Ppp2r5c,Fyb,Rhog,Vimp,Tgm2,Plek,Rabep2,Syk,Lgals3,Saa1,Stat3,Dlgap4,Inpp5d,Iqgap1,Ptprc
GO Process	GO:0002695	Negative regulation of leukocyte activation	7	182	0.63	0.0436	10090.ENSMUSP00000002678,10090.ENSMUSP00000020169,10090.ENSMUSP00000025561,10090.ENSMUSP00000025691,10090.ENSMUSP00000034003,10090.ENSMUSP00000114350,10090.ENSMUSP00000127941	Tgfb1,Enpp3,Anxa1,Fas,Fgl1,Lgals3,Inpp5d
GO Process	GO:0045124	Regulation of bone resorption	4	52	0.93	0.0436	10090.ENSMUSP00000020329,10090.ENSMUSP00000025523,10090.ENSMUSP00000113852,10090.ENSMUSP00000127941	Egfr,Csf1r,Syk,Inpp5d
GO Process	GO:0072525	Pyridine-containing compound biosynthetic process	3	23	1.16	0.0436	10090.ENSMUSP00000004327,10090.ENSMUSP00000078945,10090.ENSMUSP00000125384	G6pdx,Htt,Nmrk1
GO Process	GO:1902930	Regulation of alcohol biosynthetic process	4	52	0.93	0.0436	10090.ENSMUSP00000029812,10090.ENSMUSP00000073541,10090.ENSMUSP00000080531,10090.ENSMUSP00000099945	Nfkb1,Dhcr7,Fdps,Plek
GO Process	GO:0045619	Regulation of lymphocyte differentiation	7	183	0.63	0.0446	10090.ENSMUSP00000002678,10090.ENSMUSP00000004145,10090.ENSMUSP00000025561,10090.ENSMUSP00000025691,10090.ENSMUSP00000113852,10090.ENSMUSP00000127941,10090.ENSMUSP00000138350	Tgfb1,Stat5a,Anxa1,Fas,Syk,Inpp5d,Ptprc
GO Process	GO:0060397	Growth hormone receptor signaling pathway via JAK-STAT	2	5	1.65	0.0446	10090.ENSMUSP00000004145,10090.ENSMUSP00000120152	Stat5a,Stat3
GO Process	GO:0070666	Regulation of mast cell proliferation	2	5	1.65	0.0446	10090.ENSMUSP00000004145,10090.ENSMUSP00000020169	Stat5a,Enpp3
GO Process	GO:0034654	Nucleobase-containing compound biosynthetic process	15	689	0.38	0.0456	10090.ENSMUSP00000000767,10090.ENSMUSP00000000925,10090.ENSMUSP00000001326,10090.ENSMUSP00000002678,10090.ENSMUSP00000004145,10090.ENSMUSP00000004327,10090.ENSMUSP00000006444,10090.ENSMUSP00000020169,10090.ENSMUSP00000033634,10090.ENSMUSP00000034834,10090.ENSMUSP00000069255,10090.ENSMUSP00000099409,10090.ENSMUSP00000110374,10090.ENSMUSP00000120152,10090.ENSMUSP00000125384	Rpa1,Smarcb1,Sp1,Tgfb1,Stat5a,G6pdx,Tep1,Enpp3,Acsl4,Pkm,Smpd3,Cnp,Rbmx,Stat3,Nmrk1
GO Process	GO:0043603	Cellular amide metabolic process	15	689	0.38	0.0456	10090.ENSMUSP00000004134,10090.ENSMUSP00000004327,10090.ENSMUSP00000007253,10090.ENSMUSP00000020329,10090.ENSMUSP00000023214,10090.ENSMUSP00000033621,10090.ENSMUSP00000033634,10090.ENSMUSP00000034000,10090.ENSMUSP00000036971,10090.ENSMUSP00000038964,10090.ENSMUSP00000069004,10090.ENSMUSP00000069255,10090.ENSMUSP00000078945,10090.ENSMUSP00000080256,10090.ENSMUSP00000112897	Gstm5,G6pdx,Neu1,Egfr,Dgat1,Gla,Acsl4,Asah1,Mvk,Rbm3,Rps15,Smpd3,Htt,Acnat2,Mthfd1l
GO Process	GO:0046902	Regulation of mitochondrial membrane permeability	4	53	0.92	0.0457	10090.ENSMUSP00000077757,10090.ENSMUSP00000078042,10090.ENSMUSP00000099409,10090.ENSMUSP00000120152	Bak1,Bloc1s2,Cnp,Stat3
GO Process	GO:0071375	Cellular response to peptide hormone stimulus	8	238	0.57	0.0459	10090.ENSMUSP00000001326,10090.ENSMUSP00000002678,10090.ENSMUSP00000004145,10090.ENSMUSP00000029053,10090.ENSMUSP00000029812,10090.ENSMUSP00000034834,10090.ENSMUSP00000038555,10090.ENSMUSP00000120152	Sp1,Tgfb1,Stat5a,Ptpn1,Nfkb1,Pkm,Pck2,Stat3
GO Process	GO:0007154	Cell communication	55	4179	0.17	0.0462	10090.ENSMUSP00000000299,10090.ENSMUSP00000002678,10090.ENSMUSP00000004145,10090.ENSMUSP00000004202,10090.ENSMUSP00000015484,10090.ENSMUSP00000020329,10090.ENSMUSP00000021933,10090.ENSMUSP00000023214,10090.ENSMUSP00000025523,10090.ENSMUSP00000025561,10090.ENSMUSP00000025691,10090.ENSMUSP00000026565,10090.ENSMUSP00000027015,10090.ENSMUSP00000027639,10090.ENSMUSP00000028062,10090.ENSMUSP00000029053…	Itgb2,Tgfb1,Stat5a,Dnmt1,Cybb,Egfr,Ctsl,Dgat1,Csf1r,Anxa1,Fas,Ifitm3,Casp1,Marco,Vim,Ptpn1,Nfkb1,Abca1,Dock7,Casp9,Nucb2,Nsdhl,Mt1,Rac2,Themis2,Git1,Fermt3,Ppp1r9b,Nenf,Lcn2,Sigmar1,Cd14,Hip1,Zfp622,S100a8,Smpd3,Hp,Bak1,Bloc1s2,Htt,Ppp2r5c,Fyb,Rhog,Vimp,Tgm2,Plek,Rabep2,Syk,Lgals3,Saa1,Stat3,Rnase4,Inpp5d,Iqgap1,Ptprc
GO Process	GO:0018149	Peptide cross-linking	3	24	1.14	0.0473	10090.ENSMUSP00000025561,10090.ENSMUSP00000099411,10090.ENSMUSP00000128090	Anxa1,Tgm2,Tgm1
GO Process	GO:0034614	Cellular response to reactive oxygen species	6	136	0.69	0.0473	10090.ENSMUSP00000020329,10090.ENSMUSP00000020779,10090.ENSMUSP00000025561,10090.ENSMUSP00000053962,10090.ENSMUSP00000056027,10090.ENSMUSP00000069255	Egfr,Mpo,Anxa1,Lcn2,Sigmar1,Smpd3
GO Process	GO:0044275	Cellular carbohydrate catabolic process	3	24	1.14	0.0473	10090.ENSMUSP00000035743,10090.ENSMUSP00000059801,10090.ENSMUSP00000065282	Pygb,Pfkm,Abhd10
GO Process	GO:0019438	Aromatic compound biosynthetic process	16	769	0.36	0.049	10090.ENSMUSP00000000767,10090.ENSMUSP00000000925,10090.ENSMUSP00000001326,10090.ENSMUSP00000002678,10090.ENSMUSP00000004145,10090.ENSMUSP00000004327,10090.ENSMUSP00000006444,10090.ENSMUSP00000020169,10090.ENSMUSP00000033634,10090.ENSMUSP00000034834,10090.ENSMUSP00000069255,10090.ENSMUSP00000099409,10090.ENSMUSP00000110374,10090.ENSMUSP00000112897,10090.ENSMUSP00000120152,10090.ENSMUSP00000125384	Rpa1,Smarcb1,Sp1,Tgfb1,Stat5a,G6pdx,Tep1,Enpp3,Acsl4,Pkm,Smpd3,Cnp,Rbmx,Mthfd1l,Stat3,Nmrk1
GO Process	GO:0009891	Positive regulation of biosynthetic process	31	1984	0.24	0.0497	10090.ENSMUSP00000000299,10090.ENSMUSP00000000925,10090.ENSMUSP00000001326,10090.ENSMUSP00000002678,10090.ENSMUSP00000004145,10090.ENSMUSP00000014922,10090.ENSMUSP00000020329,10090.ENSMUSP00000023214,10090.ENSMUSP00000023531,10090.ENSMUSP00000025561,10090.ENSMUSP00000026012,10090.ENSMUSP00000026537,10090.ENSMUSP00000028062,10090.ENSMUSP00000029812,10090.ENSMUSP00000038964,10090.ENSMUSP00000044665…	Itgb2,Smarcb1,Sp1,Tgfb1,Stat5a,Fhod1,Egfr,Dgat1,Hcls1,Anxa1,Cyp17a1,Paox,Vim,Nfkb1,Rbm3,Crp,Pfkm,Smpd3,Bloc1s2,Fdps,Icam1,Rhog,Ccnk,Cirbp,Lpgat1,Rbmx,Kdm1a,Syk,Fam129a,Stat3,Slc25a12
GO Process	GO:0034612	Response to tumor necrosis factor	7	188	0.62	0.0497	10090.ENSMUSP00000025691,10090.ENSMUSP00000029812,10090.ENSMUSP00000034000,10090.ENSMUSP00000053962,10090.ENSMUSP00000056669,10090.ENSMUSP00000069255,10090.ENSMUSP00000107653	Fas,Nfkb1,Asah1,Lcn2,Cd14,Smpd3,Camp
GO Function	GO:0005488	Binding	151	11199	0.18	6.69e-10	10090.ENSMUSP00000000299,10090.ENSMUSP00000000767,10090.ENSMUSP00000000925,10090.ENSMUSP00000001304,10090.ENSMUSP00000001326,10090.ENSMUSP00000001566,10090.ENSMUSP00000002678,10090.ENSMUSP00000004134,10090.ENSMUSP00000004145,10090.ENSMUSP00000004202,10090.ENSMUSP00000004327,10090.ENSMUSP00000005954,10090.ENSMUSP00000006444,10090.ENSMUSP00000006679,10090.ENSMUSP00000014686,10090.ENSMUSP00000014922…	Itgb2,Rpa1,Smarcb1,Ckb,Sp1,Tubb5,Tgfb1,Gstm5,Stat5a,Dnmt1,G6pdx,Bloc1s6,Tep1,Prtn3,Clec4f,Fhod1,Cybb,Enpp3,Egfr,Mpo,Evl,Ctsl,Dgat1,Mcm4,Sdf2l1,Ncbp2,Hcls1,Me2,Csf1r,Anxa1,Fas,Cyp17a1,Msr1,Casp1,Mcm6,Marco,Vim,Cd302,Zbp1,Fabp5,Ptpn1,Nfkb1,Abca1,Dock7,Casp9,Zcchc8,Oasl1,Rbm19,Cyp3a13,Tra2a,Sec61a1,Arl8b,Ctsc,Nucb2,Hpx,Gla,Acsl4,Asah1,Fgl1,F11,Mt1,Cotl1,Pkm,Ltf,Pygb,Rac2,Mvk,Git1,Fermt3,Pck2,Rbm3,Pp…
GO Function	GO:0003824	Catalytic activity	92	5224	0.29	4.67e-09	10090.ENSMUSP00000001304,10090.ENSMUSP00000001566,10090.ENSMUSP00000003445,10090.ENSMUSP00000003910,10090.ENSMUSP00000004134,10090.ENSMUSP00000004202,10090.ENSMUSP00000004327,10090.ENSMUSP00000006444,10090.ENSMUSP00000006679,10090.ENSMUSP00000007253,10090.ENSMUSP00000015484,10090.ENSMUSP00000019283,10090.ENSMUSP00000020169,10090.ENSMUSP00000020329,10090.ENSMUSP00000020779,10090.ENSMUSP00000021048…	Ckb,Tubb5,Fkbp11,Dnase2a,Gstm5,Dnmt1,G6pdx,Tep1,Prtn3,Neu1,Cybb,Isyna1,Enpp3,Egfr,Mpo,Ftsj3,Ctsl,Dgat1,Mcm4,Sdf2l1,Ppil2,Me2,Csf1r,Anxa1,Cyp17a1,Paox,Casp1,Mcm6,Ptpn1,Abca1,Ptgr1,Casp9,Oasl1,Cyp3a13,Plbd1,Ctsc,Gla,Acsl4,Nsdhl,Asah1,F11,Nnmt,Pkm,Ltf,Pygb,Rac2,Mvk,Poglut1,Pck2,Naa30,Ppp1r9b,Eri3,Colgalt1,Metap1d,Acmsd,Hk3,Chil3,Sdsl,Mcm3,Pfkm,Ulk3,Ptgs1,Cyp2c70,Abhd10,Pld4,Smpd3,Dhcr7,Hp,Acnat2,Fdp…
GO Function	GO:0042802	Identical protein binding	45	1962	0.41	5.48e-06	10090.ENSMUSP00000001326,10090.ENSMUSP00000002678,10090.ENSMUSP00000004134,10090.ENSMUSP00000004327,10090.ENSMUSP00000005954,10090.ENSMUSP00000014922,10090.ENSMUSP00000020329,10090.ENSMUSP00000025523,10090.ENSMUSP00000025561,10090.ENSMUSP00000025691,10090.ENSMUSP00000027015,10090.ENSMUSP00000027601,10090.ENSMUSP00000028062,10090.ENSMUSP00000029018,10090.ENSMUSP00000029046,10090.ENSMUSP00000029812…	Sp1,Tgfb1,Gstm5,G6pdx,Bloc1s6,Fhod1,Egfr,Csf1r,Anxa1,Fas,Casp1,Mcm6,Vim,Zbp1,Fabp5,Nfkb1,Casp9,Tra2a,Ctsc,Gla,F11,Pkm,Pygb,Mvk,Git1,Crp,Lcn2,Sigmar1,Sdsl,Hip1,Pfkm,Snrpc,Smpd3,Hp,Bak1,Htt,Lyz2,Tgm2,Aldoc,Plek,Rbmx,Mthfd1l,Stat3,Slc25a12,Banf1
GO Function	GO:0019899	Enzyme binding	48	2277	0.37	1.56e-05	10090.ENSMUSP00000000299,10090.ENSMUSP00000001304,10090.ENSMUSP00000001326,10090.ENSMUSP00000001566,10090.ENSMUSP00000002678,10090.ENSMUSP00000004134,10090.ENSMUSP00000004202,10090.ENSMUSP00000006444,10090.ENSMUSP00000006679,10090.ENSMUSP00000020329,10090.ENSMUSP00000023453,10090.ENSMUSP00000023531,10090.ENSMUSP00000025523,10090.ENSMUSP00000025691,10090.ENSMUSP00000027015,10090.ENSMUSP00000028062…	Itgb2,Ckb,Sp1,Tubb5,Tgfb1,Gstm5,Dnmt1,Tep1,Prtn3,Egfr,Sdf2l1,Hcls1,Csf1r,Fas,Casp1,Vim,Ptpn1,Nfkb1,Abca1,Dock7,Casp9,Ctsc,Nucb2,Cotl1,Rac2,Git1,Ppp1r9b,Fmnl1,Fxyd1,Hk3,Lcn2,Pfkm,Fam49b,Htt,Ddx20,Rhog,Ccnk,Vimp,Plek,Elmo3,Kdm1a,Syk,Lgals3,Stat3,Nos1ap,Banf1,Iqgap1,Ptprc
GO Function	GO:0044877	Protein-containing complex binding	35	1411	0.44	3.71e-05	10090.ENSMUSP00000000299,10090.ENSMUSP00000001566,10090.ENSMUSP00000002678,10090.ENSMUSP00000005954,10090.ENSMUSP00000014922,10090.ENSMUSP00000020329,10090.ENSMUSP00000021933,10090.ENSMUSP00000023531,10090.ENSMUSP00000025691,10090.ENSMUSP00000026021,10090.ENSMUSP00000028062,10090.ENSMUSP00000029053,10090.ENSMUSP00000029812,10090.ENSMUSP00000030010,10090.ENSMUSP00000032168,10090.ENSMUSP00000034285…	Itgb2,Tubb5,Tgfb1,Bloc1s6,Fhod1,Egfr,Ctsl,Hcls1,Fas,Msr1,Vim,Ptpn1,Nfkb1,Abca1,Sec61a1,Cotl1,Git1,Fermt3,Rbm3,Ppp1r9b,Crp,Fmnl1,Hip1,Snrpc,Fam49b,Bak1,Icam1,Fyb,Aldoc,Hp1bp3,Git2,Syk,Lgals3,Iqgap1,Ptprc
GO Function	GO:0005515	Protein binding	96	6764	0.2	7.57e-05	10090.ENSMUSP00000000299,10090.ENSMUSP00000000925,10090.ENSMUSP00000001304,10090.ENSMUSP00000001326,10090.ENSMUSP00000001566,10090.ENSMUSP00000002678,10090.ENSMUSP00000004134,10090.ENSMUSP00000004202,10090.ENSMUSP00000004327,10090.ENSMUSP00000005954,10090.ENSMUSP00000006444,10090.ENSMUSP00000006679,10090.ENSMUSP00000014922,10090.ENSMUSP00000015484,10090.ENSMUSP00000020329,10090.ENSMUSP00000021689…	Itgb2,Smarcb1,Ckb,Sp1,Tubb5,Tgfb1,Gstm5,Dnmt1,G6pdx,Bloc1s6,Tep1,Prtn3,Fhod1,Cybb,Egfr,Evl,Ctsl,Sdf2l1,Hcls1,Csf1r,Anxa1,Fas,Casp1,Mcm6,Marco,Vim,Zbp1,Fabp5,Ptpn1,Nfkb1,Abca1,Dock7,Casp9,Tra2a,Arl8b,Ctsc,Nucb2,Gla,Asah1,Fgl1,F11,Cotl1,Pkm,Pygb,Rac2,Mvk,Git1,Fermt3,Ppp1r9b,Ccdc115,Crp,Specc1l,Fmnl1,Nenf,Fxyd1,Hk3,Lcn2,Sigmar1,Sdsl,Hip1,Pfkm,Snrpc,S100a8,Fam49b,Smpd3,Hp,Bak1,Bloc1s2,Htt,Icam1,Ddx20…
GO Function	GO:0097159	Organic cyclic compound binding	73	4858	0.22	0.00079	10090.ENSMUSP00000000767,10090.ENSMUSP00000000925,10090.ENSMUSP00000001304,10090.ENSMUSP00000001326,10090.ENSMUSP00000001566,10090.ENSMUSP00000004145,10090.ENSMUSP00000004202,10090.ENSMUSP00000004327,10090.ENSMUSP00000006444,10090.ENSMUSP00000015484,10090.ENSMUSP00000020169,10090.ENSMUSP00000020329,10090.ENSMUSP00000020779,10090.ENSMUSP00000023353,10090.ENSMUSP00000023460,10090.ENSMUSP00000025439…	Rpa1,Smarcb1,Ckb,Sp1,Tubb5,Stat5a,Dnmt1,G6pdx,Tep1,Cybb,Enpp3,Egfr,Mpo,Mcm4,Ncbp2,Me2,Csf1r,Anxa1,Cyp17a1,Mcm6,Vim,Zbp1,Nfkb1,Abca1,Zcchc8,Oasl1,Rbm19,Cyp3a13,Tra2a,Arl8b,Nucb2,Hpx,Acsl4,Pkm,Pygb,Rac2,Mvk,Pck2,Rbm3,Hnrnpa1,Eri3,Crp,Hk3,Lcn2,Mcm3,Zfp622,Pfkm,Ulk3,Ptgs1,Cyp2c70,Snrpc,Rps15,Dhcr7,Htt,Mbnl2,Ddx20,Rhog,Cnp,Tgm2,Cirbp,Hp1bp3,Rbmx,Steap4,Kdm1a,Mthfd1l,Lemd3,Syk,Stat3,Nmrk1,Banf1,Rnase4,…
GO Function	GO:1901363	Heterocyclic compound binding	72	4771	0.23	0.00079	10090.ENSMUSP00000000767,10090.ENSMUSP00000000925,10090.ENSMUSP00000001304,10090.ENSMUSP00000001326,10090.ENSMUSP00000001566,10090.ENSMUSP00000004145,10090.ENSMUSP00000004202,10090.ENSMUSP00000004327,10090.ENSMUSP00000006444,10090.ENSMUSP00000015484,10090.ENSMUSP00000020169,10090.ENSMUSP00000020329,10090.ENSMUSP00000020779,10090.ENSMUSP00000023353,10090.ENSMUSP00000023460,10090.ENSMUSP00000025439…	Rpa1,Smarcb1,Ckb,Sp1,Tubb5,Stat5a,Dnmt1,G6pdx,Tep1,Cybb,Enpp3,Egfr,Mpo,Mcm4,Ncbp2,Me2,Csf1r,Anxa1,Cyp17a1,Mcm6,Vim,Zbp1,Nfkb1,Abca1,Zcchc8,Oasl1,Rbm19,Cyp3a13,Tra2a,Arl8b,Nucb2,Hpx,Acsl4,Pkm,Pygb,Rac2,Mvk,Pck2,Rbm3,Hnrnpa1,Eri3,Hk3,Lcn2,Mcm3,Zfp622,Pfkm,Ulk3,Ptgs1,Cyp2c70,Snrpc,Rps15,Dhcr7,Htt,Mbnl2,Ddx20,Rhog,Cnp,Tgm2,Cirbp,Hp1bp3,Rbmx,Steap4,Kdm1a,Mthfd1l,Lemd3,Syk,Stat3,Nmrk1,Banf1,Rnase4,Slc3…
GO Function	GO:0043167	Ion binding	78	5439	0.2	0.0014	10090.ENSMUSP00000000299,10090.ENSMUSP00000000767,10090.ENSMUSP00000001304,10090.ENSMUSP00000001326,10090.ENSMUSP00000001566,10090.ENSMUSP00000004134,10090.ENSMUSP00000004145,10090.ENSMUSP00000004202,10090.ENSMUSP00000006444,10090.ENSMUSP00000015484,10090.ENSMUSP00000020169,10090.ENSMUSP00000020329,10090.ENSMUSP00000020779,10090.ENSMUSP00000023214,10090.ENSMUSP00000023353,10090.ENSMUSP00000025439…	Itgb2,Rpa1,Ckb,Sp1,Tubb5,Gstm5,Stat5a,Dnmt1,Tep1,Cybb,Enpp3,Egfr,Mpo,Dgat1,Mcm4,Me2,Csf1r,Anxa1,Cyp17a1,Mcm6,Fabp5,Ptpn1,Abca1,Zcchc8,Cyp3a13,Arl8b,Ctsc,Nucb2,Hpx,Acsl4,F11,Mt1,Pkm,Ltf,Pygb,Rac2,Mvk,Git1,Pck2,Eri3,Crp,Nenf,Metap1d,Acmsd,Hk3,Lcn2,Hip1,Mcm3,Zfp622,Pfkm,Ulk3,Ptgs1,Cyp2c70,Snrpc,S100a8,Smpd3,Bak1,Fdps,Mbnl2,Ddx20,Ncf4,Rhog,Tgm2,Plek,Git2,Rcn2,Steap4,Kdm1a,Mthfd1l,Syk,Saa1,Slc25a12,Nm…
GO Function	GO:0036094	Small molecule binding	42	2406	0.29	0.007	10090.ENSMUSP00000001304,10090.ENSMUSP00000001566,10090.ENSMUSP00000004202,10090.ENSMUSP00000004327,10090.ENSMUSP00000006444,10090.ENSMUSP00000014686,10090.ENSMUSP00000015484,10090.ENSMUSP00000020329,10090.ENSMUSP00000023214,10090.ENSMUSP00000023353,10090.ENSMUSP00000025439,10090.ENSMUSP00000025523,10090.ENSMUSP00000027601,10090.ENSMUSP00000029046,10090.ENSMUSP00000030010,10090.ENSMUSP00000032196…	Ckb,Tubb5,Dnmt1,G6pdx,Tep1,Clec4f,Cybb,Egfr,Dgat1,Mcm4,Me2,Csf1r,Mcm6,Fabp5,Abca1,Arl8b,Acsl4,Pkm,Pygb,Rac2,Mvk,Pck2,Crp,Hk3,Lcn2,Mcm3,Rbp1,Pfkm,Ulk3,S100a8,Dhcr7,Ddx20,Rhog,Cnp,Tgm2,Steap4,Kdm1a,Mthfd1l,Syk,Lgals3,Nmrk1,Nt5c2
GO Function	GO:0016787	Hydrolase activity	40	2263	0.29	0.0076	10090.ENSMUSP00000001566,10090.ENSMUSP00000003910,10090.ENSMUSP00000006679,10090.ENSMUSP00000007253,10090.ENSMUSP00000020169,10090.ENSMUSP00000021933,10090.ENSMUSP00000023353,10090.ENSMUSP00000025561,10090.ENSMUSP00000027015,10090.ENSMUSP00000027601,10090.ENSMUSP00000029053,10090.ENSMUSP00000030010,10090.ENSMUSP00000030747,10090.ENSMUSP00000032336,10090.ENSMUSP00000032779,10090.ENSMUSP00000033621…	Tubb5,Dnase2a,Prtn3,Neu1,Enpp3,Ctsl,Mcm4,Anxa1,Casp1,Mcm6,Ptpn1,Abca1,Casp9,Plbd1,Ctsc,Gla,Asah1,F11,Ltf,Rac2,Eri3,Metap1d,Acmsd,Chil3,Mcm3,Abhd10,Pld4,Smpd3,Hp,Acnat2,Ddx20,Lyz2,Rhog,Cnp,Naaa,Rnase4,Inpp5d,Nt5c2,Idi1,Ptprc
GO Function	GO:0043168	Anion binding	45	2678	0.27	0.0076	10090.ENSMUSP00000001304,10090.ENSMUSP00000001566,10090.ENSMUSP00000004134,10090.ENSMUSP00000004145,10090.ENSMUSP00000006444,10090.ENSMUSP00000015484,10090.ENSMUSP00000020329,10090.ENSMUSP00000020779,10090.ENSMUSP00000023214,10090.ENSMUSP00000023353,10090.ENSMUSP00000025523,10090.ENSMUSP00000025561,10090.ENSMUSP00000027601,10090.ENSMUSP00000029046,10090.ENSMUSP00000030010,10090.ENSMUSP00000032196…	Ckb,Tubb5,Gstm5,Stat5a,Tep1,Cybb,Egfr,Mpo,Dgat1,Mcm4,Csf1r,Anxa1,Mcm6,Fabp5,Abca1,Arl8b,Ctsc,Acsl4,F11,Pkm,Ltf,Pygb,Rac2,Mvk,Pck2,Hk3,Lcn2,Hip1,Mcm3,Pfkm,Ulk3,S100a8,Ddx20,Ncf4,Rhog,Tgm2,Plek,Steap4,Kdm1a,Mthfd1l,Syk,Saa1,Nmrk1,Iqgap1,Ptprc
GO Function	GO:0019904	Protein domain specific binding	20	778	0.46	0.0079	10090.ENSMUSP00000001326,10090.ENSMUSP00000001566,10090.ENSMUSP00000004202,10090.ENSMUSP00000014922,10090.ENSMUSP00000021689,10090.ENSMUSP00000023531,10090.ENSMUSP00000027015,10090.ENSMUSP00000028062,10090.ENSMUSP00000030747,10090.ENSMUSP00000077757,10090.ENSMUSP00000088176,10090.ENSMUSP00000099411,10090.ENSMUSP00000105000,10090.ENSMUSP00000110374,10090.ENSMUSP00000113852,10090.ENSMUSP00000125251…	Sp1,Tubb5,Dnmt1,Fhod1,Evl,Hcls1,Casp1,Vim,Casp9,Bak1,Ddx20,Tgm2,Elmo3,Rbmx,Syk,Nos1ap,Banf1,Dlgap4,Inpp5d,Iqgap1
GO Function	GO:0019902	Phosphatase binding	10	216	0.71	0.0082	10090.ENSMUSP00000020329,10090.ENSMUSP00000025523,10090.ENSMUSP00000028062,10090.ENSMUSP00000029053,10090.ENSMUSP00000032779,10090.ENSMUSP00000041732,10090.ENSMUSP00000113852,10090.ENSMUSP00000114350,10090.ENSMUSP00000120152,10090.ENSMUSP00000128278	Egfr,Csf1r,Vim,Ptpn1,Ctsc,Ppp1r9b,Syk,Lgals3,Stat3,Iqgap1
GO Function	GO:0020037	Heme binding	8	131	0.83	0.0082	10090.ENSMUSP00000015484,10090.ENSMUSP00000020779,10090.ENSMUSP00000026012,10090.ENSMUSP00000031741,10090.ENSMUSP00000033185,10090.ENSMUSP00000059977,10090.ENSMUSP00000060584,10090.ENSMUSP00000111081	Cybb,Mpo,Cyp17a1,Cyp3a13,Hpx,Ptgs1,Cyp2c70,Steap4
GO Function	GO:0016830	Carbon-carbon lyase activity	5	48	1.06	0.0205	10090.ENSMUSP00000025439,10090.ENSMUSP00000026012,10090.ENSMUSP00000038555,10090.ENSMUSP00000048482,10090.ENSMUSP00000099536	Me2,Cyp17a1,Pck2,Acmsd,Aldoc
GO Function	GO:0051015	Actin filament binding	9	200	0.7	0.0205	10090.ENSMUSP00000005954,10090.ENSMUSP00000014922,10090.ENSMUSP00000020329,10090.ENSMUSP00000023531,10090.ENSMUSP00000034285,10090.ENSMUSP00000041732,10090.ENSMUSP00000046296,10090.ENSMUSP00000059033,10090.ENSMUSP00000128278	Bloc1s6,Fhod1,Egfr,Hcls1,Cotl1,Ppp1r9b,Fmnl1,Hip1,Iqgap1
GO Function	GO:0019900	Kinase binding	19	792	0.43	0.0208	10090.ENSMUSP00000000299,10090.ENSMUSP00000020329,10090.ENSMUSP00000023531,10090.ENSMUSP00000025691,10090.ENSMUSP00000027015,10090.ENSMUSP00000028062,10090.ENSMUSP00000029053,10090.ENSMUSP00000030747,10090.ENSMUSP00000036384,10090.ENSMUSP00000041732,10090.ENSMUSP00000059801,10090.ENSMUSP00000078945,10090.ENSMUSP00000095832,10090.ENSMUSP00000098616,10090.ENSMUSP00000099945,10090.ENSMUSP00000113852…	Itgb2,Egfr,Hcls1,Fas,Casp1,Vim,Ptpn1,Casp9,Rac2,Ppp1r9b,Pfkm,Htt,Rhog,Ccnk,Plek,Syk,Stat3,Iqgap1,Ptprc
GO Function	GO:0019903	Protein phosphatase binding	8	172	0.71	0.035	10090.ENSMUSP00000020329,10090.ENSMUSP00000025523,10090.ENSMUSP00000028062,10090.ENSMUSP00000029053,10090.ENSMUSP00000041732,10090.ENSMUSP00000114350,10090.ENSMUSP00000120152,10090.ENSMUSP00000128278	Egfr,Csf1r,Vim,Ptpn1,Ppp1r9b,Lgals3,Stat3,Iqgap1
GO Function	GO:0005522	Profilin binding	3	12	1.44	0.0449	10090.ENSMUSP00000021689,10090.ENSMUSP00000046296,10090.ENSMUSP00000078945	Evl,Fmnl1,Htt
GO Component	GO:0110165	Cellular anatomical entity	194	15632	0.14	1.15e-20	10090.ENSMUSP00000000299,10090.ENSMUSP00000000767,10090.ENSMUSP00000000925,10090.ENSMUSP00000001304,10090.ENSMUSP00000001326,10090.ENSMUSP00000001566,10090.ENSMUSP00000002678,10090.ENSMUSP00000003445,10090.ENSMUSP00000003910,10090.ENSMUSP00000004134,10090.ENSMUSP00000004145,10090.ENSMUSP00000004202,10090.ENSMUSP00000004327,10090.ENSMUSP00000005954,10090.ENSMUSP00000006035,10090.ENSMUSP00000006444…	Itgb2,Rpa1,Smarcb1,Ckb,Sp1,Tubb5,Tgfb1,Fkbp11,Dnase2a,Gstm5,Stat5a,Dnmt1,G6pdx,Bloc1s6,Ergic3,Tep1,Prtn3,Itih3,Neu1,Emc10,Clec4f,Fhod1,Cybb,Isyna1,Fmc1,Enpp3,Egfr,Mpo,Ftsj3,Serpina3n,Evl,Ssr1,Ctsl,Dgat1,Mcm4,Sdf2l1,Ppil2,Ncbp2,Hcls1,Me2,Csf1r,Anxa1,Fas,Frmd8,Cyp17a1,Msr1,Paox,Ifitm3,Casp1,Mcm6,Marco,Vim,Cd302,Zbp1,Fabp5,Ptpn1,Gpr89,Nfkb1,Abca1,Orm1,Ptgr1,Dock7,Casp9,Zcchc8,Oasl1,Rbm19,Cyp3a13,Tra…
GO Component	GO:0005622	Intracellular	170	12596	0.18	3.04e-15	10090.ENSMUSP00000000767,10090.ENSMUSP00000000925,10090.ENSMUSP00000001304,10090.ENSMUSP00000001326,10090.ENSMUSP00000001566,10090.ENSMUSP00000002678,10090.ENSMUSP00000003910,10090.ENSMUSP00000004134,10090.ENSMUSP00000004145,10090.ENSMUSP00000004202,10090.ENSMUSP00000004327,10090.ENSMUSP00000005954,10090.ENSMUSP00000006035,10090.ENSMUSP00000006444,10090.ENSMUSP00000006679,10090.ENSMUSP00000007253…	Rpa1,Smarcb1,Ckb,Sp1,Tubb5,Tgfb1,Dnase2a,Gstm5,Stat5a,Dnmt1,G6pdx,Bloc1s6,Ergic3,Tep1,Prtn3,Neu1,Fhod1,Cybb,Isyna1,Fmc1,Enpp3,Egfr,Mpo,Ftsj3,Evl,Ssr1,Ctsl,Dgat1,Mcm4,Sdf2l1,Ppil2,Ncbp2,Hcls1,Me2,Csf1r,Anxa1,Fas,Frmd8,Cyp17a1,Msr1,Paox,Ifitm3,Casp1,Mcm6,Marco,Vim,Cd302,Zbp1,Fabp5,Ptpn1,Gpr89,Nfkb1,Abca1,Ptgr1,Casp9,Zcchc8,Oasl1,Rbm19,Tra2a,Sec61a1,Arl8b,Plbd1,Ctsc,Nucb2,Gla,Acsl4,Nsdhl,Asah1,Mt1,C…
GO Component	GO:0043227	Membrane-bounded organelle	153	10370	0.22	3.04e-15	10090.ENSMUSP00000000767,10090.ENSMUSP00000000925,10090.ENSMUSP00000001304,10090.ENSMUSP00000001326,10090.ENSMUSP00000001566,10090.ENSMUSP00000002678,10090.ENSMUSP00000003910,10090.ENSMUSP00000004145,10090.ENSMUSP00000004202,10090.ENSMUSP00000004327,10090.ENSMUSP00000005954,10090.ENSMUSP00000006035,10090.ENSMUSP00000006444,10090.ENSMUSP00000006679,10090.ENSMUSP00000007253,10090.ENSMUSP00000008284…	Rpa1,Smarcb1,Ckb,Sp1,Tubb5,Tgfb1,Dnase2a,Stat5a,Dnmt1,G6pdx,Bloc1s6,Ergic3,Tep1,Prtn3,Neu1,Emc10,Fhod1,Cybb,Fmc1,Egfr,Mpo,Ftsj3,Evl,Ssr1,Ctsl,Dgat1,Mcm4,Sdf2l1,Ppil2,Ncbp2,Hcls1,Me2,Csf1r,Anxa1,Fas,Cyp17a1,Msr1,Paox,Ifitm3,Casp1,Mcm6,Vim,Zbp1,Fabp5,Ptpn1,Gpr89,Nfkb1,Abca1,Casp9,Zcchc8,Oasl1,Rbm19,Cyp3a13,Tra2a,Sec61a1,Arl8b,Plbd1,Ctsc,Nucb2,Gla,Acsl4,Nsdhl,Asah1,Mt1,Cotl1,Mcam,Pkm,Ngp,Ltf,Rac2,Th…
GO Component	GO:0043226	Organelle	161	11550	0.19	1.07e-14	10090.ENSMUSP00000000767,10090.ENSMUSP00000000925,10090.ENSMUSP00000001304,10090.ENSMUSP00000001326,10090.ENSMUSP00000001566,10090.ENSMUSP00000002678,10090.ENSMUSP00000003910,10090.ENSMUSP00000004134,10090.ENSMUSP00000004145,10090.ENSMUSP00000004202,10090.ENSMUSP00000004327,10090.ENSMUSP00000005954,10090.ENSMUSP00000006035,10090.ENSMUSP00000006444,10090.ENSMUSP00000006679,10090.ENSMUSP00000007253…	Rpa1,Smarcb1,Ckb,Sp1,Tubb5,Tgfb1,Dnase2a,Gstm5,Stat5a,Dnmt1,G6pdx,Bloc1s6,Ergic3,Tep1,Prtn3,Neu1,Emc10,Fhod1,Cybb,Fmc1,Egfr,Mpo,Ftsj3,Evl,Ssr1,Ctsl,Dgat1,Mcm4,Sdf2l1,Ppil2,Ncbp2,Hcls1,Me2,Csf1r,Anxa1,Fas,Frmd8,Cyp17a1,Msr1,Paox,Ifitm3,Casp1,Mcm6,Vim,Zbp1,Fabp5,Ptpn1,Gpr89,Nfkb1,Abca1,Casp9,Zcchc8,Oasl1,Rbm19,Cyp3a13,Tra2a,Sec61a1,Arl8b,Plbd1,Ctsc,Nucb2,Gla,Acsl4,Nsdhl,Asah1,Mt1,Cotl1,Mcam,Pkm,Ngp…
GO Component	GO:0005737	Cytoplasm	150	10283	0.21	2.94e-14	10090.ENSMUSP00000001304,10090.ENSMUSP00000001326,10090.ENSMUSP00000001566,10090.ENSMUSP00000002678,10090.ENSMUSP00000003910,10090.ENSMUSP00000004134,10090.ENSMUSP00000004145,10090.ENSMUSP00000004202,10090.ENSMUSP00000004327,10090.ENSMUSP00000005954,10090.ENSMUSP00000006035,10090.ENSMUSP00000006444,10090.ENSMUSP00000006679,10090.ENSMUSP00000007253,10090.ENSMUSP00000014922,10090.ENSMUSP00000015484…	Ckb,Sp1,Tubb5,Tgfb1,Dnase2a,Gstm5,Stat5a,Dnmt1,G6pdx,Bloc1s6,Ergic3,Tep1,Prtn3,Neu1,Fhod1,Cybb,Isyna1,Fmc1,Enpp3,Egfr,Mpo,Evl,Ssr1,Ctsl,Sdf2l1,Ppil2,Ncbp2,Hcls1,Me2,Anxa1,Fas,Frmd8,Cyp17a1,Msr1,Paox,Ifitm3,Casp1,Marco,Vim,Cd302,Zbp1,Fabp5,Ptpn1,Gpr89,Nfkb1,Abca1,Ptgr1,Casp9,Oasl1,Rbm19,Sec61a1,Arl8b,Plbd1,Ctsc,Nucb2,Gla,Acsl4,Nsdhl,Asah1,Mt1,Cotl1,Nnmt,Pkm,Ngp,Ltf,Pygb,Rac2,Themis2,Mvk,Git1,Poglu…
GO Component	GO:0043229	Intracellular organelle	156	11084	0.2	4.5e-14	10090.ENSMUSP00000000767,10090.ENSMUSP00000000925,10090.ENSMUSP00000001304,10090.ENSMUSP00000001326,10090.ENSMUSP00000001566,10090.ENSMUSP00000002678,10090.ENSMUSP00000003910,10090.ENSMUSP00000004145,10090.ENSMUSP00000004202,10090.ENSMUSP00000004327,10090.ENSMUSP00000005954,10090.ENSMUSP00000006035,10090.ENSMUSP00000006444,10090.ENSMUSP00000006679,10090.ENSMUSP00000007253,10090.ENSMUSP00000014922…	Rpa1,Smarcb1,Ckb,Sp1,Tubb5,Tgfb1,Dnase2a,Stat5a,Dnmt1,G6pdx,Bloc1s6,Ergic3,Tep1,Prtn3,Neu1,Fhod1,Cybb,Fmc1,Egfr,Mpo,Ftsj3,Evl,Ssr1,Ctsl,Dgat1,Mcm4,Sdf2l1,Ppil2,Ncbp2,Hcls1,Me2,Csf1r,Anxa1,Fas,Frmd8,Cyp17a1,Msr1,Paox,Ifitm3,Casp1,Mcm6,Vim,Zbp1,Fabp5,Ptpn1,Gpr89,Nfkb1,Abca1,Casp9,Zcchc8,Oasl1,Rbm19,Tra2a,Sec61a1,Arl8b,Plbd1,Ctsc,Nucb2,Gla,Acsl4,Nsdhl,Asah1,Mt1,Cotl1,Mcam,Pkm,Ngp,Ltf,Rac2,Themis2,Mv…
GO Component	GO:0043231	Intracellular membrane-bounded organelle	140	9507	0.21	1.27e-12	10090.ENSMUSP00000000767,10090.ENSMUSP00000000925,10090.ENSMUSP00000001304,10090.ENSMUSP00000001326,10090.ENSMUSP00000001566,10090.ENSMUSP00000002678,10090.ENSMUSP00000003910,10090.ENSMUSP00000004145,10090.ENSMUSP00000004202,10090.ENSMUSP00000004327,10090.ENSMUSP00000006035,10090.ENSMUSP00000006444,10090.ENSMUSP00000006679,10090.ENSMUSP00000007253,10090.ENSMUSP00000014922,10090.ENSMUSP00000015484…	Rpa1,Smarcb1,Ckb,Sp1,Tubb5,Tgfb1,Dnase2a,Stat5a,Dnmt1,G6pdx,Ergic3,Tep1,Prtn3,Neu1,Fhod1,Cybb,Fmc1,Egfr,Mpo,Ftsj3,Ssr1,Ctsl,Dgat1,Mcm4,Sdf2l1,Ppil2,Ncbp2,Hcls1,Me2,Csf1r,Anxa1,Fas,Cyp17a1,Paox,Ifitm3,Casp1,Mcm6,Vim,Zbp1,Fabp5,Ptpn1,Gpr89,Nfkb1,Abca1,Casp9,Zcchc8,Oasl1,Rbm19,Tra2a,Sec61a1,Arl8b,Plbd1,Ctsc,Nucb2,Gla,Acsl4,Nsdhl,Asah1,Mt1,Cotl1,Mcam,Pkm,Rac2,Themis2,Mvk,Git1,Poglut1,Pck2,Rbm3,Wdr18,…
GO Component	GO:0005615	Extracellular space	39	1424	0.48	1.21e-07	10090.ENSMUSP00000001304,10090.ENSMUSP00000002678,10090.ENSMUSP00000006679,10090.ENSMUSP00000020779,10090.ENSMUSP00000021506,10090.ENSMUSP00000021933,10090.ENSMUSP00000025561,10090.ENSMUSP00000025691,10090.ENSMUSP00000026021,10090.ENSMUSP00000029046,10090.ENSMUSP00000030044,10090.ENSMUSP00000032336,10090.ENSMUSP00000032779,10090.ENSMUSP00000032895,10090.ENSMUSP00000033185,10090.ENSMUSP00000033621…	Ckb,Tgfb1,Prtn3,Mpo,Serpina3n,Ctsl,Anxa1,Fas,Msr1,Fabp5,Orm1,Plbd1,Ctsc,Nucb2,Hpx,Gla,Asah1,Fgl1,F11,Mcam,Ngp,Ltf,C1qc,Crp,Nenf,Lcn2,Cd14,S100a8,Hp,Orm2,Icam1,Lyz2,Vimp,Cnp,Camp,Rbmx,Lgals3,Saa1,Rnase4
GO Component	GO:0031982	Vesicle	47	2007	0.42	2.05e-07	10090.ENSMUSP00000002678,10090.ENSMUSP00000005954,10090.ENSMUSP00000006035,10090.ENSMUSP00000006679,10090.ENSMUSP00000007253,10090.ENSMUSP00000015484,10090.ENSMUSP00000020329,10090.ENSMUSP00000020779,10090.ENSMUSP00000021689,10090.ENSMUSP00000021933,10090.ENSMUSP00000025561,10090.ENSMUSP00000025691,10090.ENSMUSP00000026021,10090.ENSMUSP00000026565,10090.ENSMUSP00000028062,10090.ENSMUSP00000029053…	Tgfb1,Bloc1s6,Ergic3,Prtn3,Neu1,Cybb,Egfr,Mpo,Evl,Ctsl,Anxa1,Fas,Msr1,Ifitm3,Vim,Ptpn1,Gpr89,Abca1,Sec61a1,Arl8b,Ngp,Ltf,Rac2,Git1,Ccdc115,Fmnl1,Chil3,Lcn2,Sigmar1,Hip1,Pld4,Bloc1s2,Htt,Icam1,Lyz2,Ncf4,Rhog,Cnp,Rabep2,Camp,Rbmx,Steap4,Syk,Rabepk,Anp32e,Slc3a2,Tjap1
GO Component	GO:0031410	Cytoplasmic vesicle	45	1872	0.43	2.06e-07	10090.ENSMUSP00000002678,10090.ENSMUSP00000005954,10090.ENSMUSP00000006035,10090.ENSMUSP00000006679,10090.ENSMUSP00000007253,10090.ENSMUSP00000015484,10090.ENSMUSP00000020329,10090.ENSMUSP00000020779,10090.ENSMUSP00000021689,10090.ENSMUSP00000021933,10090.ENSMUSP00000025561,10090.ENSMUSP00000025691,10090.ENSMUSP00000026021,10090.ENSMUSP00000026565,10090.ENSMUSP00000028062,10090.ENSMUSP00000029053…	Tgfb1,Bloc1s6,Ergic3,Prtn3,Neu1,Cybb,Egfr,Mpo,Evl,Ctsl,Anxa1,Fas,Msr1,Ifitm3,Vim,Ptpn1,Gpr89,Abca1,Sec61a1,Arl8b,Ngp,Ltf,Rac2,Git1,Ccdc115,Fmnl1,Chil3,Lcn2,Sigmar1,Hip1,Pld4,Bloc1s2,Htt,Lyz2,Ncf4,Rhog,Cnp,Rabep2,Camp,Steap4,Syk,Rabepk,Anp32e,Slc3a2,Tjap1
GO Component	GO:0005576	Extracellular region	49	2229	0.39	4.86e-07	10090.ENSMUSP00000001304,10090.ENSMUSP00000002678,10090.ENSMUSP00000004134,10090.ENSMUSP00000006679,10090.ENSMUSP00000006697,10090.ENSMUSP00000008284,10090.ENSMUSP00000020169,10090.ENSMUSP00000020779,10090.ENSMUSP00000021506,10090.ENSMUSP00000021933,10090.ENSMUSP00000025561,10090.ENSMUSP00000025691,10090.ENSMUSP00000026021,10090.ENSMUSP00000027015,10090.ENSMUSP00000027639,10090.ENSMUSP00000029046…	Ckb,Tgfb1,Gstm5,Prtn3,Itih3,Emc10,Enpp3,Mpo,Serpina3n,Ctsl,Anxa1,Fas,Msr1,Casp1,Marco,Fabp5,Orm1,Plbd1,Ctsc,Nucb2,Hpx,Gla,Asah1,Fgl1,F11,Mcam,Pkm,Ngp,Ltf,C1qc,Crp,Nenf,Chil3,Lcn2,Cd14,S100a8,Hp,Orm2,Icam1,Lyz2,Vimp,Cnp,Tgm2,Camp,Cd163,Rbmx,Lgals3,Saa1,Rnase4
GO Component	GO:0005829	Cytosol	63	3573	0.29	6.66e-06	10090.ENSMUSP00000001304,10090.ENSMUSP00000001566,10090.ENSMUSP00000004134,10090.ENSMUSP00000004145,10090.ENSMUSP00000004327,10090.ENSMUSP00000005954,10090.ENSMUSP00000006679,10090.ENSMUSP00000014922,10090.ENSMUSP00000023531,10090.ENSMUSP00000025561,10090.ENSMUSP00000025691,10090.ENSMUSP00000025728,10090.ENSMUSP00000026021,10090.ENSMUSP00000027015,10090.ENSMUSP00000028062,10090.ENSMUSP00000029018…	Ckb,Tubb5,Gstm5,Stat5a,G6pdx,Bloc1s6,Prtn3,Fhod1,Hcls1,Anxa1,Fas,Frmd8,Msr1,Casp1,Vim,Zbp1,Ptpn1,Nfkb1,Casp9,Oasl1,Mt1,Cotl1,Nnmt,Pkm,Rac2,Mvk,Git1,Poglut1,Pck2,Naa30,Specc1l,Fmnl1,Acmsd,Ckap4,Hk3,Lcn2,Zfp622,Rbp1,Pfkm,S100a8,Abhd10,Rps15,Dhcr7,Skap2,Bak1,Bloc1s2,Htt,Fdps,Ppp2r5c,Fyb,Ddx20,Ncf4,Cnp,Tgm2,Aldoc,Rabep2,Syk,Fam129a,Stat3,Nos1ap,Banf1,Inpp5d,Slc3a2
GO Component	GO:0012505	Endomembrane system	65	3859	0.27	1.92e-05	10090.ENSMUSP00000001566,10090.ENSMUSP00000002678,10090.ENSMUSP00000005954,10090.ENSMUSP00000006035,10090.ENSMUSP00000006679,10090.ENSMUSP00000008284,10090.ENSMUSP00000015484,10090.ENSMUSP00000020329,10090.ENSMUSP00000020779,10090.ENSMUSP00000021864,10090.ENSMUSP00000023214,10090.ENSMUSP00000023453,10090.ENSMUSP00000025561,10090.ENSMUSP00000025691,10090.ENSMUSP00000026012,10090.ENSMUSP00000026565…	Tubb5,Tgfb1,Bloc1s6,Ergic3,Prtn3,Emc10,Cybb,Egfr,Mpo,Ssr1,Dgat1,Sdf2l1,Anxa1,Fas,Cyp17a1,Ifitm3,Ptpn1,Gpr89,Abca1,Cyp3a13,Sec61a1,Arl8b,Ctsc,Nucb2,Gla,Acsl4,Nsdhl,Ltf,Rac2,Git1,Poglut1,Ccdc115,Nenf,Colgalt1,Ckap4,Chil3,Sigmar1,Cd14,Hip1,Zfp622,Ptgs1,Cyp2c70,Pld4,Smpd3,Dhcr7,Hp,Bak1,Bloc1s2,Htt,Ppp2r5c,Lyz2,Ncf4,Vimp,Tgm2,Rabep2,Lpgat1,Camp,Rcn2,Steap4,Lemd3,Rabepk,Nos1ap,Banf1,Tmem176b,Tjap1
GO Component	GO:0005634	Nucleus	90	6330	0.2	5.45e-05	10090.ENSMUSP00000000767,10090.ENSMUSP00000000925,10090.ENSMUSP00000001304,10090.ENSMUSP00000001326,10090.ENSMUSP00000001566,10090.ENSMUSP00000002678,10090.ENSMUSP00000004145,10090.ENSMUSP00000004202,10090.ENSMUSP00000004327,10090.ENSMUSP00000006444,10090.ENSMUSP00000014922,10090.ENSMUSP00000015484,10090.ENSMUSP00000020329,10090.ENSMUSP00000020779,10090.ENSMUSP00000021048,10090.ENSMUSP00000021933…	Rpa1,Smarcb1,Ckb,Sp1,Tubb5,Tgfb1,Stat5a,Dnmt1,G6pdx,Tep1,Fhod1,Cybb,Egfr,Mpo,Ftsj3,Ctsl,Mcm4,Ppil2,Ncbp2,Hcls1,Csf1r,Anxa1,Fas,Ifitm3,Casp1,Mcm6,Vim,Zbp1,Fabp5,Nfkb1,Casp9,Zcchc8,Oasl1,Rbm19,Tra2a,Ctsc,Nucb2,Asah1,Mt1,Cotl1,Mcam,Pkm,Rac2,Themis2,Rbm3,Wdr18,Naa30,Ppp1r9b,Hnrnpa1,Nenf,Ckap4,Chil3,Sigmar1,Hip1,Mcm3,Zfp622,Rbp1,Pfkm,Ptgs1,Snrpc,Pld4,Rps15,Dhcr7,Skap2,Bloc1s2,Htt,Fdps,Ppp2r5c,Mbnl2,Fy…
GO Component	GO:0005764	Lysosome	17	458	0.62	0.00014	10090.ENSMUSP00000003910,10090.ENSMUSP00000006679,10090.ENSMUSP00000007253,10090.ENSMUSP00000020779,10090.ENSMUSP00000021933,10090.ENSMUSP00000025561,10090.ENSMUSP00000026565,10090.ENSMUSP00000032196,10090.ENSMUSP00000032336,10090.ENSMUSP00000032779,10090.ENSMUSP00000033621,10090.ENSMUSP00000034000,10090.ENSMUSP00000034215,10090.ENSMUSP00000042918,10090.ENSMUSP00000078042,10090.ENSMUSP00000108726…	Dnase2a,Prtn3,Neu1,Mpo,Ctsl,Anxa1,Ifitm3,Arl8b,Plbd1,Ctsc,Gla,Asah1,Mt1,Ccdc115,Bloc1s2,Naaa,Slc3a2
GO Component	GO:0070013	Intracellular organelle lumen	67	4279	0.24	0.00014	10090.ENSMUSP00000000767,10090.ENSMUSP00000000925,10090.ENSMUSP00000001326,10090.ENSMUSP00000001566,10090.ENSMUSP00000004145,10090.ENSMUSP00000004202,10090.ENSMUSP00000006444,10090.ENSMUSP00000006679,10090.ENSMUSP00000007253,10090.ENSMUSP00000014922,10090.ENSMUSP00000020329,10090.ENSMUSP00000020779,10090.ENSMUSP00000021048,10090.ENSMUSP00000021933,10090.ENSMUSP00000023353,10090.ENSMUSP00000023453…	Rpa1,Smarcb1,Sp1,Tubb5,Stat5a,Dnmt1,Tep1,Prtn3,Neu1,Fhod1,Egfr,Mpo,Ftsj3,Ctsl,Mcm4,Sdf2l1,Ppil2,Ncbp2,Me2,Csf1r,Anxa1,Fas,Paox,Mcm6,Vim,Ptpn1,Nfkb1,Zcchc8,Oasl1,Rbm19,Tra2a,Ctsc,Poglut1,Rbm3,Wdr18,Ppp1r9b,Hnrnpa1,Nenf,Colgalt1,Ckap4,Chil3,Lcn2,Mcm3,Zfp622,Rbp1,Snrpc,Rps15,Skap2,Htt,Fdps,Ppp2r5c,Mbnl2,Ddx20,Lyz2,Ccnk,Cnp,Cirbp,Hp1bp3,Git2,Rcn2,Rbmx,Steap4,Kdm1a,Stat3,Banf1,Anp32e,Slc3a2
GO Component	GO:0005783	Endoplasmic reticulum	30	1311	0.41	0.00024	10090.ENSMUSP00000006035,10090.ENSMUSP00000015484,10090.ENSMUSP00000021864,10090.ENSMUSP00000023453,10090.ENSMUSP00000026012,10090.ENSMUSP00000026565,10090.ENSMUSP00000029053,10090.ENSMUSP00000032168,10090.ENSMUSP00000032779,10090.ENSMUSP00000032895,10090.ENSMUSP00000033634,10090.ENSMUSP00000033715,10090.ENSMUSP00000038166,10090.ENSMUSP00000042918,10090.ENSMUSP00000046311,10090.ENSMUSP00000047923…	Ergic3,Cybb,Ssr1,Sdf2l1,Cyp17a1,Ifitm3,Ptpn1,Sec61a1,Ctsc,Nucb2,Acsl4,Nsdhl,Poglut1,Ccdc115,Nenf,Colgalt1,Ckap4,Chil3,Sigmar1,Pld4,Dhcr7,Hp,Bak1,Htt,Lyz2,Vimp,Tgm2,Lpgat1,Rcn2,Nos1ap
GO Component	GO:0042995	Cell projection	45	2472	0.31	0.00026	10090.ENSMUSP00000001304,10090.ENSMUSP00000002678,10090.ENSMUSP00000004134,10090.ENSMUSP00000005954,10090.ENSMUSP00000014922,10090.ENSMUSP00000015484,10090.ENSMUSP00000021689,10090.ENSMUSP00000021933,10090.ENSMUSP00000023531,10090.ENSMUSP00000025561,10090.ENSMUSP00000025691,10090.ENSMUSP00000026012,10090.ENSMUSP00000027015,10090.ENSMUSP00000028062,10090.ENSMUSP00000028356,10090.ENSMUSP00000029812…	Ckb,Tgfb1,Gstm5,Bloc1s6,Fhod1,Cybb,Evl,Ctsl,Hcls1,Anxa1,Fas,Cyp17a1,Casp1,Vim,Cd302,Nfkb1,Dock7,Arl8b,Pkm,Pygb,Rac2,Git1,Fermt3,Rbm3,Ppp1r9b,Crp,Arpin,Sigmar1,Pfkm,Ptgs1,Fam49b,Bloc1s2,Htt,Lyz2,Rhog,Cnp,Aldoc,Plek,Rabep2,Camp,Git2,Lgals3,Dlgap4,Iqgap1,Ptprc
GO Component	GO:0005773	Vacuole	18	558	0.56	0.00032	10090.ENSMUSP00000003910,10090.ENSMUSP00000006679,10090.ENSMUSP00000007253,10090.ENSMUSP00000020779,10090.ENSMUSP00000021933,10090.ENSMUSP00000025561,10090.ENSMUSP00000026565,10090.ENSMUSP00000032196,10090.ENSMUSP00000032336,10090.ENSMUSP00000032779,10090.ENSMUSP00000033621,10090.ENSMUSP00000034000,10090.ENSMUSP00000034215,10090.ENSMUSP00000042918,10090.ENSMUSP00000078042,10090.ENSMUSP00000078945…	Dnase2a,Prtn3,Neu1,Mpo,Ctsl,Anxa1,Ifitm3,Arl8b,Plbd1,Ctsc,Gla,Asah1,Mt1,Ccdc115,Bloc1s2,Htt,Naaa,Slc3a2
GO Component	GO:0045335	Phagocytic vesicle	8	112	0.9	0.00087	10090.ENSMUSP00000015484,10090.ENSMUSP00000021689,10090.ENSMUSP00000028062,10090.ENSMUSP00000030010,10090.ENSMUSP00000032168,10090.ENSMUSP00000046296,10090.ENSMUSP00000067002,10090.ENSMUSP00000113852	Cybb,Evl,Vim,Abca1,Sec61a1,Fmnl1,Pld4,Syk
GO Component	GO:0098805	Whole membrane	30	1415	0.37	0.00087	10090.ENSMUSP00000000299,10090.ENSMUSP00000001566,10090.ENSMUSP00000006679,10090.ENSMUSP00000007253,10090.ENSMUSP00000020329,10090.ENSMUSP00000025561,10090.ENSMUSP00000025691,10090.ENSMUSP00000026565,10090.ENSMUSP00000029738,10090.ENSMUSP00000030010,10090.ENSMUSP00000032168,10090.ENSMUSP00000032196,10090.ENSMUSP00000032895,10090.ENSMUSP00000033634,10090.ENSMUSP00000042918,10090.ENSMUSP00000048460…	Itgb2,Tubb5,Prtn3,Neu1,Egfr,Anxa1,Fas,Ifitm3,Gpr89,Abca1,Sec61a1,Arl8b,Nucb2,Acsl4,Ccdc115,Fxyd1,Sigmar1,Cd14,Hip1,Dhcr7,Bak1,Bloc1s2,Ncf4,Cnp,Steap4,Rabepk,Inpp5d,Iqgap1,Slc3a2,Ptprc
GO Component	GO:0120025	Plasma membrane bounded cell projection	42	2387	0.29	0.0012	10090.ENSMUSP00000001304,10090.ENSMUSP00000002678,10090.ENSMUSP00000004134,10090.ENSMUSP00000005954,10090.ENSMUSP00000014922,10090.ENSMUSP00000015484,10090.ENSMUSP00000021689,10090.ENSMUSP00000021933,10090.ENSMUSP00000023531,10090.ENSMUSP00000025561,10090.ENSMUSP00000025691,10090.ENSMUSP00000026012,10090.ENSMUSP00000027015,10090.ENSMUSP00000028062,10090.ENSMUSP00000028356,10090.ENSMUSP00000029812…	Ckb,Tgfb1,Gstm5,Bloc1s6,Fhod1,Cybb,Evl,Ctsl,Hcls1,Anxa1,Fas,Cyp17a1,Casp1,Vim,Cd302,Nfkb1,Dock7,Arl8b,Pkm,Pygb,Rac2,Git1,Rbm3,Ppp1r9b,Crp,Arpin,Sigmar1,Pfkm,Ptgs1,Fam49b,Bloc1s2,Htt,Lyz2,Cnp,Aldoc,Plek,Rabep2,Git2,Lgals3,Dlgap4,Iqgap1,Ptprc
GO Component	GO:0005739	Mitochondrion	34	1776	0.33	0.0015	10090.ENSMUSP00000001304,10090.ENSMUSP00000015484,10090.ENSMUSP00000019833,10090.ENSMUSP00000020779,10090.ENSMUSP00000023531,10090.ENSMUSP00000025439,10090.ENSMUSP00000025561,10090.ENSMUSP00000026012,10090.ENSMUSP00000027015,10090.ENSMUSP00000029053,10090.ENSMUSP00000029812,10090.ENSMUSP00000030747,10090.ENSMUSP00000033634,10090.ENSMUSP00000034834,10090.ENSMUSP00000037210,10090.ENSMUSP00000038555…	Ckb,Cybb,Fmc1,Mpo,Hcls1,Me2,Anxa1,Cyp17a1,Casp1,Ptpn1,Nfkb1,Casp9,Acsl4,Pkm,Git1,Pck2,Nenf,Metap1d,Hk3,Sdsl,Abhd10,Fam49b,Bak1,Bloc1s2,Fdps,Cnp,Tgm2,Aldoc,Mthfd1l,Lgals3,Stat3,Slc25a12,Nos1ap,Idi1
GO Component	GO:0042175	Nuclear outer membrane-endoplasmic reticulum membrane network	23	963	0.42	0.0015	10090.ENSMUSP00000006035,10090.ENSMUSP00000008284,10090.ENSMUSP00000020329,10090.ENSMUSP00000021864,10090.ENSMUSP00000023214,10090.ENSMUSP00000023453,10090.ENSMUSP00000026012,10090.ENSMUSP00000029053,10090.ENSMUSP00000031741,10090.ENSMUSP00000032168,10090.ENSMUSP00000032895,10090.ENSMUSP00000033634,10090.ENSMUSP00000033715,10090.ENSMUSP00000042918,10090.ENSMUSP00000050336,10090.ENSMUSP00000056027…	Ergic3,Emc10,Egfr,Ssr1,Dgat1,Sdf2l1,Cyp17a1,Ptpn1,Cyp3a13,Sec61a1,Nucb2,Acsl4,Nsdhl,Ccdc115,Ckap4,Sigmar1,Ptgs1,Cyp2c70,Pld4,Dhcr7,Vimp,Lpgat1,Nos1ap
GO Component	GO:0032991	Protein-containing complex	69	4895	0.2	0.0021	10090.ENSMUSP00000000299,10090.ENSMUSP00000000767,10090.ENSMUSP00000000925,10090.ENSMUSP00000001326,10090.ENSMUSP00000001566,10090.ENSMUSP00000004202,10090.ENSMUSP00000005954,10090.ENSMUSP00000006444,10090.ENSMUSP00000008284,10090.ENSMUSP00000015484,10090.ENSMUSP00000020329,10090.ENSMUSP00000021048,10090.ENSMUSP00000023353,10090.ENSMUSP00000023453,10090.ENSMUSP00000023460,10090.ENSMUSP00000023531…	Itgb2,Rpa1,Smarcb1,Sp1,Tubb5,Dnmt1,Bloc1s6,Tep1,Emc10,Cybb,Egfr,Ftsj3,Mcm4,Sdf2l1,Ncbp2,Hcls1,Csf1r,Anxa1,Fas,Msr1,Ifitm3,Casp1,Mcm6,Marco,Vim,Ptpn1,Nfkb1,Casp9,Zcchc8,Tra2a,Sec61a1,Pkm,Ltf,C1qc,Rbm3,Wdr18,Naa30,Hnrnpa1,Ccdc115,Specc1l,Fxyd1,Hk3,Cd14,Mcm3,Zfp622,Pfkm,Snrpc,Rps15,Hp,Bak1,Bloc1s2,Htt,Ppp2r5c,Fyb,Ddx20,Ncf4,Ccnk,Vimp,Cirbp,Hp1bp3,Rbmx,Kdm1a,Syk,Lgals3,Saa1,Stat3,Iqgap1,Anp32e,Slc3a2
GO Component	GO:0098552	Side of membrane	17	595	0.5	0.0021	10090.ENSMUSP00000000299,10090.ENSMUSP00000004327,10090.ENSMUSP00000020169,10090.ENSMUSP00000021933,10090.ENSMUSP00000025561,10090.ENSMUSP00000025691,10090.ENSMUSP00000029053,10090.ENSMUSP00000030010,10090.ENSMUSP00000034650,10090.ENSMUSP00000041732,10090.ENSMUSP00000056669,10090.ENSMUSP00000059033,10090.ENSMUSP00000083587,10090.ENSMUSP00000108160,10090.ENSMUSP00000114350,10090.ENSMUSP00000128278…	Itgb2,G6pdx,Enpp3,Ctsl,Anxa1,Fas,Ptpn1,Abca1,Mcam,Ppp1r9b,Cd14,Hip1,Icam1,Cd163,Lgals3,Iqgap1,Ptprc
GO Component	GO:0005789	Endoplasmic reticulum membrane	22	940	0.42	0.0027	10090.ENSMUSP00000006035,10090.ENSMUSP00000008284,10090.ENSMUSP00000020329,10090.ENSMUSP00000021864,10090.ENSMUSP00000023214,10090.ENSMUSP00000023453,10090.ENSMUSP00000026012,10090.ENSMUSP00000029053,10090.ENSMUSP00000031741,10090.ENSMUSP00000032168,10090.ENSMUSP00000033634,10090.ENSMUSP00000033715,10090.ENSMUSP00000042918,10090.ENSMUSP00000050336,10090.ENSMUSP00000056027,10090.ENSMUSP00000059977…	Ergic3,Emc10,Egfr,Ssr1,Dgat1,Sdf2l1,Cyp17a1,Ptpn1,Cyp3a13,Sec61a1,Acsl4,Nsdhl,Ccdc115,Ckap4,Sigmar1,Ptgs1,Cyp2c70,Pld4,Dhcr7,Vimp,Lpgat1,Nos1ap
GO Component	GO:0030139	Endocytic vesicle	9	195	0.71	0.0049	10090.ENSMUSP00000015484,10090.ENSMUSP00000020329,10090.ENSMUSP00000021689,10090.ENSMUSP00000028062,10090.ENSMUSP00000030010,10090.ENSMUSP00000032168,10090.ENSMUSP00000046296,10090.ENSMUSP00000067002,10090.ENSMUSP00000113852	Cybb,Egfr,Evl,Vim,Abca1,Sec61a1,Fmnl1,Pld4,Syk
GO Component	GO:0016020	Membrane	94	7623	0.14	0.0068	10090.ENSMUSP00000000299,10090.ENSMUSP00000001566,10090.ENSMUSP00000003445,10090.ENSMUSP00000004327,10090.ENSMUSP00000005954,10090.ENSMUSP00000006035,10090.ENSMUSP00000006679,10090.ENSMUSP00000007253,10090.ENSMUSP00000008284,10090.ENSMUSP00000014686,10090.ENSMUSP00000015484,10090.ENSMUSP00000020169,10090.ENSMUSP00000020329,10090.ENSMUSP00000021864,10090.ENSMUSP00000021933,10090.ENSMUSP00000023214…	Itgb2,Tubb5,Fkbp11,G6pdx,Bloc1s6,Ergic3,Prtn3,Neu1,Emc10,Clec4f,Cybb,Enpp3,Egfr,Ssr1,Ctsl,Dgat1,Sdf2l1,Ppil2,Hcls1,Csf1r,Anxa1,Fas,Frmd8,Cyp17a1,Msr1,Ifitm3,Casp1,Marco,Vim,Cd302,Ptpn1,Gpr89,Abca1,Oasl1,Cyp3a13,Sec61a1,Arl8b,Nucb2,Acsl4,Nsdhl,Cotl1,Mcam,Rac2,Ppp1r9b,Eri3,Ccdc115,Ano10,Fmnl1,Nenf,Fxyd1,Ckap4,Sigmar1,Cd14,Hip1,Pfkm,Ptgs1,Cyp2c70,S100a8,Fam49b,Pld4,Smpd3,Dhcr7,Skap2,Bak1,Bloc1s2,Htt…
GO Component	GO:0005654	Nucleoplasm	49	3261	0.22	0.0087	10090.ENSMUSP00000000767,10090.ENSMUSP00000000925,10090.ENSMUSP00000001326,10090.ENSMUSP00000004145,10090.ENSMUSP00000004202,10090.ENSMUSP00000014922,10090.ENSMUSP00000020779,10090.ENSMUSP00000021048,10090.ENSMUSP00000023353,10090.ENSMUSP00000023455,10090.ENSMUSP00000023460,10090.ENSMUSP00000025523,10090.ENSMUSP00000025561,10090.ENSMUSP00000025691,10090.ENSMUSP00000027601,10090.ENSMUSP00000029812…	Rpa1,Smarcb1,Sp1,Stat5a,Dnmt1,Fhod1,Mpo,Ftsj3,Mcm4,Ppil2,Ncbp2,Csf1r,Anxa1,Fas,Mcm6,Nfkb1,Zcchc8,Oasl1,Rbm19,Tra2a,Ctsc,Rbm3,Wdr18,Ppp1r9b,Hnrnpa1,Nenf,Ckap4,Mcm3,Zfp622,Rbp1,Snrpc,Rps15,Skap2,Htt,Fdps,Ppp2r5c,Mbnl2,Ddx20,Ccnk,Cnp,Cirbp,Hp1bp3,Git2,Steap4,Kdm1a,Stat3,Banf1,Anp32e,Slc3a2
GO Component	GO:0042555	MCM complex	3	11	1.48	0.0114	10090.ENSMUSP00000023353,10090.ENSMUSP00000027601,10090.ENSMUSP00000059192	Mcm4,Mcm6,Mcm3
GO Component	GO:0031981	Nuclear lumen	54	3771	0.2	0.0118	10090.ENSMUSP00000000767,10090.ENSMUSP00000000925,10090.ENSMUSP00000001326,10090.ENSMUSP00000004145,10090.ENSMUSP00000004202,10090.ENSMUSP00000006444,10090.ENSMUSP00000014922,10090.ENSMUSP00000020779,10090.ENSMUSP00000021048,10090.ENSMUSP00000021933,10090.ENSMUSP00000023353,10090.ENSMUSP00000023455,10090.ENSMUSP00000023460,10090.ENSMUSP00000025523,10090.ENSMUSP00000025561,10090.ENSMUSP00000025691…	Rpa1,Smarcb1,Sp1,Stat5a,Dnmt1,Tep1,Fhod1,Mpo,Ftsj3,Ctsl,Mcm4,Ppil2,Ncbp2,Csf1r,Anxa1,Fas,Mcm6,Vim,Nfkb1,Zcchc8,Oasl1,Rbm19,Tra2a,Ctsc,Rbm3,Wdr18,Ppp1r9b,Hnrnpa1,Nenf,Ckap4,Mcm3,Zfp622,Rbp1,Snrpc,Rps15,Skap2,Htt,Fdps,Ppp2r5c,Mbnl2,Ddx20,Ccnk,Cnp,Cirbp,Hp1bp3,Git2,Rcn2,Rbmx,Steap4,Kdm1a,Stat3,Banf1,Anp32e,Slc3a2
GO Component	GO:0009986	Cell surface	20	913	0.39	0.012	10090.ENSMUSP00000000299,10090.ENSMUSP00000002678,10090.ENSMUSP00000007253,10090.ENSMUSP00000020169,10090.ENSMUSP00000020329,10090.ENSMUSP00000021933,10090.ENSMUSP00000025523,10090.ENSMUSP00000025561,10090.ENSMUSP00000025691,10090.ENSMUSP00000026565,10090.ENSMUSP00000030010,10090.ENSMUSP00000034650,10090.ENSMUSP00000035077,10090.ENSMUSP00000050336,10090.ENSMUSP00000056669,10090.ENSMUSP00000083587…	Itgb2,Tgfb1,Neu1,Enpp3,Egfr,Ctsl,Csf1r,Anxa1,Fas,Ifitm3,Abca1,Mcam,Ltf,Ckap4,Cd14,Icam1,Cd163,Lgals3,Slc3a2,Ptprc
GO Component	GO:0005681	Spliceosomal complex	8	183	0.69	0.0144	10090.ENSMUSP00000031376,10090.ENSMUSP00000031841,10090.ENSMUSP00000038964,10090.ENSMUSP00000042658,10090.ENSMUSP00000063976,10090.ENSMUSP00000101004,10090.ENSMUSP00000110374,10090.ENSMUSP00000114350	Zcchc8,Tra2a,Rbm3,Hnrnpa1,Snrpc,Cirbp,Rbmx,Lgals3
GO Component	GO:0009897	External side of plasma membrane	12	404	0.52	0.0161	10090.ENSMUSP00000000299,10090.ENSMUSP00000020169,10090.ENSMUSP00000021933,10090.ENSMUSP00000025561,10090.ENSMUSP00000025691,10090.ENSMUSP00000030010,10090.ENSMUSP00000034650,10090.ENSMUSP00000056669,10090.ENSMUSP00000083587,10090.ENSMUSP00000108160,10090.ENSMUSP00000114350,10090.ENSMUSP00000138350	Itgb2,Enpp3,Ctsl,Anxa1,Fas,Abca1,Mcam,Cd14,Icam1,Cd163,Lgals3,Ptprc
GO Component	GO:0005777	Peroxisome	7	142	0.74	0.0163	10090.ENSMUSP00000026537,10090.ENSMUSP00000028062,10090.ENSMUSP00000033634,10090.ENSMUSP00000036971,10090.ENSMUSP00000080256,10090.ENSMUSP00000080531,10090.ENSMUSP00000132780	Paox,Vim,Acsl4,Mvk,Acnat2,Fdps,Idi1
GO Component	GO:0043232	Intracellular non-membrane-bounded organelle	55	4035	0.18	0.0298	10090.ENSMUSP00000000767,10090.ENSMUSP00000000925,10090.ENSMUSP00000001326,10090.ENSMUSP00000001566,10090.ENSMUSP00000004202,10090.ENSMUSP00000004327,10090.ENSMUSP00000006444,10090.ENSMUSP00000014922,10090.ENSMUSP00000021048,10090.ENSMUSP00000021689,10090.ENSMUSP00000021933,10090.ENSMUSP00000023531,10090.ENSMUSP00000025561,10090.ENSMUSP00000025728,10090.ENSMUSP00000028062,10090.ENSMUSP00000031540…	Rpa1,Smarcb1,Sp1,Tubb5,Dnmt1,G6pdx,Tep1,Fhod1,Ftsj3,Evl,Ctsl,Hcls1,Anxa1,Frmd8,Vim,Oasl1,Rbm19,Tra2a,Arl8b,Ctsc,Acsl4,Nsdhl,Cotl1,Rac2,Fermt3,Wdr18,Ppp1r9b,Specc1l,Ckap4,Sigmar1,Mcm3,Zfp622,Rbp1,S100a8,Rps15,Bloc1s2,Htt,Ppp2r5c,Fyb,Rhog,Vimp,Cnp,Cirbp,Hp1bp3,Rabep2,Rcn2,Rbmx,Kdm1a,Saa1,Stat3,Nos1ap,Banf1,Inpp5d,Iqgap1,Anp32e
GO Component	GO:0005886	Plasma membrane	60	4531	0.17	0.032	10090.ENSMUSP00000000299,10090.ENSMUSP00000004327,10090.ENSMUSP00000006679,10090.ENSMUSP00000007253,10090.ENSMUSP00000014686,10090.ENSMUSP00000015484,10090.ENSMUSP00000020169,10090.ENSMUSP00000020329,10090.ENSMUSP00000021933,10090.ENSMUSP00000023214,10090.ENSMUSP00000023455,10090.ENSMUSP00000023531,10090.ENSMUSP00000025523,10090.ENSMUSP00000025561,10090.ENSMUSP00000025691,10090.ENSMUSP00000025728…	Itgb2,G6pdx,Prtn3,Neu1,Clec4f,Cybb,Enpp3,Egfr,Ctsl,Dgat1,Ppil2,Hcls1,Csf1r,Anxa1,Fas,Frmd8,Msr1,Ifitm3,Casp1,Marco,Vim,Ptpn1,Abca1,Acsl4,Cotl1,Mcam,Rac2,Ppp1r9b,Eri3,Ano10,Fmnl1,Fxyd1,Ckap4,Sigmar1,Cd14,Hip1,Pfkm,S100a8,Smpd3,Skap2,Htt,Icam1,Fyb,Ncf4,Rhog,Cnp,Tgm2,Plek,Cd163,Steap4,Syk,Lgals3,Fam129a,Stat3,Dlgap4,Inpp5d,Iqgap1,Slc3a2,Tjap1,Ptprc
GO Component	GO:0005788	Endoplasmic reticulum lumen	6	118	0.75	0.0325	10090.ENSMUSP00000023453,10090.ENSMUSP00000038166,10090.ENSMUSP00000047923,10090.ENSMUSP00000053923,10090.ENSMUSP00000089801,10090.ENSMUSP00000109915	Sdf2l1,Poglut1,Colgalt1,Chil3,Lyz2,Rcn2
GO Component	GO:0005635	Nuclear envelope	12	455	0.47	0.0373	10090.ENSMUSP00000001566,10090.ENSMUSP00000015484,10090.ENSMUSP00000020329,10090.ENSMUSP00000032895,10090.ENSMUSP00000036384,10090.ENSMUSP00000053923,10090.ENSMUSP00000056027,10090.ENSMUSP00000059977,10090.ENSMUSP00000073541,10090.ENSMUSP00000113103,10090.ENSMUSP00000126202,10090.ENSMUSP00000128705	Tubb5,Cybb,Egfr,Nucb2,Rac2,Chil3,Sigmar1,Ptgs1,Dhcr7,Lemd3,Banf1,Tmem176b
GO Component	GO:0031090	Organelle membrane	43	2973	0.21	0.0373	10090.ENSMUSP00000006035,10090.ENSMUSP00000007253,10090.ENSMUSP00000008284,10090.ENSMUSP00000020329,10090.ENSMUSP00000021864,10090.ENSMUSP00000023214,10090.ENSMUSP00000023453,10090.ENSMUSP00000025561,10090.ENSMUSP00000026012,10090.ENSMUSP00000026565,10090.ENSMUSP00000029053,10090.ENSMUSP00000029738,10090.ENSMUSP00000031741,10090.ENSMUSP00000032168,10090.ENSMUSP00000032196,10090.ENSMUSP00000032895…	Ergic3,Neu1,Emc10,Egfr,Ssr1,Dgat1,Sdf2l1,Anxa1,Cyp17a1,Ifitm3,Ptpn1,Gpr89,Cyp3a13,Sec61a1,Arl8b,Nucb2,Acsl4,Nsdhl,Ccdc115,Ckap4,Sigmar1,Hip1,Ptgs1,Cyp2c70,Pld4,Smpd3,Dhcr7,Bak1,Bloc1s2,Htt,Ncf4,Vimp,Cnp,Lpgat1,Steap4,Lemd3,Lgals3,Stat3,Slc25a12,Rabepk,Nos1ap,Tmem176b,Slc3a2
GO Component	GO:0071944	Cell periphery	61	4668	0.16	0.0373	10090.ENSMUSP00000000299,10090.ENSMUSP00000004327,10090.ENSMUSP00000006679,10090.ENSMUSP00000007253,10090.ENSMUSP00000014686,10090.ENSMUSP00000015484,10090.ENSMUSP00000020169,10090.ENSMUSP00000020329,10090.ENSMUSP00000021933,10090.ENSMUSP00000023214,10090.ENSMUSP00000023455,10090.ENSMUSP00000023531,10090.ENSMUSP00000025523,10090.ENSMUSP00000025561,10090.ENSMUSP00000025691,10090.ENSMUSP00000025728…	Itgb2,G6pdx,Prtn3,Neu1,Clec4f,Cybb,Enpp3,Egfr,Ctsl,Dgat1,Ppil2,Hcls1,Csf1r,Anxa1,Fas,Frmd8,Msr1,Ifitm3,Casp1,Marco,Vim,Cd302,Ptpn1,Abca1,Acsl4,Cotl1,Mcam,Rac2,Ppp1r9b,Eri3,Ano10,Fmnl1,Fxyd1,Ckap4,Sigmar1,Cd14,Hip1,Pfkm,S100a8,Smpd3,Skap2,Htt,Icam1,Fyb,Ncf4,Rhog,Cnp,Tgm2,Plek,Cd163,Steap4,Syk,Lgals3,Fam129a,Stat3,Dlgap4,Inpp5d,Iqgap1,Slc3a2,Tjap1,Ptprc
GO Component	GO:0045121	Membrane raft	11	396	0.49	0.0381	10090.ENSMUSP00000000299,10090.ENSMUSP00000001566,10090.ENSMUSP00000006679,10090.ENSMUSP00000020329,10090.ENSMUSP00000025691,10090.ENSMUSP00000030010,10090.ENSMUSP00000048460,10090.ENSMUSP00000056669,10090.ENSMUSP00000127941,10090.ENSMUSP00000128278,10090.ENSMUSP00000138350	Itgb2,Tubb5,Prtn3,Egfr,Fas,Abca1,Fxyd1,Cd14,Inpp5d,Iqgap1,Ptprc
GO Component	GO:1990904	Ribonucleoprotein complex	15	669	0.4	0.0414	10090.ENSMUSP00000006444,10090.ENSMUSP00000021048,10090.ENSMUSP00000028062,10090.ENSMUSP00000031376,10090.ENSMUSP00000031841,10090.ENSMUSP00000038964,10090.ENSMUSP00000041450,10090.ENSMUSP00000042658,10090.ENSMUSP00000059678,10090.ENSMUSP00000063976,10090.ENSMUSP00000069004,10090.ENSMUSP00000101004,10090.ENSMUSP00000110374,10090.ENSMUSP00000114350,10090.ENSMUSP00000128278	Tep1,Ftsj3,Vim,Zcchc8,Tra2a,Rbm3,Naa30,Hnrnpa1,Zfp622,Snrpc,Rps15,Cirbp,Rbmx,Lgals3,Iqgap1
GO Component	GO:0005811	Lipid droplet	5	88	0.8	0.0477	10090.ENSMUSP00000033634,10090.ENSMUSP00000033715,10090.ENSMUSP00000050336,10090.ENSMUSP00000056027,10090.ENSMUSP00000059749	Acsl4,Nsdhl,Ckap4,Sigmar1,Rbp1
GO Component	GO:0031983	Vesicle lumen	3	23	1.16	0.0488	10090.ENSMUSP00000006679,10090.ENSMUSP00000020329,10090.ENSMUSP00000053962	Prtn3,Egfr,Lcn2
STRING clusters	CL:17672	Mixed, incl. NADPH oxidase complex, and defense response to fungus	9	45	1.35	5.35e-06	10090.ENSMUSP00000006679,10090.ENSMUSP00000015484,10090.ENSMUSP00000020779,10090.ENSMUSP00000034285,10090.ENSMUSP00000035061,10090.ENSMUSP00000036384,10090.ENSMUSP00000064385,10090.ENSMUSP00000094084,10090.ENSMUSP00000107653	Prtn3,Cybb,Mpo,Cotl1,Ngp,Rac2,S100a8,Ncf4,Camp
STRING clusters	CL:17673	Mixed, incl. NADPH oxidase complex, and Cathelicidin	8	30	1.47	5.35e-06	10090.ENSMUSP00000006679,10090.ENSMUSP00000015484,10090.ENSMUSP00000020779,10090.ENSMUSP00000035061,10090.ENSMUSP00000036384,10090.ENSMUSP00000064385,10090.ENSMUSP00000094084,10090.ENSMUSP00000107653	Prtn3,Cybb,Mpo,Ngp,Rac2,S100a8,Ncf4,Camp
STRING clusters	CL:17708	Mixed, incl. Cathelicidin, and neutrophil aggregation	5	11	1.7	0.00035	10090.ENSMUSP00000006679,10090.ENSMUSP00000020779,10090.ENSMUSP00000035061,10090.ENSMUSP00000064385,10090.ENSMUSP00000107653	Prtn3,Mpo,Ngp,S100a8,Camp
STRING clusters	CL:24696	Cholesterol biosynthesis, and Primary bile acid biosynthesis	6	32	1.32	0.0012	10090.ENSMUSP00000033715,10090.ENSMUSP00000036971,10090.ENSMUSP00000056027,10090.ENSMUSP00000073541,10090.ENSMUSP00000080531,10090.ENSMUSP00000132780	Nsdhl,Mvk,Sigmar1,Dhcr7,Fdps,Idi1
STRING clusters	CL:24697	Cholesterol biosynthesis	5	23	1.38	0.0043	10090.ENSMUSP00000033715,10090.ENSMUSP00000036971,10090.ENSMUSP00000056027,10090.ENSMUSP00000080531,10090.ENSMUSP00000132780	Nsdhl,Mvk,Sigmar1,Fdps,Idi1
STRING clusters	CL:25105	Mixed, incl. Complement and coagulation cascades, and high-density lipoprotein particle	9	135	0.87	0.0048	10090.ENSMUSP00000006697,10090.ENSMUSP00000014686,10090.ENSMUSP00000030010,10090.ENSMUSP00000030044,10090.ENSMUSP00000034064,10090.ENSMUSP00000036747,10090.ENSMUSP00000044665,10090.ENSMUSP00000074810,10090.ENSMUSP00000119150	Itih3,Clec4f,Abca1,Orm1,F11,C1qc,Crp,Orm2,Saa1
STRING clusters	CL:24701	Cholesterol biosynthesis	4	15	1.47	0.0129	10090.ENSMUSP00000033715,10090.ENSMUSP00000036971,10090.ENSMUSP00000080531,10090.ENSMUSP00000132780	Nsdhl,Mvk,Fdps,Idi1
STRING clusters	CL:10351	Heme transmembrane transporter activity, and Haptoglobin	3	5	1.82	0.0203	10090.ENSMUSP00000033185,10090.ENSMUSP00000074436,10090.ENSMUSP00000108160	Hpx,Hp,Cd163
STRING clusters	CL:25269	Serum amyloid A protein, and Alpha-1-acid glycoprotein	3	5	1.82	0.0203	10090.ENSMUSP00000030044,10090.ENSMUSP00000074810,10090.ENSMUSP00000119150	Orm1,Orm2,Saa1
STRING clusters	CL:25106	Mixed, incl. high-density lipoprotein particle, and Complement and coagulation cascades	7	99	0.9	0.0204	10090.ENSMUSP00000006697,10090.ENSMUSP00000014686,10090.ENSMUSP00000030010,10090.ENSMUSP00000030044,10090.ENSMUSP00000034064,10090.ENSMUSP00000074810,10090.ENSMUSP00000119150	Itih3,Clec4f,Abca1,Orm1,F11,Orm2,Saa1
STRING clusters	CL:23127	Pentose phosphate pathway, and pyruvate metabolic process	6	68	0.99	0.0209	10090.ENSMUSP00000004327,10090.ENSMUSP00000025439,10090.ENSMUSP00000034834,10090.ENSMUSP00000038555,10090.ENSMUSP00000059801,10090.ENSMUSP00000099536	G6pdx,Me2,Pkm,Pck2,Pfkm,Aldoc
STRING clusters	CL:17679	Superoxide-generating NAD(P)H oxidase activity	3	6	1.75	0.021	10090.ENSMUSP00000015484,10090.ENSMUSP00000036384,10090.ENSMUSP00000094084	Cybb,Rac2,Ncf4
STRING clusters	CL:2524	MCM N-terminal domain	3	6	1.75	0.021	10090.ENSMUSP00000023353,10090.ENSMUSP00000027601,10090.ENSMUSP00000059192	Mcm4,Mcm6,Mcm3
STRING clusters	CL:23128	Glycolysis, and fructose metabolic process	5	45	1.09	0.0242	10090.ENSMUSP00000025439,10090.ENSMUSP00000034834,10090.ENSMUSP00000038555,10090.ENSMUSP00000059801,10090.ENSMUSP00000099536	Me2,Pkm,Pck2,Pfkm,Aldoc
STRING clusters	CL:24717	Cholesterol biosynthesis	3	7	1.68	0.0242	10090.ENSMUSP00000036971,10090.ENSMUSP00000080531,10090.ENSMUSP00000132780	Mvk,Fdps,Idi1
STRING clusters	CL:16256	Mixed, incl. TNFs bind their physiological receptors, and Serpin, conserved site	6	85	0.9	0.0443	10090.ENSMUSP00000025523,10090.ENSMUSP00000026565,10090.ENSMUSP00000034003,10090.ENSMUSP00000034650,10090.ENSMUSP00000053923,10090.ENSMUSP00000114350	Csf1r,Ifitm3,Fgl1,Mcam,Chil3,Lgals3
KEGG	mmu01100	Metabolic pathways	37	1536	0.43	1.55e-05	10090.ENSMUSP00000001304,10090.ENSMUSP00000004134,10090.ENSMUSP00000004202,10090.ENSMUSP00000004327,10090.ENSMUSP00000007253,10090.ENSMUSP00000019283,10090.ENSMUSP00000020169,10090.ENSMUSP00000023214,10090.ENSMUSP00000026012,10090.ENSMUSP00000031741,10090.ENSMUSP00000033621,10090.ENSMUSP00000033634,10090.ENSMUSP00000033715,10090.ENSMUSP00000034000,10090.ENSMUSP00000034808,10090.ENSMUSP00000034834…	Ckb,Gstm5,Dnmt1,G6pdx,Neu1,Isyna1,Enpp3,Dgat1,Cyp17a1,Cyp3a13,Gla,Acsl4,Nsdhl,Asah1,Nnmt,Pkm,Pygb,Mvk,Pck2,Colgalt1,Acmsd,Hk3,Sdsl,Pfkm,Ptgs1,Cyp2c70,Pld4,Smpd3,Dhcr7,Acnat2,Fdps,Aldoc,Mthfd1l,Nmrk1,Inpp5d,Nt5c2,Idi1
KEGG	mmu04145	Phagosome	10	162	0.84	0.00057	10090.ENSMUSP00000000299,10090.ENSMUSP00000001566,10090.ENSMUSP00000015484,10090.ENSMUSP00000020779,10090.ENSMUSP00000021933,10090.ENSMUSP00000026021,10090.ENSMUSP00000027639,10090.ENSMUSP00000032168,10090.ENSMUSP00000056669,10090.ENSMUSP00000094084	Itgb2,Tubb5,Cybb,Mpo,Ctsl,Msr1,Marco,Sec61a1,Cd14,Ncf4
KEGG	mmu05212	Pancreatic cancer	7	74	1.02	0.00088	10090.ENSMUSP00000002678,10090.ENSMUSP00000020329,10090.ENSMUSP00000029812,10090.ENSMUSP00000030747,10090.ENSMUSP00000036384,10090.ENSMUSP00000077757,10090.ENSMUSP00000120152	Tgfb1,Egfr,Nfkb1,Casp9,Rac2,Bak1,Stat3
KEGG	mmu05221	Acute myeloid leukemia	6	70	0.98	0.005	10090.ENSMUSP00000004145,10090.ENSMUSP00000020779,10090.ENSMUSP00000025523,10090.ENSMUSP00000029812,10090.ENSMUSP00000056669,10090.ENSMUSP00000120152	Stat5a,Mpo,Csf1r,Nfkb1,Cd14,Stat3
KEGG	mmu04066	HIF-1 signaling pathway	7	111	0.85	0.0061	10090.ENSMUSP00000015484,10090.ENSMUSP00000020329,10090.ENSMUSP00000029812,10090.ENSMUSP00000051215,10090.ENSMUSP00000059801,10090.ENSMUSP00000099536,10090.ENSMUSP00000120152	Cybb,Egfr,Nfkb1,Hk3,Pfkm,Aldoc,Stat3
KEGG	mmu01200	Carbon metabolism	7	122	0.81	0.0088	10090.ENSMUSP00000004327,10090.ENSMUSP00000025439,10090.ENSMUSP00000034834,10090.ENSMUSP00000051215,10090.ENSMUSP00000058198,10090.ENSMUSP00000059801,10090.ENSMUSP00000099536	G6pdx,Me2,Pkm,Hk3,Sdsl,Pfkm,Aldoc
KEGG	mmu05135	Yersinia infection	7	124	0.8	0.0088	10090.ENSMUSP00000027015,10090.ENSMUSP00000029812,10090.ENSMUSP00000036384,10090.ENSMUSP00000077342,10090.ENSMUSP00000087947,10090.ENSMUSP00000095832,10090.ENSMUSP00000107803	Casp1,Nfkb1,Rac2,Skap2,Fyb,Rhog,Git2
KEGG	mmu05134	Legionellosis	5	60	0.97	0.0118	10090.ENSMUSP00000000299,10090.ENSMUSP00000027015,10090.ENSMUSP00000029812,10090.ENSMUSP00000030747,10090.ENSMUSP00000056669	Itgb2,Casp1,Nfkb1,Casp9,Cd14
KEGG	mmu00010	Glycolysis / Gluconeogenesis	5	65	0.93	0.0145	10090.ENSMUSP00000034834,10090.ENSMUSP00000038555,10090.ENSMUSP00000051215,10090.ENSMUSP00000059801,10090.ENSMUSP00000099536	Pkm,Pck2,Hk3,Pfkm,Aldoc
KEGG	mmu00760	Nicotinate and nicotinamide metabolism	4	39	1.06	0.0145	10090.ENSMUSP00000020169,10090.ENSMUSP00000034808,10090.ENSMUSP00000125384,10090.ENSMUSP00000130898	Enpp3,Nnmt,Nmrk1,Nt5c2
KEGG	mmu03030	DNA replication	4	35	1.1	0.0145	10090.ENSMUSP00000000767,10090.ENSMUSP00000023353,10090.ENSMUSP00000027601,10090.ENSMUSP00000059192	Rpa1,Mcm4,Mcm6,Mcm3
KEGG	mmu04217	Necroptosis	7	153	0.71	0.0145	10090.ENSMUSP00000004145,10090.ENSMUSP00000015484,10090.ENSMUSP00000025691,10090.ENSMUSP00000027015,10090.ENSMUSP00000029018,10090.ENSMUSP00000035743,10090.ENSMUSP00000120152	Stat5a,Cybb,Fas,Casp1,Zbp1,Pygb,Stat3
KEGG	mmu04933	AGE-RAGE signaling pathway in diabetic complications	6	101	0.82	0.0145	10090.ENSMUSP00000002678,10090.ENSMUSP00000004145,10090.ENSMUSP00000015484,10090.ENSMUSP00000029812,10090.ENSMUSP00000083587,10090.ENSMUSP00000120152	Tgfb1,Stat5a,Cybb,Nfkb1,Icam1,Stat3
KEGG	mmu05133	Pertussis	5	73	0.88	0.0145	10090.ENSMUSP00000000299,10090.ENSMUSP00000027015,10090.ENSMUSP00000029812,10090.ENSMUSP00000036747,10090.ENSMUSP00000056669	Itgb2,Casp1,Nfkb1,C1qc,Cd14
KEGG	mmu05140	Leishmaniasis	5	67	0.92	0.0145	10090.ENSMUSP00000000299,10090.ENSMUSP00000002678,10090.ENSMUSP00000015484,10090.ENSMUSP00000029812,10090.ENSMUSP00000094084	Itgb2,Tgfb1,Cybb,Nfkb1,Ncf4
KEGG	mmu05223	Non-small cell lung cancer	5	66	0.93	0.0145	10090.ENSMUSP00000004145,10090.ENSMUSP00000020329,10090.ENSMUSP00000030747,10090.ENSMUSP00000077757,10090.ENSMUSP00000120152	Stat5a,Egfr,Casp9,Bak1,Stat3
KEGG	mmu05230	Central carbon metabolism in cancer	5	69	0.91	0.0145	10090.ENSMUSP00000004327,10090.ENSMUSP00000020329,10090.ENSMUSP00000034834,10090.ENSMUSP00000051215,10090.ENSMUSP00000059801	G6pdx,Egfr,Pkm,Hk3,Pfkm
KEGG	mmu05169	Epstein-Barr virus infection	8	214	0.62	0.0161	10090.ENSMUSP00000025691,10090.ENSMUSP00000028062,10090.ENSMUSP00000029812,10090.ENSMUSP00000030747,10090.ENSMUSP00000077757,10090.ENSMUSP00000083587,10090.ENSMUSP00000113852,10090.ENSMUSP00000120152	Fas,Vim,Nfkb1,Casp9,Bak1,Icam1,Syk,Stat3
KEGG	mmu05164	Influenza A	7	167	0.67	0.0169	10090.ENSMUSP00000025691,10090.ENSMUSP00000027015,10090.ENSMUSP00000029812,10090.ENSMUSP00000030747,10090.ENSMUSP00000077757,10090.ENSMUSP00000080531,10090.ENSMUSP00000083587	Fas,Casp1,Nfkb1,Casp9,Bak1,Fdps,Icam1
KEGG	mmu05152	Tuberculosis	7	170	0.66	0.0177	10090.ENSMUSP00000000299,10090.ENSMUSP00000002678,10090.ENSMUSP00000029812,10090.ENSMUSP00000030747,10090.ENSMUSP00000056669,10090.ENSMUSP00000107653,10090.ENSMUSP00000113852	Itgb2,Tgfb1,Nfkb1,Casp9,Cd14,Camp,Syk
KEGG	mmu00600	Sphingolipid metabolism	4	49	0.96	0.0196	10090.ENSMUSP00000007253,10090.ENSMUSP00000033621,10090.ENSMUSP00000034000,10090.ENSMUSP00000069255	Neu1,Gla,Asah1,Smpd3
KEGG	mmu04142	Lysosome	6	127	0.72	0.0196	10090.ENSMUSP00000003910,10090.ENSMUSP00000007253,10090.ENSMUSP00000021933,10090.ENSMUSP00000032779,10090.ENSMUSP00000033621,10090.ENSMUSP00000034000	Dnase2a,Neu1,Ctsl,Ctsc,Gla,Asah1
KEGG	mmu05210	Colorectal cancer	5	88	0.8	0.0211	10090.ENSMUSP00000002678,10090.ENSMUSP00000020329,10090.ENSMUSP00000030747,10090.ENSMUSP00000036384,10090.ENSMUSP00000077757	Tgfb1,Egfr,Casp9,Rac2,Bak1
KEGG	mmu00900	Terpenoid backbone biosynthesis	3	23	1.16	0.0215	10090.ENSMUSP00000036971,10090.ENSMUSP00000080531,10090.ENSMUSP00000132780	Mvk,Fdps,Idi1
KEGG	mmu04210	Apoptosis	6	135	0.69	0.0215	10090.ENSMUSP00000021933,10090.ENSMUSP00000025691,10090.ENSMUSP00000029812,10090.ENSMUSP00000030747,10090.ENSMUSP00000032779,10090.ENSMUSP00000077757	Ctsl,Fas,Nfkb1,Casp9,Ctsc,Bak1
KEGG	mmu05163	Human cytomegalovirus infection	8	236	0.58	0.0215	10090.ENSMUSP00000001326,10090.ENSMUSP00000020329,10090.ENSMUSP00000025691,10090.ENSMUSP00000029812,10090.ENSMUSP00000030747,10090.ENSMUSP00000036384,10090.ENSMUSP00000077757,10090.ENSMUSP00000120152	Sp1,Egfr,Fas,Nfkb1,Casp9,Rac2,Bak1,Stat3
KEGG	mmu05162	Measles	6	140	0.68	0.0245	10090.ENSMUSP00000004145,10090.ENSMUSP00000025691,10090.ENSMUSP00000029812,10090.ENSMUSP00000030747,10090.ENSMUSP00000077757,10090.ENSMUSP00000120152	Stat5a,Fas,Nfkb1,Casp9,Bak1,Stat3
KEGG	mmu05205	Proteoglycans in cancer	7	199	0.59	0.03	10090.ENSMUSP00000002678,10090.ENSMUSP00000020329,10090.ENSMUSP00000021933,10090.ENSMUSP00000023531,10090.ENSMUSP00000025691,10090.ENSMUSP00000120152,10090.ENSMUSP00000128278	Tgfb1,Egfr,Ctsl,Hcls1,Fas,Stat3,Iqgap1
KEGG	mmu00030	Pentose phosphate pathway	3	33	1.01	0.0387	10090.ENSMUSP00000004327,10090.ENSMUSP00000059801,10090.ENSMUSP00000099536	G6pdx,Pfkm,Aldoc
KEGG	mmu00051	Fructose and mannose metabolism	3	36	0.97	0.0387	10090.ENSMUSP00000051215,10090.ENSMUSP00000059801,10090.ENSMUSP00000099536	Hk3,Pfkm,Aldoc
KEGG	mmu00052	Galactose metabolism	3	32	1.02	0.0387	10090.ENSMUSP00000033621,10090.ENSMUSP00000051215,10090.ENSMUSP00000059801	Gla,Hk3,Pfkm
KEGG	mmu00500	Starch and sucrose metabolism	3	31	1.03	0.0387	10090.ENSMUSP00000020169,10090.ENSMUSP00000035743,10090.ENSMUSP00000051215	Enpp3,Pygb,Hk3
KEGG	mmu04520	Adherens junction	4	69	0.81	0.0387	10090.ENSMUSP00000020329,10090.ENSMUSP00000029053,10090.ENSMUSP00000036384,10090.ENSMUSP00000128278	Egfr,Ptpn1,Rac2,Iqgap1
KEGG	mmu04650	Natural killer cell mediated cytotoxicity	5	113	0.69	0.0387	10090.ENSMUSP00000000299,10090.ENSMUSP00000025691,10090.ENSMUSP00000036384,10090.ENSMUSP00000083587,10090.ENSMUSP00000113852	Itgb2,Fas,Rac2,Icam1,Syk
KEGG	mmu04670	Leukocyte transendothelial migration	5	113	0.69	0.0387	10090.ENSMUSP00000000299,10090.ENSMUSP00000015484,10090.ENSMUSP00000036384,10090.ENSMUSP00000083587,10090.ENSMUSP00000094084	Itgb2,Cybb,Rac2,Icam1,Ncf4
KEGG	mmu04920	Adipocytokine signaling pathway	4	71	0.8	0.0387	10090.ENSMUSP00000029812,10090.ENSMUSP00000033634,10090.ENSMUSP00000038555,10090.ENSMUSP00000120152	Nfkb1,Acsl4,Pck2,Stat3
KEGG	mmu04931	Insulin resistance	5	109	0.71	0.0387	10090.ENSMUSP00000029053,10090.ENSMUSP00000029812,10090.ENSMUSP00000035743,10090.ENSMUSP00000038555,10090.ENSMUSP00000120152	Ptpn1,Nfkb1,Pygb,Pck2,Stat3
KEGG	mmu05132	Salmonella infection	7	213	0.56	0.0387	10090.ENSMUSP00000014922,10090.ENSMUSP00000027015,10090.ENSMUSP00000029812,10090.ENSMUSP00000056669,10090.ENSMUSP00000077757,10090.ENSMUSP00000095832,10090.ENSMUSP00000138350	Fhod1,Casp1,Nfkb1,Cd14,Bak1,Rhog,Ptprc
KEGG	mmu05160	Hepatitis C	6	158	0.63	0.0387	10090.ENSMUSP00000020329,10090.ENSMUSP00000025691,10090.ENSMUSP00000029812,10090.ENSMUSP00000030747,10090.ENSMUSP00000077757,10090.ENSMUSP00000120152	Egfr,Fas,Nfkb1,Casp9,Bak1,Stat3
KEGG	mmu05161	Hepatitis B	6	161	0.62	0.0387	10090.ENSMUSP00000002678,10090.ENSMUSP00000004145,10090.ENSMUSP00000025691,10090.ENSMUSP00000029812,10090.ENSMUSP00000030747,10090.ENSMUSP00000120152	Tgfb1,Stat5a,Fas,Nfkb1,Casp9,Stat3
KEGG	mmu05167	Kaposi sarcoma-associated herpesvirus infection	7	210	0.57	0.0387	10090.ENSMUSP00000025691,10090.ENSMUSP00000029812,10090.ENSMUSP00000030747,10090.ENSMUSP00000077757,10090.ENSMUSP00000083587,10090.ENSMUSP00000113852,10090.ENSMUSP00000120152	Fas,Nfkb1,Casp9,Bak1,Icam1,Syk,Stat3
KEGG	mmu05200	Pathways in cancer	12	528	0.4	0.0387	10090.ENSMUSP00000001326,10090.ENSMUSP00000002678,10090.ENSMUSP00000004134,10090.ENSMUSP00000004145,10090.ENSMUSP00000020329,10090.ENSMUSP00000025523,10090.ENSMUSP00000025691,10090.ENSMUSP00000029812,10090.ENSMUSP00000030747,10090.ENSMUSP00000036384,10090.ENSMUSP00000077757,10090.ENSMUSP00000120152	Sp1,Tgfb1,Gstm5,Stat5a,Egfr,Csf1r,Fas,Nfkb1,Casp9,Rac2,Bak1,Stat3
KEGG	mmu05206	MicroRNAs in cancer	6	158	0.63	0.0387	10090.ENSMUSP00000004202,10090.ENSMUSP00000020329,10090.ENSMUSP00000028062,10090.ENSMUSP00000029812,10090.ENSMUSP00000077757,10090.ENSMUSP00000120152	Dnmt1,Egfr,Vim,Nfkb1,Bak1,Stat3
KEGG	mmu04380	Osteoclast differentiation	5	121	0.66	0.0392	10090.ENSMUSP00000002678,10090.ENSMUSP00000025523,10090.ENSMUSP00000029812,10090.ENSMUSP00000094084,10090.ENSMUSP00000113852	Tgfb1,Csf1r,Nfkb1,Ncf4,Syk
KEGG	mmu04662	B cell receptor signaling pathway	4	75	0.77	0.0392	10090.ENSMUSP00000029812,10090.ENSMUSP00000036384,10090.ENSMUSP00000113852,10090.ENSMUSP00000127941	Nfkb1,Rac2,Syk,Inpp5d
KEGG	mmu04917	Prolactin signaling pathway	4	74	0.78	0.0392	10090.ENSMUSP00000004145,10090.ENSMUSP00000026012,10090.ENSMUSP00000029812,10090.ENSMUSP00000120152	Stat5a,Cyp17a1,Nfkb1,Stat3
KEGG	mmu05220	Chronic myeloid leukemia	4	74	0.78	0.0392	10090.ENSMUSP00000002678,10090.ENSMUSP00000004145,10090.ENSMUSP00000029812,10090.ENSMUSP00000077757	Tgfb1,Stat5a,Nfkb1,Bak1
KEGG	mmu05416	Viral myocarditis	4	74	0.78	0.0392	10090.ENSMUSP00000000299,10090.ENSMUSP00000030747,10090.ENSMUSP00000036384,10090.ENSMUSP00000083587	Itgb2,Casp9,Rac2,Icam1
KEGG	mmu00620	Pyruvate metabolism	3	39	0.93	0.0403	10090.ENSMUSP00000025439,10090.ENSMUSP00000034834,10090.ENSMUSP00000038555	Me2,Pkm,Pck2
KEGG	mmu01230	Biosynthesis of amino acids	4	77	0.76	0.0403	10090.ENSMUSP00000034834,10090.ENSMUSP00000058198,10090.ENSMUSP00000059801,10090.ENSMUSP00000099536	Pkm,Sdsl,Pfkm,Aldoc
KEGG	mmu01524	Platinum drug resistance	4	77	0.76	0.0403	10090.ENSMUSP00000004134,10090.ENSMUSP00000025691,10090.ENSMUSP00000030747,10090.ENSMUSP00000077757	Gstm5,Fas,Casp9,Bak1
KEGG	mmu04216	Ferroptosis	3	40	0.92	0.0421	10090.ENSMUSP00000015484,10090.ENSMUSP00000033634,10090.ENSMUSP00000130194	Cybb,Acsl4,Slc3a2
KEGG	mmu03040	Spliceosome	5	131	0.63	0.0468	10090.ENSMUSP00000023460,10090.ENSMUSP00000031841,10090.ENSMUSP00000042658,10090.ENSMUSP00000063976,10090.ENSMUSP00000110374	Ncbp2,Tra2a,Hnrnpa1,Snrpc,Rbmx
Reactome	MMU-6798695	Neutrophil degranulation	32	519	0.84	4.93e-14	10090.ENSMUSP00000000299,10090.ENSMUSP00000001566,10090.ENSMUSP00000006679,10090.ENSMUSP00000007253,10090.ENSMUSP00000015484,10090.ENSMUSP00000020779,10090.ENSMUSP00000023214,10090.ENSMUSP00000029046,10090.ENSMUSP00000029812,10090.ENSMUSP00000030044,10090.ENSMUSP00000032779,10090.ENSMUSP00000033621,10090.ENSMUSP00000034000,10090.ENSMUSP00000034285,10090.ENSMUSP00000034834,10090.ENSMUSP00000035077…	Itgb2,Tubb5,Prtn3,Neu1,Cybb,Mpo,Dgat1,Fabp5,Nfkb1,Orm1,Ctsc,Gla,Asah1,Cotl1,Pkm,Ltf,Pygb,Ckap4,Hk3,Lcn2,Cd14,Plekho2,S100a8,Hp,Orm2,Lyz2,Rhog,Aldoc,Camp,Lgals3,Iqgap1,Ptprc
Reactome	MMU-168249	Innate Immune System	41	949	0.68	8.66e-14	10090.ENSMUSP00000000299,10090.ENSMUSP00000001566,10090.ENSMUSP00000006679,10090.ENSMUSP00000007253,10090.ENSMUSP00000015484,10090.ENSMUSP00000020779,10090.ENSMUSP00000021933,10090.ENSMUSP00000023214,10090.ENSMUSP00000027015,10090.ENSMUSP00000029046,10090.ENSMUSP00000029812,10090.ENSMUSP00000030044,10090.ENSMUSP00000030747,10090.ENSMUSP00000032779,10090.ENSMUSP00000033621,10090.ENSMUSP00000034000…	Itgb2,Tubb5,Prtn3,Neu1,Cybb,Mpo,Ctsl,Dgat1,Casp1,Fabp5,Nfkb1,Orm1,Casp9,Ctsc,Gla,Asah1,Cotl1,Pkm,Ltf,Pygb,Rac2,C1qc,Crp,Ckap4,Hk3,Lcn2,Cd14,Plekho2,S100a8,Pld4,Hp,Orm2,Lyz2,Ncf4,Rhog,Aldoc,Camp,Syk,Lgals3,Iqgap1,Ptprc
Reactome	MMU-168256	Immune System	51	1621	0.54	1.65e-12	10090.ENSMUSP00000000299,10090.ENSMUSP00000001566,10090.ENSMUSP00000004145,10090.ENSMUSP00000006679,10090.ENSMUSP00000007253,10090.ENSMUSP00000015484,10090.ENSMUSP00000020779,10090.ENSMUSP00000021933,10090.ENSMUSP00000023214,10090.ENSMUSP00000025523,10090.ENSMUSP00000026565,10090.ENSMUSP00000027015,10090.ENSMUSP00000029046,10090.ENSMUSP00000029053,10090.ENSMUSP00000029812,10090.ENSMUSP00000030044…	Itgb2,Tubb5,Stat5a,Prtn3,Neu1,Cybb,Mpo,Ctsl,Dgat1,Csf1r,Ifitm3,Casp1,Fabp5,Ptpn1,Nfkb1,Orm1,Casp9,Oasl1,Ctsc,Gla,Asah1,Cotl1,Pkm,Ltf,Pygb,Rac2,C1qc,Crp,Ckap4,Hk3,Lcn2,Cd14,Plekho2,S100a8,Pld4,Hp,Orm2,Ppp2r5c,Icam1,Fyb,Lyz2,Ncf4,Rhog,Aldoc,Camp,Syk,Lgals3,Stat3,Inpp5d,Iqgap1,Ptprc
Reactome	MMU-1430728	Metabolism	40	1779	0.4	3.02e-05	10090.ENSMUSP00000001304,10090.ENSMUSP00000004134,10090.ENSMUSP00000004327,10090.ENSMUSP00000007253,10090.ENSMUSP00000019283,10090.ENSMUSP00000023214,10090.ENSMUSP00000025439,10090.ENSMUSP00000026012,10090.ENSMUSP00000026537,10090.ENSMUSP00000029046,10090.ENSMUSP00000031741,10090.ENSMUSP00000032336,10090.ENSMUSP00000033621,10090.ENSMUSP00000033634,10090.ENSMUSP00000033715,10090.ENSMUSP00000034000…	Ckb,Gstm5,G6pdx,Neu1,Isyna1,Dgat1,Me2,Cyp17a1,Paox,Fabp5,Cyp3a13,Plbd1,Gla,Acsl4,Nsdhl,Asah1,Nnmt,Pkm,Mvk,Pck2,Hk3,Sdsl,Rbp1,Pfkm,Ptgs1,Cyp2c70,Abhd10,Pld4,Smpd3,Dhcr7,Fdps,Aldoc,Lpgat1,Mthfd1l,Slc25a12,Nmrk1,Inpp5d,Slc3a2,Nt5c2,Idi1
Reactome	MMU-109582	Hemostasis	20	524	0.63	3.1e-05	10090.ENSMUSP00000000299,10090.ENSMUSP00000002678,10090.ENSMUSP00000006679,10090.ENSMUSP00000006697,10090.ENSMUSP00000023455,10090.ENSMUSP00000029053,10090.ENSMUSP00000030044,10090.ENSMUSP00000030286,10090.ENSMUSP00000034064,10090.ENSMUSP00000036384,10090.ENSMUSP00000037858,10090.ENSMUSP00000066359,10090.ENSMUSP00000074810,10090.ENSMUSP00000082053,10090.ENSMUSP00000095832,10090.ENSMUSP00000099945…	Itgb2,Tgfb1,Prtn3,Itih3,Ppil2,Ptpn1,Orm1,Dock7,F11,Rac2,Fermt3,Fam49b,Orm2,Ppp2r5c,Rhog,Plek,Kdm1a,Syk,Inpp5d,Slc3a2
Reactome	MMU-556833	Metabolism of lipids	19	605	0.54	0.00091	10090.ENSMUSP00000007253,10090.ENSMUSP00000023214,10090.ENSMUSP00000026012,10090.ENSMUSP00000029046,10090.ENSMUSP00000031741,10090.ENSMUSP00000032336,10090.ENSMUSP00000033621,10090.ENSMUSP00000033634,10090.ENSMUSP00000033715,10090.ENSMUSP00000034000,10090.ENSMUSP00000036971,10090.ENSMUSP00000059977,10090.ENSMUSP00000060584,10090.ENSMUSP00000069255,10090.ENSMUSP00000073541,10090.ENSMUSP00000080531…	Neu1,Dgat1,Cyp17a1,Fabp5,Cyp3a13,Plbd1,Gla,Acsl4,Nsdhl,Asah1,Mvk,Ptgs1,Cyp2c70,Smpd3,Dhcr7,Fdps,Lpgat1,Inpp5d,Idi1
Reactome	MMU-191273	Cholesterol biosynthesis	5	25	1.35	0.0015	10090.ENSMUSP00000033715,10090.ENSMUSP00000036971,10090.ENSMUSP00000073541,10090.ENSMUSP00000080531,10090.ENSMUSP00000132780	Nsdhl,Mvk,Dhcr7,Fdps,Idi1
Reactome	MMU-2173782	Binding and Uptake of Ligands by Scavenger Receptors	5	35	1.2	0.0048	10090.ENSMUSP00000026021,10090.ENSMUSP00000027639,10090.ENSMUSP00000033185,10090.ENSMUSP00000074436,10090.ENSMUSP00000108160	Msr1,Marco,Hpx,Hp,Cd163
Reactome	MMU-6799990	Metal sequestration by antimicrobial proteins	3	4	1.92	0.0048	10090.ENSMUSP00000035077,10090.ENSMUSP00000053962,10090.ENSMUSP00000064385	Ltf,Lcn2,S100a8
Reactome	MMU-76002	Platelet activation, signaling and aggregation	11	253	0.68	0.0048	10090.ENSMUSP00000002678,10090.ENSMUSP00000006697,10090.ENSMUSP00000029053,10090.ENSMUSP00000030044,10090.ENSMUSP00000036384,10090.ENSMUSP00000037858,10090.ENSMUSP00000066359,10090.ENSMUSP00000074810,10090.ENSMUSP00000095832,10090.ENSMUSP00000099945,10090.ENSMUSP00000113852	Tgfb1,Itih3,Ptpn1,Orm1,Rac2,Fermt3,Fam49b,Orm2,Rhog,Plek,Syk
Reactome	MMU-5668599	RHO GTPases Activate NADPH Oxidases	4	24	1.27	0.0155	10090.ENSMUSP00000015484,10090.ENSMUSP00000036384,10090.ENSMUSP00000064385,10090.ENSMUSP00000094084	Cybb,Rac2,S100a8,Ncf4
Reactome	MMU-70326	Glucose metabolism	6	79	0.93	0.0155	10090.ENSMUSP00000034834,10090.ENSMUSP00000038555,10090.ENSMUSP00000051215,10090.ENSMUSP00000059801,10090.ENSMUSP00000099536,10090.ENSMUSP00000122103	Pkm,Pck2,Hk3,Pfkm,Aldoc,Slc25a12
Reactome	MMU-114608	Platelet degranulation	7	122	0.81	0.0198	10090.ENSMUSP00000002678,10090.ENSMUSP00000006697,10090.ENSMUSP00000030044,10090.ENSMUSP00000037858,10090.ENSMUSP00000066359,10090.ENSMUSP00000074810,10090.ENSMUSP00000099945	Tgfb1,Itih3,Orm1,Fermt3,Fam49b,Orm2,Plek
Reactome	MMU-6803157	Antimicrobial peptides	6	88	0.88	0.0227	10090.ENSMUSP00000006679,10090.ENSMUSP00000035077,10090.ENSMUSP00000053962,10090.ENSMUSP00000064385,10090.ENSMUSP00000089801,10090.ENSMUSP00000107653	Prtn3,Ltf,Lcn2,S100a8,Lyz2,Camp
Reactome	MMU-68962	Activation of the pre-replicative complex	4	32	1.14	0.0291	10090.ENSMUSP00000000767,10090.ENSMUSP00000023353,10090.ENSMUSP00000027601,10090.ENSMUSP00000059192	Rpa1,Mcm4,Mcm6,Mcm3
Reactome	MMU-1222556	ROS and RNS production in phagocytes	4	36	1.09	0.0413	10090.ENSMUSP00000015484,10090.ENSMUSP00000020779,10090.ENSMUSP00000036384,10090.ENSMUSP00000094084	Cybb,Mpo,Rac2,Ncf4
Reactome	MMU-176187	Activation of ATR in response to replication stress	4	37	1.08	0.0429	10090.ENSMUSP00000000767,10090.ENSMUSP00000023353,10090.ENSMUSP00000027601,10090.ENSMUSP00000059192	Rpa1,Mcm4,Mcm6,Mcm3
Reactome	MMU-195258	RHO GTPase Effectors	9	246	0.61	0.0429	10090.ENSMUSP00000015484,10090.ENSMUSP00000021689,10090.ENSMUSP00000036384,10090.ENSMUSP00000046296,10090.ENSMUSP00000064385,10090.ENSMUSP00000082053,10090.ENSMUSP00000094084,10090.ENSMUSP00000095832,10090.ENSMUSP00000128278	Cybb,Evl,Rac2,Fmnl1,S100a8,Ppp2r5c,Ncf4,Rhog,Iqgap1
Reactome	MMU-451927	Interleukin-2 family signaling	4	37	1.08	0.0429	10090.ENSMUSP00000004145,10090.ENSMUSP00000113852,10090.ENSMUSP00000120152,10090.ENSMUSP00000127941	Stat5a,Syk,Stat3,Inpp5d
Reactome	MMU-1660662	Glycosphingolipid metabolism	4	39	1.06	0.0442	10090.ENSMUSP00000007253,10090.ENSMUSP00000033621,10090.ENSMUSP00000034000,10090.ENSMUSP00000069255	Neu1,Gla,Asah1,Smpd3
WikiPathways	WP103	Cholesterol biosynthesis	5	15	1.57	0.00015	10090.ENSMUSP00000033715,10090.ENSMUSP00000036971,10090.ENSMUSP00000073541,10090.ENSMUSP00000080531,10090.ENSMUSP00000132780	Nsdhl,Mvk,Dhcr7,Fdps,Idi1
WikiPathways	WP4346	Cholesterol metabolism with Bloch and Kandutsch-Russell pathways	7	52	1.18	0.00015	10090.ENSMUSP00000030010,10090.ENSMUSP00000033634,10090.ENSMUSP00000033715,10090.ENSMUSP00000036971,10090.ENSMUSP00000073541,10090.ENSMUSP00000080531,10090.ENSMUSP00000132780	Abca1,Acsl4,Nsdhl,Mvk,Dhcr7,Fdps,Idi1
WikiPathways	WP151	IL-5 signaling pathway	7	67	1.07	0.00024	10090.ENSMUSP00000000299,10090.ENSMUSP00000004145,10090.ENSMUSP00000023531,10090.ENSMUSP00000029812,10090.ENSMUSP00000083587,10090.ENSMUSP00000113852,10090.ENSMUSP00000120152	Itgb2,Stat5a,Hcls1,Nfkb1,Icam1,Syk,Stat3
WikiPathways	WP2271	Macrophage markers	4	10	1.65	0.00024	10090.ENSMUSP00000036384,10090.ENSMUSP00000056669,10090.ENSMUSP00000089801,10090.ENSMUSP00000108160	Rac2,Cd14,Lyz2,Cd163
WikiPathways	WP3626	Microglia pathogen phagocytosis pathway	6	41	1.21	0.00024	10090.ENSMUSP00000000299,10090.ENSMUSP00000015484,10090.ENSMUSP00000036384,10090.ENSMUSP00000036747,10090.ENSMUSP00000094084,10090.ENSMUSP00000113852	Itgb2,Cybb,Rac2,C1qc,Ncf4,Syk
WikiPathways	WP493	Mapk signaling pathway	8	158	0.75	0.0041	10090.ENSMUSP00000002678,10090.ENSMUSP00000020329,10090.ENSMUSP00000025691,10090.ENSMUSP00000027015,10090.ENSMUSP00000029812,10090.ENSMUSP00000030747,10090.ENSMUSP00000036384,10090.ENSMUSP00000056669	Tgfb1,Egfr,Fas,Casp1,Nfkb1,Casp9,Rac2,Cd14
WikiPathways	WP3625	Tyrobp causal network in microglia	5	58	0.98	0.0064	10090.ENSMUSP00000000299,10090.ENSMUSP00000004145,10090.ENSMUSP00000023531,10090.ENSMUSP00000036747,10090.ENSMUSP00000099945	Itgb2,Stat5a,Hcls1,C1qc,Plek
WikiPathways	WP4466	Oxidative stress and redox pathway	6	92	0.86	0.0064	10090.ENSMUSP00000004134,10090.ENSMUSP00000004327,10090.ENSMUSP00000015484,10090.ENSMUSP00000059977,10090.ENSMUSP00000064385,10090.ENSMUSP00000094084	Gstm5,G6pdx,Cybb,Ptgs1,S100a8,Ncf4
WikiPathways	WP572	EGFR1 signaling pathway	8	173	0.71	0.0064	10090.ENSMUSP00000001326,10090.ENSMUSP00000004145,10090.ENSMUSP00000020329,10090.ENSMUSP00000030747,10090.ENSMUSP00000037210,10090.ENSMUSP00000059033,10090.ENSMUSP00000078945,10090.ENSMUSP00000120152	Sp1,Stat5a,Egfr,Casp9,Git1,Hip1,Htt,Stat3
WikiPathways	WP373	IL-3 signaling pathway	6	98	0.83	0.0067	10090.ENSMUSP00000004145,10090.ENSMUSP00000029812,10090.ENSMUSP00000036384,10090.ENSMUSP00000113852,10090.ENSMUSP00000120152,10090.ENSMUSP00000127941	Stat5a,Nfkb1,Rac2,Syk,Stat3,Inpp5d
WikiPathways	WP387	IL-6 signaling pathway	6	98	0.83	0.0067	10090.ENSMUSP00000004145,10090.ENSMUSP00000029812,10090.ENSMUSP00000030747,10090.ENSMUSP00000082053,10090.ENSMUSP00000120152,10090.ENSMUSP00000127941	Stat5a,Nfkb1,Casp9,Ppp2r5c,Stat3,Inpp5d
WikiPathways	WP1496	Oxidative damage response	4	41	1.04	0.0113	10090.ENSMUSP00000029812,10090.ENSMUSP00000030747,10090.ENSMUSP00000036747,10090.ENSMUSP00000077757	Nfkb1,Casp9,C1qc,Bak1
WikiPathways	WP150	DNA replication	4	41	1.04	0.0113	10090.ENSMUSP00000000767,10090.ENSMUSP00000023353,10090.ENSMUSP00000027601,10090.ENSMUSP00000059192	Rpa1,Mcm4,Mcm6,Mcm3
WikiPathways	WP166	Apoptosis modulation by HSP70	3	17	1.29	0.0113	10090.ENSMUSP00000025691,10090.ENSMUSP00000029812,10090.ENSMUSP00000030747	Fas,Nfkb1,Casp9
WikiPathways	WP450	IL-2 signaling pathway	5	75	0.87	0.0113	10090.ENSMUSP00000004145,10090.ENSMUSP00000029812,10090.ENSMUSP00000083587,10090.ENSMUSP00000113852,10090.ENSMUSP00000120152	Stat5a,Nfkb1,Icam1,Syk,Stat3
WikiPathways	WP1254	Apoptosis	5	80	0.84	0.0121	10090.ENSMUSP00000025691,10090.ENSMUSP00000027015,10090.ENSMUSP00000029812,10090.ENSMUSP00000030747,10090.ENSMUSP00000077757	Fas,Casp1,Nfkb1,Casp9,Bak1
WikiPathways	WP157	Glycolysis and gluconeogenesis	4	49	0.96	0.0148	10090.ENSMUSP00000034834,10090.ENSMUSP00000051215,10090.ENSMUSP00000059801,10090.ENSMUSP00000099536	Pkm,Hk3,Pfkm,Aldoc
WikiPathways	WP1763	PluriNetWork: mechanisms associated with pluripotency	9	287	0.54	0.0153	10090.ENSMUSP00000001326,10090.ENSMUSP00000002678,10090.ENSMUSP00000004202,10090.ENSMUSP00000029812,10090.ENSMUSP00000083587,10090.ENSMUSP00000109915,10090.ENSMUSP00000111977,10090.ENSMUSP00000115822,10090.ENSMUSP00000120152	Sp1,Tgfb1,Dnmt1,Nfkb1,Icam1,Rcn2,Kdm1a,Fam129a,Stat3
WikiPathways	WP447	Adipogenesis genes	6	132	0.7	0.0156	10090.ENSMUSP00000001326,10090.ENSMUSP00000002678,10090.ENSMUSP00000004145,10090.ENSMUSP00000025691,10090.ENSMUSP00000038555,10090.ENSMUSP00000120152	Sp1,Tgfb1,Stat5a,Fas,Pck2,Stat3
WikiPathways	WP1249	EPO receptor signaling	3	26	1.11	0.0212	10090.ENSMUSP00000004145,10090.ENSMUSP00000120152,10090.ENSMUSP00000138350	Stat5a,Stat3,Ptprc
WikiPathways	WP412	Oxidative stress response	3	28	1.08	0.0245	10090.ENSMUSP00000001326,10090.ENSMUSP00000029812,10090.ENSMUSP00000034215	Sp1,Nfkb1,Mt1
WikiPathways	WP413	G1 to S cell cycle control	4	61	0.86	0.0245	10090.ENSMUSP00000000767,10090.ENSMUSP00000023353,10090.ENSMUSP00000027601,10090.ENSMUSP00000059192	Rpa1,Mcm4,Mcm6,Mcm3
Monarch	MP:0005387	Immune system phenotype	78	3468	0.4	8.34e-12	10090.ENSMUSP00000000299,10090.ENSMUSP00000000925,10090.ENSMUSP00000002678,10090.ENSMUSP00000003445,10090.ENSMUSP00000003910,10090.ENSMUSP00000004145,10090.ENSMUSP00000004202,10090.ENSMUSP00000006679,10090.ENSMUSP00000007253,10090.ENSMUSP00000008284,10090.ENSMUSP00000014686,10090.ENSMUSP00000015484,10090.ENSMUSP00000020169,10090.ENSMUSP00000020329,10090.ENSMUSP00000020779,10090.ENSMUSP00000021689…	Itgb2,Smarcb1,Tgfb1,Fkbp11,Dnase2a,Stat5a,Dnmt1,Prtn3,Neu1,Emc10,Clec4f,Cybb,Enpp3,Egfr,Mpo,Evl,Ctsl,Mcm4,Hcls1,Csf1r,Anxa1,Fas,Msr1,Ifitm3,Marco,Vim,Zbp1,Fabp5,Gpr89,Nfkb1,Abca1,Dock7,Casp9,Oasl1,Ctsc,Asah1,Fgl1,Mcam,Ngp,Ltf,Rac2,Themis2,Fermt3,Rbm3,Crp,Fmnl1,Lcn2,Cd14,Hip1,Rbp1,Pfkm,Ulk3,Ptgs1,Plekho2,Fam49b,Pld4,Orm2,Skap2,Htt,Ppp2r5c,Icam1,Fyb,Lyz2,Ncf4,Rhog,Tgm2,Camp,Git2,Cd163,Steap4,Kdm1a,…
Monarch	MP:0005397	Hematopoietic system phenotype	78	3444	0.4	8.34e-12	10090.ENSMUSP00000000299,10090.ENSMUSP00000000767,10090.ENSMUSP00000000925,10090.ENSMUSP00000001304,10090.ENSMUSP00000002678,10090.ENSMUSP00000003445,10090.ENSMUSP00000003910,10090.ENSMUSP00000004145,10090.ENSMUSP00000004202,10090.ENSMUSP00000004327,10090.ENSMUSP00000005954,10090.ENSMUSP00000006679,10090.ENSMUSP00000007253,10090.ENSMUSP00000008284,10090.ENSMUSP00000014686,10090.ENSMUSP00000015484…	Itgb2,Rpa1,Smarcb1,Ckb,Tgfb1,Fkbp11,Dnase2a,Stat5a,Dnmt1,G6pdx,Bloc1s6,Prtn3,Neu1,Emc10,Clec4f,Cybb,Enpp3,Egfr,Evl,Ctsl,Mcm4,Hcls1,Csf1r,Anxa1,Fas,Msr1,Marco,Vim,Nfkb1,Abca1,Dock7,Casp9,Oasl1,Ctsc,Hpx,Asah1,Fgl1,Mcam,Ngp,Ltf,Rac2,Fermt3,Fmnl1,Lcn2,Cd14,Hip1,Mcm3,Rbp1,Pfkm,Plekho2,Fam49b,Pld4,Skap2,Bloc1s2,Htt,Ppp2r5c,Icam1,Fyb,Lyz2,Rhog,Cnp,Tgm2,Plek,Camp,Git2,Cd163,Steap4,Kdm1a,Crybb3,Syk,Lgals3…
Monarch	MP:0008251	Abnormal phagocyte morphology	32	673	0.72	9.12e-11	10090.ENSMUSP00000000299,10090.ENSMUSP00000002678,10090.ENSMUSP00000006679,10090.ENSMUSP00000007253,10090.ENSMUSP00000008284,10090.ENSMUSP00000015484,10090.ENSMUSP00000021933,10090.ENSMUSP00000025523,10090.ENSMUSP00000025691,10090.ENSMUSP00000029812,10090.ENSMUSP00000034000,10090.ENSMUSP00000036384,10090.ENSMUSP00000046296,10090.ENSMUSP00000053962,10090.ENSMUSP00000059749,10090.ENSMUSP00000063677…	Itgb2,Tgfb1,Prtn3,Neu1,Emc10,Cybb,Ctsl,Csf1r,Fas,Nfkb1,Asah1,Rac2,Fmnl1,Lcn2,Rbp1,Plekho2,Fam49b,Pld4,Htt,Ppp2r5c,Icam1,Lyz2,Tgm2,Camp,Git2,Steap4,Syk,Lgals3,Stat3,Inpp5d,Slc3a2,Ptprc
Monarch	MP:0005376	Homeostasis/metabolism phenotype	94	5127	0.31	1.96e-10	10090.ENSMUSP00000000299,10090.ENSMUSP00000000767,10090.ENSMUSP00000000925,10090.ENSMUSP00000001304,10090.ENSMUSP00000002678,10090.ENSMUSP00000003910,10090.ENSMUSP00000004134,10090.ENSMUSP00000004145,10090.ENSMUSP00000004327,10090.ENSMUSP00000005954,10090.ENSMUSP00000007253,10090.ENSMUSP00000008284,10090.ENSMUSP00000015484,10090.ENSMUSP00000019833,10090.ENSMUSP00000020329,10090.ENSMUSP00000020779…	Itgb2,Rpa1,Smarcb1,Ckb,Tgfb1,Dnase2a,Gstm5,Stat5a,G6pdx,Bloc1s6,Neu1,Emc10,Cybb,Fmc1,Egfr,Mpo,Serpina3n,Evl,Ctsl,Dgat1,Csf1r,Anxa1,Fas,Cyp17a1,Paox,Casp1,Marco,Vim,Fabp5,Ptpn1,Gpr89,Nfkb1,Abca1,Orm1,Dock7,Oasl1,Sec61a1,Arl8b,Ctsc,Nucb2,Hpx,Acsl4,Asah1,Fgl1,F11,Mt1,Mcam,Ltf,Rac2,Fermt3,Ppp1r9b,Crp,Ano10,Nenf,Acmsd,Lcn2,Cd14,Hip1,Mcm3,Rbp1,Pfkm,Ptgs1,Fam49b,Pld4,Smpd3,Dhcr7,Hp,Bloc1s2,Htt,Ppp2r5c,I…
Monarch	MP:0008250	Abnormal myeloid leukocyte morphology	35	847	0.66	1.96e-10	10090.ENSMUSP00000000299,10090.ENSMUSP00000002678,10090.ENSMUSP00000004145,10090.ENSMUSP00000006679,10090.ENSMUSP00000007253,10090.ENSMUSP00000008284,10090.ENSMUSP00000015484,10090.ENSMUSP00000021933,10090.ENSMUSP00000025523,10090.ENSMUSP00000025691,10090.ENSMUSP00000028062,10090.ENSMUSP00000029812,10090.ENSMUSP00000034000,10090.ENSMUSP00000036384,10090.ENSMUSP00000046296,10090.ENSMUSP00000053962…	Itgb2,Tgfb1,Stat5a,Prtn3,Neu1,Emc10,Cybb,Ctsl,Csf1r,Fas,Vim,Nfkb1,Asah1,Rac2,Fmnl1,Lcn2,Rbp1,Plekho2,Fam49b,Pld4,Htt,Ppp2r5c,Icam1,Lyz2,Tgm2,Camp,Git2,Steap4,Kdm1a,Syk,Lgals3,Stat3,Inpp5d,Slc3a2,Ptprc
Monarch	MP:0001545	Abnormal hematopoietic system physiology	44	1448	0.53	1.74e-09	10090.ENSMUSP00000000299,10090.ENSMUSP00000002678,10090.ENSMUSP00000004145,10090.ENSMUSP00000005954,10090.ENSMUSP00000014686,10090.ENSMUSP00000015484,10090.ENSMUSP00000020169,10090.ENSMUSP00000021689,10090.ENSMUSP00000021933,10090.ENSMUSP00000023531,10090.ENSMUSP00000025561,10090.ENSMUSP00000025691,10090.ENSMUSP00000026021,10090.ENSMUSP00000027639,10090.ENSMUSP00000028062,10090.ENSMUSP00000029812…	Itgb2,Tgfb1,Stat5a,Bloc1s6,Clec4f,Cybb,Enpp3,Evl,Ctsl,Hcls1,Anxa1,Fas,Msr1,Marco,Vim,Nfkb1,Abca1,Casp9,Ctsc,Mcam,Rac2,Fermt3,Fmnl1,Lcn2,Cd14,Mcm3,Pfkm,Plekho2,Pld4,Skap2,Bloc1s2,Icam1,Fyb,Rhog,Tgm2,Plek,Cd163,Syk,Lgals3,Stat3,Inpp5d,Slc3a2,Nt5c2,Ptprc
Monarch	MP:0002419	Abnormal innate immunity	27	543	0.74	1.79e-09	10090.ENSMUSP00000000299,10090.ENSMUSP00000004145,10090.ENSMUSP00000014686,10090.ENSMUSP00000015484,10090.ENSMUSP00000021933,10090.ENSMUSP00000025561,10090.ENSMUSP00000025691,10090.ENSMUSP00000026021,10090.ENSMUSP00000027639,10090.ENSMUSP00000029812,10090.ENSMUSP00000030010,10090.ENSMUSP00000032779,10090.ENSMUSP00000034650,10090.ENSMUSP00000036384,10090.ENSMUSP00000044665,10090.ENSMUSP00000046296…	Itgb2,Stat5a,Clec4f,Cybb,Ctsl,Anxa1,Fas,Msr1,Marco,Nfkb1,Abca1,Ctsc,Mcam,Rac2,Crp,Fmnl1,Cd14,Plekho2,Icam1,Tgm2,Cd163,Syk,Lgals3,Stat3,Inpp5d,Slc3a2,Ptprc
Monarch	MP:0012382	Abnormal blood cell physiology	41	1325	0.54	5.17e-09	10090.ENSMUSP00000000299,10090.ENSMUSP00000002678,10090.ENSMUSP00000004145,10090.ENSMUSP00000005954,10090.ENSMUSP00000014686,10090.ENSMUSP00000015484,10090.ENSMUSP00000020169,10090.ENSMUSP00000021689,10090.ENSMUSP00000021933,10090.ENSMUSP00000023531,10090.ENSMUSP00000025561,10090.ENSMUSP00000025691,10090.ENSMUSP00000026021,10090.ENSMUSP00000027639,10090.ENSMUSP00000028062,10090.ENSMUSP00000029812…	Itgb2,Tgfb1,Stat5a,Bloc1s6,Clec4f,Cybb,Enpp3,Evl,Ctsl,Hcls1,Anxa1,Fas,Msr1,Marco,Vim,Nfkb1,Abca1,Casp9,Ctsc,Mcam,Rac2,Fermt3,Fmnl1,Lcn2,Cd14,Pfkm,Plekho2,Pld4,Skap2,Icam1,Fyb,Rhog,Tgm2,Plek,Cd163,Syk,Lgals3,Stat3,Inpp5d,Slc3a2,Ptprc
Monarch	MP:0001790	Abnormal immune system physiology	53	2137	0.44	7.62e-09	10090.ENSMUSP00000000299,10090.ENSMUSP00000002678,10090.ENSMUSP00000003910,10090.ENSMUSP00000004145,10090.ENSMUSP00000014686,10090.ENSMUSP00000015484,10090.ENSMUSP00000020169,10090.ENSMUSP00000020329,10090.ENSMUSP00000020779,10090.ENSMUSP00000021689,10090.ENSMUSP00000021933,10090.ENSMUSP00000023531,10090.ENSMUSP00000025523,10090.ENSMUSP00000025561,10090.ENSMUSP00000025691,10090.ENSMUSP00000026021…	Itgb2,Tgfb1,Dnase2a,Stat5a,Clec4f,Cybb,Enpp3,Egfr,Mpo,Evl,Ctsl,Hcls1,Csf1r,Anxa1,Fas,Msr1,Ifitm3,Marco,Vim,Zbp1,Gpr89,Nfkb1,Abca1,Casp9,Oasl1,Ctsc,Asah1,Fgl1,Mcam,Rac2,Crp,Fmnl1,Lcn2,Cd14,Ptgs1,Plekho2,Fam49b,Pld4,Orm2,Skap2,Icam1,Fyb,Rhog,Tgm2,Camp,Git2,Cd163,Syk,Lgals3,Stat3,Inpp5d,Slc3a2,Ptprc
Monarch	MP:0001764	Abnormal homeostasis	79	4250	0.32	1.91e-08	10090.ENSMUSP00000000299,10090.ENSMUSP00000000767,10090.ENSMUSP00000000925,10090.ENSMUSP00000001304,10090.ENSMUSP00000002678,10090.ENSMUSP00000003910,10090.ENSMUSP00000004134,10090.ENSMUSP00000004145,10090.ENSMUSP00000005954,10090.ENSMUSP00000007253,10090.ENSMUSP00000008284,10090.ENSMUSP00000015484,10090.ENSMUSP00000020329,10090.ENSMUSP00000021689,10090.ENSMUSP00000021933,10090.ENSMUSP00000023214…	Itgb2,Rpa1,Smarcb1,Ckb,Tgfb1,Dnase2a,Gstm5,Stat5a,Bloc1s6,Neu1,Emc10,Cybb,Egfr,Evl,Ctsl,Dgat1,Csf1r,Anxa1,Fas,Cyp17a1,Paox,Marco,Vim,Fabp5,Ptpn1,Gpr89,Nfkb1,Abca1,Oasl1,Arl8b,Ctsc,Nucb2,Hpx,Acsl4,Asah1,Fgl1,F11,Mt1,Mcam,Ltf,Rac2,Fermt3,Crp,Ano10,Nenf,Acmsd,Lcn2,Cd14,Rbp1,Pfkm,Ptgs1,Fam49b,Pld4,Smpd3,Dhcr7,Hp,Bloc1s2,Htt,Ppp2r5c,Icam1,Fyb,Lyz2,Ncf4,Tgm2,Plek,Cd163,Naaa,Rbmx,Steap4,Kdm1a,Lgals3,Saa…
Monarch	MP:0002396	Abnormal hematopoietic system morphology/development	62	2925	0.37	3.83e-08	10090.ENSMUSP00000000299,10090.ENSMUSP00000000767,10090.ENSMUSP00000000925,10090.ENSMUSP00000001304,10090.ENSMUSP00000002678,10090.ENSMUSP00000003445,10090.ENSMUSP00000003910,10090.ENSMUSP00000004145,10090.ENSMUSP00000004202,10090.ENSMUSP00000004327,10090.ENSMUSP00000005954,10090.ENSMUSP00000006679,10090.ENSMUSP00000007253,10090.ENSMUSP00000008284,10090.ENSMUSP00000015484,10090.ENSMUSP00000020329…	Itgb2,Rpa1,Smarcb1,Ckb,Tgfb1,Fkbp11,Dnase2a,Stat5a,Dnmt1,G6pdx,Bloc1s6,Prtn3,Neu1,Emc10,Cybb,Egfr,Ctsl,Mcm4,Csf1r,Fas,Marco,Vim,Nfkb1,Abca1,Dock7,Oasl1,Asah1,Fgl1,Ngp,Ltf,Rac2,Fermt3,Fmnl1,Lcn2,Hip1,Mcm3,Rbp1,Pfkm,Plekho2,Fam49b,Pld4,Bloc1s2,Htt,Ppp2r5c,Icam1,Fyb,Lyz2,Cnp,Tgm2,Camp,Git2,Steap4,Kdm1a,Crybb3,Syk,Lgals3,Stat3,Dlgap4,Inpp5d,Anp32e,Slc3a2,Ptprc
Monarch	MP:0005065	Abnormal neutrophil morphology	18	255	0.9	3.83e-08	10090.ENSMUSP00000000299,10090.ENSMUSP00000006679,10090.ENSMUSP00000008284,10090.ENSMUSP00000015484,10090.ENSMUSP00000025691,10090.ENSMUSP00000034000,10090.ENSMUSP00000036384,10090.ENSMUSP00000053962,10090.ENSMUSP00000059749,10090.ENSMUSP00000066359,10090.ENSMUSP00000082053,10090.ENSMUSP00000083587,10090.ENSMUSP00000107653,10090.ENSMUSP00000107803,10090.ENSMUSP00000113852,10090.ENSMUSP00000120152…	Itgb2,Prtn3,Emc10,Cybb,Fas,Asah1,Rac2,Lcn2,Rbp1,Fam49b,Ppp2r5c,Icam1,Camp,Git2,Syk,Stat3,Inpp5d,Ptprc
Monarch	MP:0013658	Abnormal myeloid cell morphology	47	1838	0.45	4.14e-08	10090.ENSMUSP00000000299,10090.ENSMUSP00000001304,10090.ENSMUSP00000002678,10090.ENSMUSP00000003910,10090.ENSMUSP00000004145,10090.ENSMUSP00000004327,10090.ENSMUSP00000005954,10090.ENSMUSP00000006679,10090.ENSMUSP00000007253,10090.ENSMUSP00000008284,10090.ENSMUSP00000015484,10090.ENSMUSP00000021933,10090.ENSMUSP00000025523,10090.ENSMUSP00000025691,10090.ENSMUSP00000028062,10090.ENSMUSP00000029812…	Itgb2,Ckb,Tgfb1,Dnase2a,Stat5a,G6pdx,Bloc1s6,Prtn3,Neu1,Emc10,Cybb,Ctsl,Csf1r,Fas,Vim,Nfkb1,Dock7,Asah1,Rac2,Fermt3,Fmnl1,Lcn2,Mcm3,Rbp1,Pfkm,Plekho2,Fam49b,Pld4,Bloc1s2,Htt,Ppp2r5c,Icam1,Lyz2,Cnp,Tgm2,Camp,Git2,Steap4,Kdm1a,Syk,Lgals3,Stat3,Dlgap4,Inpp5d,Anp32e,Slc3a2,Ptprc
Monarch	MP:0000322	Increased granulocyte number	19	300	0.85	4.64e-08	10090.ENSMUSP00000000299,10090.ENSMUSP00000006679,10090.ENSMUSP00000008284,10090.ENSMUSP00000015484,10090.ENSMUSP00000025523,10090.ENSMUSP00000025691,10090.ENSMUSP00000028062,10090.ENSMUSP00000034000,10090.ENSMUSP00000036384,10090.ENSMUSP00000053962,10090.ENSMUSP00000059749,10090.ENSMUSP00000066359,10090.ENSMUSP00000082053,10090.ENSMUSP00000083587,10090.ENSMUSP00000107653,10090.ENSMUSP00000113852…	Itgb2,Prtn3,Emc10,Cybb,Csf1r,Fas,Vim,Asah1,Rac2,Lcn2,Rbp1,Fam49b,Ppp2r5c,Icam1,Camp,Syk,Stat3,Inpp5d,Ptprc
Monarch	MP:0011180	Abnormal hematopoietic cell number	45	1713	0.47	4.64e-08	10090.ENSMUSP00000000299,10090.ENSMUSP00000002678,10090.ENSMUSP00000003910,10090.ENSMUSP00000004145,10090.ENSMUSP00000004327,10090.ENSMUSP00000005954,10090.ENSMUSP00000006679,10090.ENSMUSP00000008284,10090.ENSMUSP00000015484,10090.ENSMUSP00000020329,10090.ENSMUSP00000021933,10090.ENSMUSP00000023353,10090.ENSMUSP00000025523,10090.ENSMUSP00000025691,10090.ENSMUSP00000028062,10090.ENSMUSP00000029812…	Itgb2,Tgfb1,Dnase2a,Stat5a,G6pdx,Bloc1s6,Prtn3,Emc10,Cybb,Egfr,Ctsl,Mcm4,Csf1r,Fas,Vim,Nfkb1,Asah1,Fgl1,Rac2,Fermt3,Fmnl1,Lcn2,Hip1,Mcm3,Rbp1,Pfkm,Plekho2,Fam49b,Pld4,Bloc1s2,Ppp2r5c,Icam1,Fyb,Tgm2,Camp,Git2,Steap4,Kdm1a,Syk,Lgals3,Stat3,Dlgap4,Inpp5d,Slc3a2,Ptprc
Monarch	MP:0010768	Mortality/aging	92	5549	0.27	5.11e-08	10090.ENSMUSP00000000299,10090.ENSMUSP00000000767,10090.ENSMUSP00000000925,10090.ENSMUSP00000001326,10090.ENSMUSP00000001566,10090.ENSMUSP00000002678,10090.ENSMUSP00000003910,10090.ENSMUSP00000004202,10090.ENSMUSP00000004327,10090.ENSMUSP00000005954,10090.ENSMUSP00000007253,10090.ENSMUSP00000019283,10090.ENSMUSP00000019833,10090.ENSMUSP00000020169,10090.ENSMUSP00000020329,10090.ENSMUSP00000020779…	Itgb2,Rpa1,Smarcb1,Sp1,Tubb5,Tgfb1,Dnase2a,Dnmt1,G6pdx,Bloc1s6,Neu1,Isyna1,Fmc1,Enpp3,Egfr,Mpo,Ssr1,Ctsl,Mcm4,Ncbp2,Csf1r,Anxa1,Fas,Cyp17a1,Msr1,Ifitm3,Mcm6,Marco,Vim,Gpr89,Nfkb1,Abca1,Casp9,Oasl1,Rbm19,Tra2a,Arl8b,Acsl4,Nsdhl,Asah1,Mt1,Pkm,Rac2,Mvk,Git1,Fermt3,Poglut1,Wdr18,Hnrnpa1,Specc1l,Fmnl1,Colgalt1,Ckap4,Lcn2,Cd14,Hip1,Mcm3,Pfkm,Ptgs1,S100a8,Fam49b,Smpd3,Dhcr7,Hp,Skap2,Bloc1s2,Htt,Ppp2r5c,…
Monarch	MP:0005384	Cellular phenotype	76	4126	0.31	5.43e-08	10090.ENSMUSP00000000299,10090.ENSMUSP00000000767,10090.ENSMUSP00000000925,10090.ENSMUSP00000001566,10090.ENSMUSP00000002678,10090.ENSMUSP00000003910,10090.ENSMUSP00000004145,10090.ENSMUSP00000004202,10090.ENSMUSP00000004327,10090.ENSMUSP00000005954,10090.ENSMUSP00000006679,10090.ENSMUSP00000007253,10090.ENSMUSP00000015484,10090.ENSMUSP00000019833,10090.ENSMUSP00000020329,10090.ENSMUSP00000021689…	Itgb2,Rpa1,Smarcb1,Tubb5,Tgfb1,Dnase2a,Stat5a,Dnmt1,G6pdx,Bloc1s6,Prtn3,Neu1,Cybb,Fmc1,Egfr,Evl,Ctsl,Dgat1,Mcm4,Hcls1,Csf1r,Anxa1,Fas,Cyp17a1,Mcm6,Marco,Vim,Zbp1,Fabp5,Nfkb1,Abca1,Casp9,Rbm19,Sec61a1,Ctsc,Gla,Asah1,Ltf,Rac2,Git1,Rbm3,Ppp1r9b,Specc1l,Fmnl1,Lcn2,Hip1,Mcm3,Pfkm,Ptgs1,Plekho2,Fam49b,Hp,Skap2,Bloc1s2,Htt,Ppp2r5c,Icam1,Fyb,Rhog,Tgm2,Cirbp,Hp1bp3,Camp,Git2,Cd163,Steap4,Kdm1a,Lemd3,Syk,L…
Monarch	MP:0001657	Abnormal induced morbidity/mortality	27	665	0.66	5.6e-08	10090.ENSMUSP00000020169,10090.ENSMUSP00000020329,10090.ENSMUSP00000020779,10090.ENSMUSP00000025561,10090.ENSMUSP00000025691,10090.ENSMUSP00000026021,10090.ENSMUSP00000026565,10090.ENSMUSP00000027639,10090.ENSMUSP00000028062,10090.ENSMUSP00000029812,10090.ENSMUSP00000031540,10090.ENSMUSP00000034215,10090.ENSMUSP00000036384,10090.ENSMUSP00000053962,10090.ENSMUSP00000056669,10090.ENSMUSP00000059033…	Enpp3,Egfr,Mpo,Anxa1,Fas,Msr1,Ifitm3,Marco,Vim,Nfkb1,Oasl1,Mt1,Rac2,Lcn2,Cd14,Hip1,Ptgs1,Fam49b,Hp,Icam1,Tgm2,Camp,Kdm1a,Lgals3,Stat3,Nos1ap,Slc3a2
Monarch	MP:0002420	Abnormal adaptive immunity	39	1346	0.51	5.6e-08	10090.ENSMUSP00000000299,10090.ENSMUSP00000002678,10090.ENSMUSP00000004145,10090.ENSMUSP00000014686,10090.ENSMUSP00000015484,10090.ENSMUSP00000020169,10090.ENSMUSP00000021689,10090.ENSMUSP00000021933,10090.ENSMUSP00000023531,10090.ENSMUSP00000025523,10090.ENSMUSP00000025561,10090.ENSMUSP00000025691,10090.ENSMUSP00000026021,10090.ENSMUSP00000027639,10090.ENSMUSP00000028062,10090.ENSMUSP00000029812…	Itgb2,Tgfb1,Stat5a,Clec4f,Cybb,Enpp3,Evl,Ctsl,Hcls1,Csf1r,Anxa1,Fas,Msr1,Marco,Vim,Nfkb1,Abca1,Casp9,Ctsc,Mcam,Rac2,Fmnl1,Lcn2,Cd14,Plekho2,Pld4,Orm2,Skap2,Icam1,Fyb,Rhog,Tgm2,Cd163,Syk,Lgals3,Stat3,Inpp5d,Slc3a2,Ptprc
Monarch	MP:0002441	Abnormal granulocyte morphology	23	475	0.73	5.6e-08	10090.ENSMUSP00000000299,10090.ENSMUSP00000004145,10090.ENSMUSP00000006679,10090.ENSMUSP00000008284,10090.ENSMUSP00000015484,10090.ENSMUSP00000025523,10090.ENSMUSP00000025691,10090.ENSMUSP00000028062,10090.ENSMUSP00000034000,10090.ENSMUSP00000036384,10090.ENSMUSP00000053962,10090.ENSMUSP00000059749,10090.ENSMUSP00000066359,10090.ENSMUSP00000082053,10090.ENSMUSP00000083587,10090.ENSMUSP00000107653…	Itgb2,Stat5a,Prtn3,Emc10,Cybb,Csf1r,Fas,Vim,Asah1,Rac2,Lcn2,Rbp1,Fam49b,Ppp2r5c,Icam1,Camp,Git2,Kdm1a,Syk,Lgals3,Stat3,Inpp5d,Ptprc
Monarch	MP:0005621	Abnormal cell physiology	70	3641	0.33	5.68e-08	10090.ENSMUSP00000000299,10090.ENSMUSP00000000767,10090.ENSMUSP00000000925,10090.ENSMUSP00000001566,10090.ENSMUSP00000002678,10090.ENSMUSP00000003910,10090.ENSMUSP00000004145,10090.ENSMUSP00000004202,10090.ENSMUSP00000004327,10090.ENSMUSP00000006679,10090.ENSMUSP00000015484,10090.ENSMUSP00000019833,10090.ENSMUSP00000020329,10090.ENSMUSP00000021689,10090.ENSMUSP00000021933,10090.ENSMUSP00000023214…	Itgb2,Rpa1,Smarcb1,Tubb5,Tgfb1,Dnase2a,Stat5a,Dnmt1,G6pdx,Prtn3,Cybb,Fmc1,Egfr,Evl,Ctsl,Dgat1,Mcm4,Hcls1,Csf1r,Anxa1,Fas,Cyp17a1,Mcm6,Marco,Vim,Zbp1,Fabp5,Nfkb1,Abca1,Casp9,Sec61a1,Ctsc,Asah1,Ltf,Rac2,Git1,Rbm3,Ppp1r9b,Specc1l,Fmnl1,Lcn2,Hip1,Mcm3,Pfkm,Ptgs1,Plekho2,Hp,Skap2,Bloc1s2,Htt,Ppp2r5c,Icam1,Fyb,Rhog,Tgm2,Cirbp,Camp,Git2,Cd163,Steap4,Kdm1a,Lemd3,Syk,Lgals3,Stat3,Slc25a12,Nos1ap,Inpp5d,Sl…
Monarch	MP:0001819	Abnormal immune cell physiology	38	1294	0.51	5.72e-08	10090.ENSMUSP00000000299,10090.ENSMUSP00000002678,10090.ENSMUSP00000004145,10090.ENSMUSP00000014686,10090.ENSMUSP00000015484,10090.ENSMUSP00000020169,10090.ENSMUSP00000021689,10090.ENSMUSP00000021933,10090.ENSMUSP00000023531,10090.ENSMUSP00000025523,10090.ENSMUSP00000025561,10090.ENSMUSP00000025691,10090.ENSMUSP00000026021,10090.ENSMUSP00000027639,10090.ENSMUSP00000028062,10090.ENSMUSP00000029812…	Itgb2,Tgfb1,Stat5a,Clec4f,Cybb,Enpp3,Evl,Ctsl,Hcls1,Csf1r,Anxa1,Fas,Msr1,Marco,Vim,Nfkb1,Abca1,Casp9,Ctsc,Mcam,Rac2,Fmnl1,Lcn2,Cd14,Plekho2,Pld4,Skap2,Icam1,Fyb,Rhog,Tgm2,Cd163,Syk,Lgals3,Stat3,Inpp5d,Slc3a2,Ptprc
Monarch	MP:0000685	Abnormal immune system morphology	53	2327	0.4	6.72e-08	10090.ENSMUSP00000000299,10090.ENSMUSP00000000925,10090.ENSMUSP00000002678,10090.ENSMUSP00000003445,10090.ENSMUSP00000003910,10090.ENSMUSP00000004145,10090.ENSMUSP00000004202,10090.ENSMUSP00000006679,10090.ENSMUSP00000007253,10090.ENSMUSP00000008284,10090.ENSMUSP00000015484,10090.ENSMUSP00000020329,10090.ENSMUSP00000021933,10090.ENSMUSP00000023353,10090.ENSMUSP00000025523,10090.ENSMUSP00000025691…	Itgb2,Smarcb1,Tgfb1,Fkbp11,Dnase2a,Stat5a,Dnmt1,Prtn3,Neu1,Emc10,Cybb,Egfr,Ctsl,Mcm4,Csf1r,Fas,Marco,Vim,Nfkb1,Abca1,Oasl1,Asah1,Fgl1,Ngp,Ltf,Rac2,Fermt3,Fmnl1,Lcn2,Hip1,Rbp1,Pfkm,Ulk3,Plekho2,Fam49b,Pld4,Htt,Ppp2r5c,Icam1,Fyb,Lyz2,Tgm2,Camp,Git2,Steap4,Kdm1a,Crybb3,Syk,Lgals3,Stat3,Inpp5d,Slc3a2,Ptprc
Monarch	MP:0002421	Abnormal cell-mediated immunity	38	1311	0.51	7.53e-08	10090.ENSMUSP00000000299,10090.ENSMUSP00000002678,10090.ENSMUSP00000004145,10090.ENSMUSP00000014686,10090.ENSMUSP00000015484,10090.ENSMUSP00000020169,10090.ENSMUSP00000021689,10090.ENSMUSP00000021933,10090.ENSMUSP00000023531,10090.ENSMUSP00000025523,10090.ENSMUSP00000025561,10090.ENSMUSP00000025691,10090.ENSMUSP00000026021,10090.ENSMUSP00000027639,10090.ENSMUSP00000028062,10090.ENSMUSP00000029812…	Itgb2,Tgfb1,Stat5a,Clec4f,Cybb,Enpp3,Evl,Ctsl,Hcls1,Csf1r,Anxa1,Fas,Msr1,Marco,Vim,Nfkb1,Abca1,Casp9,Ctsc,Mcam,Rac2,Fmnl1,Lcn2,Cd14,Plekho2,Pld4,Skap2,Icam1,Fyb,Rhog,Tgm2,Cd163,Syk,Lgals3,Stat3,Inpp5d,Slc3a2,Ptprc
Monarch	MP:0002442	Abnormal leukocyte physiology	37	1254	0.52	8.08e-08	10090.ENSMUSP00000000299,10090.ENSMUSP00000002678,10090.ENSMUSP00000004145,10090.ENSMUSP00000014686,10090.ENSMUSP00000015484,10090.ENSMUSP00000020169,10090.ENSMUSP00000021689,10090.ENSMUSP00000021933,10090.ENSMUSP00000023531,10090.ENSMUSP00000025561,10090.ENSMUSP00000025691,10090.ENSMUSP00000026021,10090.ENSMUSP00000027639,10090.ENSMUSP00000028062,10090.ENSMUSP00000029812,10090.ENSMUSP00000030010…	Itgb2,Tgfb1,Stat5a,Clec4f,Cybb,Enpp3,Evl,Ctsl,Hcls1,Anxa1,Fas,Msr1,Marco,Vim,Nfkb1,Abca1,Casp9,Ctsc,Mcam,Rac2,Fmnl1,Lcn2,Cd14,Plekho2,Pld4,Skap2,Icam1,Fyb,Rhog,Tgm2,Cd163,Syk,Lgals3,Stat3,Inpp5d,Slc3a2,Ptprc
Monarch	MP:0000219	Increased neutrophil cell number	17	247	0.88	8.23e-08	10090.ENSMUSP00000000299,10090.ENSMUSP00000006679,10090.ENSMUSP00000008284,10090.ENSMUSP00000015484,10090.ENSMUSP00000025691,10090.ENSMUSP00000034000,10090.ENSMUSP00000036384,10090.ENSMUSP00000053962,10090.ENSMUSP00000059749,10090.ENSMUSP00000066359,10090.ENSMUSP00000082053,10090.ENSMUSP00000083587,10090.ENSMUSP00000107653,10090.ENSMUSP00000113852,10090.ENSMUSP00000120152,10090.ENSMUSP00000127941…	Itgb2,Prtn3,Emc10,Cybb,Fas,Asah1,Rac2,Lcn2,Rbp1,Fam49b,Ppp2r5c,Icam1,Camp,Syk,Stat3,Inpp5d,Ptprc
Monarch	MP:0020201	Abnormal granulocyte number	22	457	0.73	1.1e-07	10090.ENSMUSP00000000299,10090.ENSMUSP00000004145,10090.ENSMUSP00000006679,10090.ENSMUSP00000008284,10090.ENSMUSP00000015484,10090.ENSMUSP00000025523,10090.ENSMUSP00000025691,10090.ENSMUSP00000028062,10090.ENSMUSP00000034000,10090.ENSMUSP00000036384,10090.ENSMUSP00000053962,10090.ENSMUSP00000059749,10090.ENSMUSP00000066359,10090.ENSMUSP00000082053,10090.ENSMUSP00000083587,10090.ENSMUSP00000107653…	Itgb2,Stat5a,Prtn3,Emc10,Cybb,Csf1r,Fas,Vim,Asah1,Rac2,Lcn2,Rbp1,Fam49b,Ppp2r5c,Icam1,Camp,Kdm1a,Syk,Lgals3,Stat3,Inpp5d,Ptprc
Monarch	MP:0008469	Abnormal protein level	39	1451	0.48	2.87e-07	10090.ENSMUSP00000000299,10090.ENSMUSP00000002678,10090.ENSMUSP00000003910,10090.ENSMUSP00000004134,10090.ENSMUSP00000008284,10090.ENSMUSP00000015484,10090.ENSMUSP00000020329,10090.ENSMUSP00000025523,10090.ENSMUSP00000025691,10090.ENSMUSP00000026012,10090.ENSMUSP00000026537,10090.ENSMUSP00000027639,10090.ENSMUSP00000029812,10090.ENSMUSP00000030010,10090.ENSMUSP00000031540,10090.ENSMUSP00000032779…	Itgb2,Tgfb1,Dnase2a,Gstm5,Emc10,Cybb,Egfr,Csf1r,Fas,Cyp17a1,Paox,Marco,Nfkb1,Abca1,Oasl1,Ctsc,Nucb2,Hpx,Asah1,Mcam,Rac2,Crp,Ano10,Acmsd,Cd14,Fam49b,Pld4,Hp,Icam1,Lyz2,Ncf4,Cd163,Rbmx,Lgals3,Stat3,Nos1ap,Dlgap4,Inpp5d,Iqgap1
Monarch	MP:0009642	Abnormal blood homeostasis	61	3081	0.34	3.5e-07	10090.ENSMUSP00000000299,10090.ENSMUSP00000000767,10090.ENSMUSP00000001304,10090.ENSMUSP00000002678,10090.ENSMUSP00000003910,10090.ENSMUSP00000004134,10090.ENSMUSP00000005954,10090.ENSMUSP00000008284,10090.ENSMUSP00000015484,10090.ENSMUSP00000020329,10090.ENSMUSP00000021689,10090.ENSMUSP00000023214,10090.ENSMUSP00000025523,10090.ENSMUSP00000026012,10090.ENSMUSP00000026537,10090.ENSMUSP00000027639…	Itgb2,Rpa1,Ckb,Tgfb1,Dnase2a,Gstm5,Bloc1s6,Emc10,Cybb,Egfr,Evl,Dgat1,Csf1r,Cyp17a1,Paox,Marco,Vim,Fabp5,Ptpn1,Nfkb1,Abca1,Oasl1,Arl8b,Ctsc,Nucb2,Hpx,Asah1,Fgl1,F11,Ltf,Rac2,Fermt3,Crp,Ano10,Acmsd,Lcn2,Cd14,Rbp1,Pfkm,Ptgs1,Fam49b,Pld4,Smpd3,Hp,Bloc1s2,Ppp2r5c,Icam1,Lyz2,Ncf4,Plek,Cd163,Naaa,Rbmx,Steap4,Lgals3,Saa1,Stat3,Nos1ap,Dlgap4,Inpp5d,Iqgap1
Monarch	MP:0000716	Abnormal immune system cell morphology	42	1669	0.45	3.69e-07	10090.ENSMUSP00000000299,10090.ENSMUSP00000002678,10090.ENSMUSP00000004145,10090.ENSMUSP00000004202,10090.ENSMUSP00000006679,10090.ENSMUSP00000007253,10090.ENSMUSP00000008284,10090.ENSMUSP00000015484,10090.ENSMUSP00000020329,10090.ENSMUSP00000021933,10090.ENSMUSP00000023353,10090.ENSMUSP00000025523,10090.ENSMUSP00000025691,10090.ENSMUSP00000028062,10090.ENSMUSP00000029812,10090.ENSMUSP00000034000…	Itgb2,Tgfb1,Stat5a,Dnmt1,Prtn3,Neu1,Emc10,Cybb,Egfr,Ctsl,Mcm4,Csf1r,Fas,Vim,Nfkb1,Asah1,Fgl1,Rac2,Fermt3,Fmnl1,Lcn2,Hip1,Rbp1,Plekho2,Fam49b,Pld4,Htt,Ppp2r5c,Icam1,Fyb,Lyz2,Tgm2,Camp,Git2,Steap4,Kdm1a,Syk,Lgals3,Stat3,Inpp5d,Slc3a2,Ptprc
Monarch	MP:0005378	Growth/size/body region phenotype	79	4670	0.28	6.04e-07	10090.ENSMUSP00000000767,10090.ENSMUSP00000000925,10090.ENSMUSP00000001304,10090.ENSMUSP00000001326,10090.ENSMUSP00000002678,10090.ENSMUSP00000004145,10090.ENSMUSP00000004202,10090.ENSMUSP00000004327,10090.ENSMUSP00000007253,10090.ENSMUSP00000015484,10090.ENSMUSP00000019833,10090.ENSMUSP00000020169,10090.ENSMUSP00000020329,10090.ENSMUSP00000021864,10090.ENSMUSP00000021933,10090.ENSMUSP00000023214…	Rpa1,Smarcb1,Ckb,Sp1,Tgfb1,Stat5a,Dnmt1,G6pdx,Neu1,Cybb,Fmc1,Enpp3,Egfr,Ssr1,Ctsl,Dgat1,Mcm4,Csf1r,Fas,Cyp17a1,Casp1,Fabp5,Ptpn1,Gpr89,Nfkb1,Abca1,Ptgr1,Dock7,Casp9,Oasl1,Sec61a1,Arl8b,Gla,Acsl4,Nsdhl,Asah1,Fgl1,Ngp,Mvk,Poglut1,Pck2,Ppp1r9b,Hnrnpa1,Fmnl1,Fxyd1,Arpin,Ckap4,Lcn2,Cd14,Mcm3,Pfkm,Ptgs1,Fam49b,Pld4,Smpd3,Dhcr7,Hp,Bloc1s2,Htt,Ppp2r5c,Mbnl2,Ddx20,Vimp,Tgm2,Hp1bp3,Lpgat1,Rbmx,Steap4,Kdm1a…
Monarch	MP:0008246	Abnormal leukocyte morphology	41	1634	0.45	6.04e-07	10090.ENSMUSP00000000299,10090.ENSMUSP00000002678,10090.ENSMUSP00000004145,10090.ENSMUSP00000004202,10090.ENSMUSP00000006679,10090.ENSMUSP00000007253,10090.ENSMUSP00000008284,10090.ENSMUSP00000015484,10090.ENSMUSP00000020329,10090.ENSMUSP00000021933,10090.ENSMUSP00000023353,10090.ENSMUSP00000025523,10090.ENSMUSP00000025691,10090.ENSMUSP00000028062,10090.ENSMUSP00000029812,10090.ENSMUSP00000034000…	Itgb2,Tgfb1,Stat5a,Dnmt1,Prtn3,Neu1,Emc10,Cybb,Egfr,Ctsl,Mcm4,Csf1r,Fas,Vim,Nfkb1,Asah1,Fgl1,Rac2,Fermt3,Fmnl1,Lcn2,Rbp1,Plekho2,Fam49b,Pld4,Htt,Ppp2r5c,Icam1,Fyb,Lyz2,Tgm2,Camp,Git2,Steap4,Kdm1a,Syk,Lgals3,Stat3,Inpp5d,Slc3a2,Ptprc
Monarch	MP:0011181	Increased hematopoietic cell number	32	1053	0.53	6.04e-07	10090.ENSMUSP00000000299,10090.ENSMUSP00000002678,10090.ENSMUSP00000005954,10090.ENSMUSP00000006679,10090.ENSMUSP00000008284,10090.ENSMUSP00000015484,10090.ENSMUSP00000020329,10090.ENSMUSP00000021933,10090.ENSMUSP00000025523,10090.ENSMUSP00000025691,10090.ENSMUSP00000028062,10090.ENSMUSP00000029812,10090.ENSMUSP00000034000,10090.ENSMUSP00000034003,10090.ENSMUSP00000036384,10090.ENSMUSP00000053962…	Itgb2,Tgfb1,Bloc1s6,Prtn3,Emc10,Cybb,Egfr,Ctsl,Csf1r,Fas,Vim,Nfkb1,Asah1,Fgl1,Rac2,Lcn2,Mcm3,Rbp1,Pfkm,Fam49b,Pld4,Bloc1s2,Ppp2r5c,Icam1,Tgm2,Camp,Steap4,Kdm1a,Syk,Stat3,Inpp5d,Ptprc
Monarch	MP:0013656	Abnormal hematopoietic cell morphology	54	2577	0.37	6.04e-07	10090.ENSMUSP00000000299,10090.ENSMUSP00000000767,10090.ENSMUSP00000001304,10090.ENSMUSP00000002678,10090.ENSMUSP00000003910,10090.ENSMUSP00000004145,10090.ENSMUSP00000004202,10090.ENSMUSP00000004327,10090.ENSMUSP00000005954,10090.ENSMUSP00000006679,10090.ENSMUSP00000007253,10090.ENSMUSP00000008284,10090.ENSMUSP00000015484,10090.ENSMUSP00000020329,10090.ENSMUSP00000021933,10090.ENSMUSP00000023353…	Itgb2,Rpa1,Ckb,Tgfb1,Dnase2a,Stat5a,Dnmt1,G6pdx,Bloc1s6,Prtn3,Neu1,Emc10,Cybb,Egfr,Ctsl,Mcm4,Csf1r,Fas,Vim,Nfkb1,Dock7,Asah1,Fgl1,Rac2,Fermt3,Fmnl1,Lcn2,Hip1,Mcm3,Rbp1,Pfkm,Plekho2,Fam49b,Pld4,Bloc1s2,Htt,Ppp2r5c,Icam1,Fyb,Lyz2,Cnp,Tgm2,Camp,Git2,Steap4,Kdm1a,Syk,Lgals3,Stat3,Dlgap4,Inpp5d,Anp32e,Slc3a2,Ptprc
Monarch	MP:0002451	Abnormal macrophage physiology	20	421	0.72	7.04e-07	10090.ENSMUSP00000014686,10090.ENSMUSP00000015484,10090.ENSMUSP00000021933,10090.ENSMUSP00000025561,10090.ENSMUSP00000025691,10090.ENSMUSP00000026021,10090.ENSMUSP00000027639,10090.ENSMUSP00000029812,10090.ENSMUSP00000030010,10090.ENSMUSP00000034650,10090.ENSMUSP00000046296,10090.ENSMUSP00000056669,10090.ENSMUSP00000063677,10090.ENSMUSP00000099411,10090.ENSMUSP00000108160,10090.ENSMUSP00000114350…	Clec4f,Cybb,Ctsl,Anxa1,Fas,Msr1,Marco,Nfkb1,Abca1,Mcam,Fmnl1,Cd14,Plekho2,Tgm2,Cd163,Lgals3,Stat3,Inpp5d,Slc3a2,Ptprc
Monarch	MP:0003091	Abnormal cell migration	19	389	0.74	1.13e-06	10090.ENSMUSP00000000299,10090.ENSMUSP00000000925,10090.ENSMUSP00000015484,10090.ENSMUSP00000020329,10090.ENSMUSP00000021689,10090.ENSMUSP00000025561,10090.ENSMUSP00000025691,10090.ENSMUSP00000027639,10090.ENSMUSP00000028062,10090.ENSMUSP00000032779,10090.ENSMUSP00000045099,10090.ENSMUSP00000046296,10090.ENSMUSP00000083587,10090.ENSMUSP00000087947,10090.ENSMUSP00000107653,10090.ENSMUSP00000108160…	Itgb2,Smarcb1,Cybb,Egfr,Evl,Anxa1,Fas,Marco,Vim,Ctsc,Specc1l,Fmnl1,Icam1,Fyb,Camp,Cd163,Lgals3,Stat3,Inpp5d
Monarch	MP:0002723	Abnormal immune serum protein physiology	30	970	0.54	1.21e-06	10090.ENSMUSP00000000299,10090.ENSMUSP00000002678,10090.ENSMUSP00000003910,10090.ENSMUSP00000014686,10090.ENSMUSP00000015484,10090.ENSMUSP00000020169,10090.ENSMUSP00000020329,10090.ENSMUSP00000025523,10090.ENSMUSP00000025691,10090.ENSMUSP00000026021,10090.ENSMUSP00000027639,10090.ENSMUSP00000029812,10090.ENSMUSP00000031540,10090.ENSMUSP00000032779,10090.ENSMUSP00000034000,10090.ENSMUSP00000034650…	Itgb2,Tgfb1,Dnase2a,Clec4f,Cybb,Enpp3,Egfr,Csf1r,Fas,Msr1,Marco,Nfkb1,Oasl1,Ctsc,Asah1,Mcam,Crp,Cd14,Fam49b,Pld4,Skap2,Icam1,Fyb,Cd163,Syk,Lgals3,Stat3,Inpp5d,Slc3a2,Ptprc
Monarch	MP:0003156	Abnormal leukocyte migration	13	162	0.95	1.37e-06	10090.ENSMUSP00000000299,10090.ENSMUSP00000015484,10090.ENSMUSP00000021689,10090.ENSMUSP00000025691,10090.ENSMUSP00000027639,10090.ENSMUSP00000028062,10090.ENSMUSP00000032779,10090.ENSMUSP00000046296,10090.ENSMUSP00000083587,10090.ENSMUSP00000087947,10090.ENSMUSP00000108160,10090.ENSMUSP00000114350,10090.ENSMUSP00000127941	Itgb2,Cybb,Evl,Fas,Marco,Vim,Ctsc,Fmnl1,Icam1,Fyb,Cd163,Lgals3,Inpp5d
Monarch	MP:0008248	Abnormal mononuclear phagocyte morphology	21	496	0.67	1.74e-06	10090.ENSMUSP00000000299,10090.ENSMUSP00000002678,10090.ENSMUSP00000007253,10090.ENSMUSP00000021933,10090.ENSMUSP00000025523,10090.ENSMUSP00000029812,10090.ENSMUSP00000034000,10090.ENSMUSP00000046296,10090.ENSMUSP00000053962,10090.ENSMUSP00000063677,10090.ENSMUSP00000067002,10090.ENSMUSP00000078945,10090.ENSMUSP00000089801,10090.ENSMUSP00000099411,10090.ENSMUSP00000111081,10090.ENSMUSP00000113852…	Itgb2,Tgfb1,Neu1,Ctsl,Csf1r,Nfkb1,Asah1,Fmnl1,Lcn2,Plekho2,Pld4,Htt,Lyz2,Tgm2,Steap4,Syk,Lgals3,Stat3,Inpp5d,Slc3a2,Ptprc
Monarch	MP:0002446	Abnormal macrophage morphology	20	453	0.69	2.02e-06	10090.ENSMUSP00000000299,10090.ENSMUSP00000007253,10090.ENSMUSP00000021933,10090.ENSMUSP00000025523,10090.ENSMUSP00000029812,10090.ENSMUSP00000034000,10090.ENSMUSP00000046296,10090.ENSMUSP00000053962,10090.ENSMUSP00000063677,10090.ENSMUSP00000067002,10090.ENSMUSP00000078945,10090.ENSMUSP00000089801,10090.ENSMUSP00000099411,10090.ENSMUSP00000111081,10090.ENSMUSP00000113852,10090.ENSMUSP00000114350…	Itgb2,Neu1,Ctsl,Csf1r,Nfkb1,Asah1,Fmnl1,Lcn2,Plekho2,Pld4,Htt,Lyz2,Tgm2,Steap4,Syk,Lgals3,Stat3,Inpp5d,Slc3a2,Ptprc
Monarch	MP:0005416	Abnormal circulating protein level	35	1318	0.47	2.26e-06	10090.ENSMUSP00000000299,10090.ENSMUSP00000002678,10090.ENSMUSP00000003910,10090.ENSMUSP00000004134,10090.ENSMUSP00000008284,10090.ENSMUSP00000015484,10090.ENSMUSP00000020329,10090.ENSMUSP00000025523,10090.ENSMUSP00000026012,10090.ENSMUSP00000026537,10090.ENSMUSP00000027639,10090.ENSMUSP00000029812,10090.ENSMUSP00000031540,10090.ENSMUSP00000032779,10090.ENSMUSP00000032895,10090.ENSMUSP00000033185…	Itgb2,Tgfb1,Dnase2a,Gstm5,Emc10,Cybb,Egfr,Csf1r,Cyp17a1,Paox,Marco,Nfkb1,Oasl1,Ctsc,Nucb2,Hpx,Asah1,Rac2,Crp,Ano10,Acmsd,Cd14,Fam49b,Pld4,Hp,Lyz2,Ncf4,Cd163,Rbmx,Lgals3,Stat3,Nos1ap,Dlgap4,Inpp5d,Iqgap1
Monarch	MP:0000217	Abnormal leukocyte cell number	36	1391	0.46	2.51e-06	10090.ENSMUSP00000000299,10090.ENSMUSP00000002678,10090.ENSMUSP00000004145,10090.ENSMUSP00000006679,10090.ENSMUSP00000008284,10090.ENSMUSP00000015484,10090.ENSMUSP00000020329,10090.ENSMUSP00000021933,10090.ENSMUSP00000023353,10090.ENSMUSP00000025523,10090.ENSMUSP00000025691,10090.ENSMUSP00000028062,10090.ENSMUSP00000029812,10090.ENSMUSP00000034000,10090.ENSMUSP00000034003,10090.ENSMUSP00000036384…	Itgb2,Tgfb1,Stat5a,Prtn3,Emc10,Cybb,Egfr,Ctsl,Mcm4,Csf1r,Fas,Vim,Nfkb1,Asah1,Fgl1,Rac2,Fmnl1,Lcn2,Rbp1,Plekho2,Fam49b,Pld4,Ppp2r5c,Icam1,Fyb,Tgm2,Camp,Git2,Steap4,Kdm1a,Syk,Lgals3,Stat3,Inpp5d,Slc3a2,Ptprc
Monarch	MP:0008195	Abnormal professional antigen presenting cell morphology	25	721	0.59	2.63e-06	10090.ENSMUSP00000000299,10090.ENSMUSP00000002678,10090.ENSMUSP00000007253,10090.ENSMUSP00000021933,10090.ENSMUSP00000025523,10090.ENSMUSP00000025691,10090.ENSMUSP00000029812,10090.ENSMUSP00000034000,10090.ENSMUSP00000036384,10090.ENSMUSP00000046296,10090.ENSMUSP00000053962,10090.ENSMUSP00000063677,10090.ENSMUSP00000067002,10090.ENSMUSP00000078945,10090.ENSMUSP00000089801,10090.ENSMUSP00000099411…	Itgb2,Tgfb1,Neu1,Ctsl,Csf1r,Fas,Nfkb1,Asah1,Rac2,Fmnl1,Lcn2,Plekho2,Pld4,Htt,Lyz2,Tgm2,Camp,Git2,Steap4,Syk,Lgals3,Stat3,Inpp5d,Slc3a2,Ptprc
Monarch	MP:0020000	Abnormal response to antigen	21	522	0.65	3.62e-06	10090.ENSMUSP00000000299,10090.ENSMUSP00000020329,10090.ENSMUSP00000020779,10090.ENSMUSP00000025691,10090.ENSMUSP00000026021,10090.ENSMUSP00000026565,10090.ENSMUSP00000029018,10090.ENSMUSP00000029812,10090.ENSMUSP00000031540,10090.ENSMUSP00000032779,10090.ENSMUSP00000034650,10090.ENSMUSP00000036384,10090.ENSMUSP00000056669,10090.ENSMUSP00000066359,10090.ENSMUSP00000083587,10090.ENSMUSP00000107653…	Itgb2,Egfr,Mpo,Fas,Msr1,Ifitm3,Zbp1,Nfkb1,Oasl1,Ctsc,Mcam,Rac2,Cd14,Fam49b,Icam1,Camp,Git2,Lgals3,Stat3,Inpp5d,Ptprc
Monarch	MP:0002722	Abnormal immune system organ morphology	35	1353	0.46	3.92e-06	10090.ENSMUSP00000000299,10090.ENSMUSP00000000925,10090.ENSMUSP00000002678,10090.ENSMUSP00000003445,10090.ENSMUSP00000003910,10090.ENSMUSP00000004145,10090.ENSMUSP00000007253,10090.ENSMUSP00000015484,10090.ENSMUSP00000021933,10090.ENSMUSP00000023353,10090.ENSMUSP00000025523,10090.ENSMUSP00000025691,10090.ENSMUSP00000027639,10090.ENSMUSP00000029812,10090.ENSMUSP00000030010,10090.ENSMUSP00000031540…	Itgb2,Smarcb1,Tgfb1,Fkbp11,Dnase2a,Stat5a,Neu1,Cybb,Ctsl,Mcm4,Csf1r,Fas,Marco,Nfkb1,Abca1,Oasl1,Asah1,Ngp,Ltf,Rac2,Lcn2,Hip1,Pfkm,Ulk3,Fam49b,Pld4,Ppp2r5c,Fyb,Tgm2,Git2,Kdm1a,Crybb3,Stat3,Inpp5d,Ptprc
Monarch	MP:0008713	Abnormal cytokine level	19	439	0.68	5.7e-06	10090.ENSMUSP00000000299,10090.ENSMUSP00000002678,10090.ENSMUSP00000003910,10090.ENSMUSP00000015484,10090.ENSMUSP00000020329,10090.ENSMUSP00000025523,10090.ENSMUSP00000025691,10090.ENSMUSP00000029812,10090.ENSMUSP00000031540,10090.ENSMUSP00000032779,10090.ENSMUSP00000034000,10090.ENSMUSP00000034650,10090.ENSMUSP00000056669,10090.ENSMUSP00000066359,10090.ENSMUSP00000067002,10090.ENSMUSP00000083587…	Itgb2,Tgfb1,Dnase2a,Cybb,Egfr,Csf1r,Fas,Nfkb1,Oasl1,Ctsc,Asah1,Mcam,Cd14,Fam49b,Pld4,Icam1,Cd163,Stat3,Inpp5d
Monarch	MP:0013657	Abnormal blood cell morphology	43	1957	0.39	7.4e-06	10090.ENSMUSP00000000299,10090.ENSMUSP00000000767,10090.ENSMUSP00000001304,10090.ENSMUSP00000002678,10090.ENSMUSP00000003910,10090.ENSMUSP00000004145,10090.ENSMUSP00000004202,10090.ENSMUSP00000004327,10090.ENSMUSP00000005954,10090.ENSMUSP00000006679,10090.ENSMUSP00000008284,10090.ENSMUSP00000015484,10090.ENSMUSP00000021933,10090.ENSMUSP00000023353,10090.ENSMUSP00000025523,10090.ENSMUSP00000025691…	Itgb2,Rpa1,Ckb,Tgfb1,Dnase2a,Stat5a,Dnmt1,G6pdx,Bloc1s6,Prtn3,Emc10,Cybb,Ctsl,Mcm4,Csf1r,Fas,Vim,Nfkb1,Dock7,Asah1,Rac2,Fermt3,Lcn2,Hip1,Mcm3,Rbp1,Pfkm,Fam49b,Ppp2r5c,Icam1,Cnp,Tgm2,Camp,Git2,Kdm1a,Syk,Lgals3,Stat3,Dlgap4,Inpp5d,Anp32e,Slc3a2,Ptprc
Monarch	MP:0005025	Abnormal response to infection	20	509	0.64	1.05e-05	10090.ENSMUSP00000000299,10090.ENSMUSP00000020329,10090.ENSMUSP00000020779,10090.ENSMUSP00000025691,10090.ENSMUSP00000026021,10090.ENSMUSP00000026565,10090.ENSMUSP00000029018,10090.ENSMUSP00000029812,10090.ENSMUSP00000031540,10090.ENSMUSP00000032779,10090.ENSMUSP00000034650,10090.ENSMUSP00000056669,10090.ENSMUSP00000066359,10090.ENSMUSP00000083587,10090.ENSMUSP00000107653,10090.ENSMUSP00000107803…	Itgb2,Egfr,Mpo,Fas,Msr1,Ifitm3,Zbp1,Nfkb1,Oasl1,Ctsc,Mcam,Cd14,Fam49b,Icam1,Camp,Git2,Lgals3,Stat3,Inpp5d,Ptprc
Monarch	MP:0000218	Increased leukocyte cell number	27	901	0.52	1.06e-05	10090.ENSMUSP00000000299,10090.ENSMUSP00000002678,10090.ENSMUSP00000006679,10090.ENSMUSP00000008284,10090.ENSMUSP00000015484,10090.ENSMUSP00000020329,10090.ENSMUSP00000021933,10090.ENSMUSP00000025523,10090.ENSMUSP00000025691,10090.ENSMUSP00000028062,10090.ENSMUSP00000029812,10090.ENSMUSP00000034000,10090.ENSMUSP00000034003,10090.ENSMUSP00000036384,10090.ENSMUSP00000053962,10090.ENSMUSP00000059749…	Itgb2,Tgfb1,Prtn3,Emc10,Cybb,Egfr,Ctsl,Csf1r,Fas,Vim,Nfkb1,Asah1,Fgl1,Rac2,Lcn2,Rbp1,Fam49b,Pld4,Ppp2r5c,Icam1,Tgm2,Camp,Steap4,Syk,Stat3,Inpp5d,Ptprc
Monarch	MP:0020148	Abnormal sensitivity to induced morbidity/mortality	19	460	0.66	1.06e-05	10090.ENSMUSP00000020169,10090.ENSMUSP00000020329,10090.ENSMUSP00000020779,10090.ENSMUSP00000025561,10090.ENSMUSP00000025691,10090.ENSMUSP00000027639,10090.ENSMUSP00000028062,10090.ENSMUSP00000034215,10090.ENSMUSP00000036384,10090.ENSMUSP00000053962,10090.ENSMUSP00000059033,10090.ENSMUSP00000059977,10090.ENSMUSP00000074436,10090.ENSMUSP00000099411,10090.ENSMUSP00000111977,10090.ENSMUSP00000114350…	Enpp3,Egfr,Mpo,Anxa1,Fas,Marco,Vim,Mt1,Rac2,Lcn2,Hip1,Ptgs1,Hp,Tgm2,Kdm1a,Lgals3,Stat3,Nos1ap,Slc3a2
Monarch	MP:0004924	Abnormal behavior	71	4315	0.26	1.26e-05	10090.ENSMUSP00000001304,10090.ENSMUSP00000002678,10090.ENSMUSP00000004134,10090.ENSMUSP00000005954,10090.ENSMUSP00000006444,10090.ENSMUSP00000008284,10090.ENSMUSP00000015484,10090.ENSMUSP00000019833,10090.ENSMUSP00000021506,10090.ENSMUSP00000021689,10090.ENSMUSP00000021933,10090.ENSMUSP00000023353,10090.ENSMUSP00000023453,10090.ENSMUSP00000023460,10090.ENSMUSP00000025523,10090.ENSMUSP00000025691…	Ckb,Tgfb1,Gstm5,Bloc1s6,Tep1,Emc10,Cybb,Fmc1,Serpina3n,Evl,Ctsl,Mcm4,Sdf2l1,Ncbp2,Csf1r,Fas,Cyp17a1,Vim,Ptpn1,Nfkb1,Abca1,Orm1,Dock7,Tra2a,Arl8b,Ctsc,Nsdhl,Asah1,Mcam,C1qc,Mvk,Git1,Fermt3,Pck2,Rbm3,Ppp1r9b,Nenf,Hk3,Sigmar1,Hip1,Rbp1,Pfkm,Ulk3,Ptgs1,Fam49b,Dhcr7,Skap2,Htt,Ppp2r5c,Mbnl2,Fyb,Lyz2,Vimp,Cnp,Aldoc,Lpgat1,Git2,Rbmx,Steap4,Kdm1a,Syk,Lgals3,Stat3,Slc25a12,Nos1ap,Dlgap4,Tgm1,Iqgap1,Anp32e,…
Monarch	MP:0000689	Abnormal spleen morphology	25	809	0.54	1.85e-05	10090.ENSMUSP00000000299,10090.ENSMUSP00000002678,10090.ENSMUSP00000003445,10090.ENSMUSP00000004145,10090.ENSMUSP00000007253,10090.ENSMUSP00000015484,10090.ENSMUSP00000025523,10090.ENSMUSP00000025691,10090.ENSMUSP00000027639,10090.ENSMUSP00000029812,10090.ENSMUSP00000031540,10090.ENSMUSP00000034000,10090.ENSMUSP00000035061,10090.ENSMUSP00000035077,10090.ENSMUSP00000036384,10090.ENSMUSP00000053962…	Itgb2,Tgfb1,Fkbp11,Stat5a,Neu1,Cybb,Csf1r,Fas,Marco,Nfkb1,Oasl1,Asah1,Ngp,Ltf,Rac2,Lcn2,Hip1,Pfkm,Fam49b,Pld4,Git2,Kdm1a,Crybb3,Inpp5d,Ptprc
Monarch	MP:0009763	Increased sensitivity to induced morbidity/mortality	16	345	0.71	2.58e-05	10090.ENSMUSP00000020169,10090.ENSMUSP00000020329,10090.ENSMUSP00000020779,10090.ENSMUSP00000025561,10090.ENSMUSP00000025691,10090.ENSMUSP00000027639,10090.ENSMUSP00000028062,10090.ENSMUSP00000036384,10090.ENSMUSP00000053962,10090.ENSMUSP00000059033,10090.ENSMUSP00000059977,10090.ENSMUSP00000074436,10090.ENSMUSP00000099411,10090.ENSMUSP00000114350,10090.ENSMUSP00000120152,10090.ENSMUSP00000125251	Enpp3,Egfr,Mpo,Anxa1,Fas,Marco,Vim,Rac2,Lcn2,Hip1,Ptgs1,Hp,Tgm2,Lgals3,Stat3,Nos1ap
Monarch	MP:0005386	Behavior/neurological phenotype	72	4525	0.25	3.53e-05	10090.ENSMUSP00000001304,10090.ENSMUSP00000002678,10090.ENSMUSP00000004134,10090.ENSMUSP00000005954,10090.ENSMUSP00000006444,10090.ENSMUSP00000008284,10090.ENSMUSP00000015484,10090.ENSMUSP00000019833,10090.ENSMUSP00000021506,10090.ENSMUSP00000021689,10090.ENSMUSP00000021933,10090.ENSMUSP00000023353,10090.ENSMUSP00000023453,10090.ENSMUSP00000023460,10090.ENSMUSP00000025523,10090.ENSMUSP00000025691…	Ckb,Tgfb1,Gstm5,Bloc1s6,Tep1,Emc10,Cybb,Fmc1,Serpina3n,Evl,Ctsl,Mcm4,Sdf2l1,Ncbp2,Csf1r,Fas,Cyp17a1,Vim,Ptpn1,Nfkb1,Abca1,Orm1,Dock7,Tra2a,Arl8b,Ctsc,Nsdhl,Asah1,Fgl1,Mcam,C1qc,Mvk,Git1,Fermt3,Pck2,Rbm3,Ppp1r9b,Nenf,Hk3,Sigmar1,Hip1,Rbp1,Pfkm,Ulk3,Ptgs1,Fam49b,Dhcr7,Skap2,Htt,Ppp2r5c,Mbnl2,Fyb,Lyz2,Vimp,Cnp,Aldoc,Lpgat1,Git2,Rbmx,Steap4,Kdm1a,Syk,Lgals3,Stat3,Slc25a12,Nos1ap,Dlgap4,Tgm1,Iqgap1,An…
Monarch	MP:0002452	Abnormal professional antigen presenting cell physiology	25	845	0.52	3.88e-05	10090.ENSMUSP00000014686,10090.ENSMUSP00000015484,10090.ENSMUSP00000021933,10090.ENSMUSP00000025523,10090.ENSMUSP00000025561,10090.ENSMUSP00000025691,10090.ENSMUSP00000026021,10090.ENSMUSP00000027639,10090.ENSMUSP00000029812,10090.ENSMUSP00000030010,10090.ENSMUSP00000034650,10090.ENSMUSP00000046296,10090.ENSMUSP00000056669,10090.ENSMUSP00000063677,10090.ENSMUSP00000067002,10090.ENSMUSP00000077342…	Clec4f,Cybb,Ctsl,Csf1r,Anxa1,Fas,Msr1,Marco,Nfkb1,Abca1,Mcam,Fmnl1,Cd14,Plekho2,Pld4,Skap2,Rhog,Tgm2,Cd163,Syk,Lgals3,Stat3,Inpp5d,Slc3a2,Ptprc
Monarch	MP:0011182	Decreased hematopoietic cell number	30	1172	0.45	4.56e-05	10090.ENSMUSP00000000299,10090.ENSMUSP00000002678,10090.ENSMUSP00000003910,10090.ENSMUSP00000004145,10090.ENSMUSP00000004327,10090.ENSMUSP00000021933,10090.ENSMUSP00000023353,10090.ENSMUSP00000025523,10090.ENSMUSP00000025691,10090.ENSMUSP00000029812,10090.ENSMUSP00000034000,10090.ENSMUSP00000036384,10090.ENSMUSP00000037858,10090.ENSMUSP00000046296,10090.ENSMUSP00000059033,10090.ENSMUSP00000059192…	Itgb2,Tgfb1,Dnase2a,Stat5a,G6pdx,Ctsl,Mcm4,Csf1r,Fas,Nfkb1,Asah1,Rac2,Fermt3,Fmnl1,Hip1,Mcm3,Plekho2,Pld4,Fyb,Tgm2,Camp,Git2,Kdm1a,Syk,Lgals3,Stat3,Dlgap4,Inpp5d,Slc3a2,Ptprc
Monarch	MP:0008125	Abnormal dendritic cell number	10	124	0.95	5.1e-05	10090.ENSMUSP00000000299,10090.ENSMUSP00000002678,10090.ENSMUSP00000025523,10090.ENSMUSP00000025691,10090.ENSMUSP00000029812,10090.ENSMUSP00000067002,10090.ENSMUSP00000107653,10090.ENSMUSP00000120152,10090.ENSMUSP00000127941,10090.ENSMUSP00000138350	Itgb2,Tgfb1,Csf1r,Fas,Nfkb1,Pld4,Camp,Stat3,Inpp5d,Ptprc
Monarch	MP:0001793	Abnormal susceptibility to infection	18	474	0.63	6.69e-05	10090.ENSMUSP00000000299,10090.ENSMUSP00000020329,10090.ENSMUSP00000020779,10090.ENSMUSP00000025691,10090.ENSMUSP00000026021,10090.ENSMUSP00000026565,10090.ENSMUSP00000029018,10090.ENSMUSP00000029812,10090.ENSMUSP00000031540,10090.ENSMUSP00000056669,10090.ENSMUSP00000066359,10090.ENSMUSP00000083587,10090.ENSMUSP00000107653,10090.ENSMUSP00000107803,10090.ENSMUSP00000114350,10090.ENSMUSP00000120152…	Itgb2,Egfr,Mpo,Fas,Msr1,Ifitm3,Zbp1,Nfkb1,Oasl1,Cd14,Fam49b,Icam1,Camp,Git2,Lgals3,Stat3,Inpp5d,Ptprc
Monarch	MP:0020202	Abnormal macrophage cell number	14	284	0.74	7.05e-05	10090.ENSMUSP00000000299,10090.ENSMUSP00000021933,10090.ENSMUSP00000025523,10090.ENSMUSP00000029812,10090.ENSMUSP00000034000,10090.ENSMUSP00000046296,10090.ENSMUSP00000053962,10090.ENSMUSP00000063677,10090.ENSMUSP00000067002,10090.ENSMUSP00000099411,10090.ENSMUSP00000111081,10090.ENSMUSP00000114350,10090.ENSMUSP00000120152,10090.ENSMUSP00000127941	Itgb2,Ctsl,Csf1r,Nfkb1,Asah1,Fmnl1,Lcn2,Plekho2,Pld4,Tgm2,Steap4,Lgals3,Stat3,Inpp5d
Monarch	MP:0002429	Abnormal blood cell morphology/development	25	890	0.5	8.9e-05	10090.ENSMUSP00000000299,10090.ENSMUSP00000000767,10090.ENSMUSP00000000925,10090.ENSMUSP00000002678,10090.ENSMUSP00000003910,10090.ENSMUSP00000004145,10090.ENSMUSP00000004202,10090.ENSMUSP00000021933,10090.ENSMUSP00000023353,10090.ENSMUSP00000025523,10090.ENSMUSP00000025691,10090.ENSMUSP00000029812,10090.ENSMUSP00000034000,10090.ENSMUSP00000036384,10090.ENSMUSP00000053962,10090.ENSMUSP00000059033…	Itgb2,Rpa1,Smarcb1,Tgfb1,Dnase2a,Stat5a,Dnmt1,Ctsl,Mcm4,Csf1r,Fas,Nfkb1,Asah1,Rac2,Lcn2,Hip1,Mcm3,Bloc1s2,Git2,Kdm1a,Syk,Stat3,Inpp5d,Slc3a2,Ptprc
Monarch	MP:0010843	Abnormal effector memory CD4-positive, alpha-beta T cell morphology	7	49	1.2	8.9e-05	10090.ENSMUSP00000000299,10090.ENSMUSP00000021933,10090.ENSMUSP00000025691,10090.ENSMUSP00000029812,10090.ENSMUSP00000036384,10090.ENSMUSP00000127941,10090.ENSMUSP00000138350	Itgb2,Ctsl,Fas,Nfkb1,Rac2,Inpp5d,Ptprc
Monarch	MP:0012770	Abnormal effector memory CD4-positive, alpha-beta T cell number	7	49	1.2	8.9e-05	10090.ENSMUSP00000000299,10090.ENSMUSP00000021933,10090.ENSMUSP00000025691,10090.ENSMUSP00000029812,10090.ENSMUSP00000036384,10090.ENSMUSP00000127941,10090.ENSMUSP00000138350	Itgb2,Ctsl,Fas,Nfkb1,Rac2,Inpp5d,Ptprc
Monarch	MP:0010210	Abnormal circulating cytokine level	15	339	0.69	9.48e-05	10090.ENSMUSP00000000299,10090.ENSMUSP00000003910,10090.ENSMUSP00000015484,10090.ENSMUSP00000020329,10090.ENSMUSP00000025523,10090.ENSMUSP00000029812,10090.ENSMUSP00000031540,10090.ENSMUSP00000032779,10090.ENSMUSP00000034000,10090.ENSMUSP00000056669,10090.ENSMUSP00000066359,10090.ENSMUSP00000067002,10090.ENSMUSP00000108160,10090.ENSMUSP00000120152,10090.ENSMUSP00000127941	Itgb2,Dnase2a,Cybb,Egfr,Csf1r,Nfkb1,Oasl1,Ctsc,Asah1,Cd14,Fam49b,Pld4,Cd163,Stat3,Inpp5d
Monarch	MP:0020846	Abnormal cell motility	20	600	0.57	9.93e-05	10090.ENSMUSP00000000299,10090.ENSMUSP00000000925,10090.ENSMUSP00000015484,10090.ENSMUSP00000020329,10090.ENSMUSP00000021689,10090.ENSMUSP00000025561,10090.ENSMUSP00000025691,10090.ENSMUSP00000026012,10090.ENSMUSP00000027639,10090.ENSMUSP00000028062,10090.ENSMUSP00000032779,10090.ENSMUSP00000045099,10090.ENSMUSP00000046296,10090.ENSMUSP00000083587,10090.ENSMUSP00000087947,10090.ENSMUSP00000107653…	Itgb2,Smarcb1,Cybb,Egfr,Evl,Anxa1,Fas,Cyp17a1,Marco,Vim,Ctsc,Specc1l,Fmnl1,Icam1,Fyb,Camp,Cd163,Lgals3,Stat3,Inpp5d
Monarch	MP:0010769	Abnormal survival	77	5150	0.22	0.00011	10090.ENSMUSP00000000299,10090.ENSMUSP00000000767,10090.ENSMUSP00000000925,10090.ENSMUSP00000001326,10090.ENSMUSP00000001566,10090.ENSMUSP00000002678,10090.ENSMUSP00000003910,10090.ENSMUSP00000004202,10090.ENSMUSP00000004327,10090.ENSMUSP00000005954,10090.ENSMUSP00000007253,10090.ENSMUSP00000019283,10090.ENSMUSP00000019833,10090.ENSMUSP00000020329,10090.ENSMUSP00000021864,10090.ENSMUSP00000021933…	Itgb2,Rpa1,Smarcb1,Sp1,Tubb5,Tgfb1,Dnase2a,Dnmt1,G6pdx,Bloc1s6,Neu1,Isyna1,Fmc1,Egfr,Ssr1,Ctsl,Mcm4,Ncbp2,Csf1r,Fas,Cyp17a1,Mcm6,Gpr89,Nfkb1,Abca1,Casp9,Rbm19,Tra2a,Arl8b,Acsl4,Nsdhl,Asah1,Pkm,Mvk,Git1,Fermt3,Poglut1,Wdr18,Hnrnpa1,Specc1l,Fmnl1,Colgalt1,Ckap4,Hip1,Mcm3,Pfkm,Ptgs1,S100a8,Fam49b,Smpd3,Dhcr7,Hp,Skap2,Bloc1s2,Htt,Ppp2r5c,Icam1,Mbnl2,Ddx20,Lyz2,Ncf4,Ccnk,Cnp,Tgm2,Hp1bp3,Lpgat1,Kdm1a,M…
Monarch	MP:0000702	Enlarged lymph nodes	14	307	0.71	0.00015	10090.ENSMUSP00000000299,10090.ENSMUSP00000000925,10090.ENSMUSP00000002678,10090.ENSMUSP00000003445,10090.ENSMUSP00000021933,10090.ENSMUSP00000023353,10090.ENSMUSP00000025691,10090.ENSMUSP00000029812,10090.ENSMUSP00000034000,10090.ENSMUSP00000059947,10090.ENSMUSP00000067002,10090.ENSMUSP00000082053,10090.ENSMUSP00000127941,10090.ENSMUSP00000138350	Itgb2,Smarcb1,Tgfb1,Fkbp11,Ctsl,Mcm4,Fas,Nfkb1,Asah1,Ulk3,Pld4,Ppp2r5c,Inpp5d,Ptprc
Monarch	MP:0010847	Increased central memory CD8 positive, alpha-beta T cell number	6	33	1.31	0.00015	10090.ENSMUSP00000021933,10090.ENSMUSP00000029812,10090.ENSMUSP00000034003,10090.ENSMUSP00000036384,10090.ENSMUSP00000127941,10090.ENSMUSP00000138350	Ctsl,Nfkb1,Fgl1,Rac2,Inpp5d,Ptprc
Monarch	MP:0001663	Abnormal digestive system physiology	18	521	0.59	0.00021	10090.ENSMUSP00000000925,10090.ENSMUSP00000002678,10090.ENSMUSP00000020329,10090.ENSMUSP00000021933,10090.ENSMUSP00000023214,10090.ENSMUSP00000025561,10090.ENSMUSP00000025691,10090.ENSMUSP00000029812,10090.ENSMUSP00000030010,10090.ENSMUSP00000034215,10090.ENSMUSP00000045214,10090.ENSMUSP00000059977,10090.ENSMUSP00000083587,10090.ENSMUSP00000114350,10090.ENSMUSP00000120152,10090.ENSMUSP00000127941…	Smarcb1,Tgfb1,Egfr,Ctsl,Dgat1,Anxa1,Fas,Nfkb1,Abca1,Mt1,Ano10,Ptgs1,Icam1,Lgals3,Stat3,Inpp5d,Slc3a2,Ptprc
Monarch	MP:0001845	Abnormal inflammatory response	23	824	0.49	0.00025	10090.ENSMUSP00000000299,10090.ENSMUSP00000002678,10090.ENSMUSP00000015484,10090.ENSMUSP00000020169,10090.ENSMUSP00000020329,10090.ENSMUSP00000021933,10090.ENSMUSP00000025561,10090.ENSMUSP00000025691,10090.ENSMUSP00000029738,10090.ENSMUSP00000029812,10090.ENSMUSP00000030010,10090.ENSMUSP00000034003,10090.ENSMUSP00000056669,10090.ENSMUSP00000059977,10090.ENSMUSP00000074810,10090.ENSMUSP00000083587…	Itgb2,Tgfb1,Cybb,Enpp3,Egfr,Ctsl,Anxa1,Fas,Gpr89,Nfkb1,Abca1,Fgl1,Cd14,Ptgs1,Orm2,Icam1,Tgm2,Camp,Lgals3,Stat3,Inpp5d,Slc3a2,Ptprc
Monarch	MP:0002123	Abnormal definitive hematopoiesis	23	833	0.49	0.00029	10090.ENSMUSP00000000299,10090.ENSMUSP00000000767,10090.ENSMUSP00000002678,10090.ENSMUSP00000003910,10090.ENSMUSP00000004145,10090.ENSMUSP00000004202,10090.ENSMUSP00000021933,10090.ENSMUSP00000023353,10090.ENSMUSP00000025523,10090.ENSMUSP00000025691,10090.ENSMUSP00000029812,10090.ENSMUSP00000034000,10090.ENSMUSP00000036384,10090.ENSMUSP00000053962,10090.ENSMUSP00000059033,10090.ENSMUSP00000059192…	Itgb2,Rpa1,Tgfb1,Dnase2a,Stat5a,Dnmt1,Ctsl,Mcm4,Csf1r,Fas,Nfkb1,Asah1,Rac2,Lcn2,Hip1,Mcm3,Git2,Kdm1a,Syk,Stat3,Inpp5d,Slc3a2,Ptprc
Monarch	MP:0002221	Abnormal lymph organ size	25	962	0.46	0.00029	10090.ENSMUSP00000000299,10090.ENSMUSP00000000925,10090.ENSMUSP00000002678,10090.ENSMUSP00000003445,10090.ENSMUSP00000003910,10090.ENSMUSP00000007253,10090.ENSMUSP00000015484,10090.ENSMUSP00000021933,10090.ENSMUSP00000023353,10090.ENSMUSP00000025523,10090.ENSMUSP00000025691,10090.ENSMUSP00000029812,10090.ENSMUSP00000031540,10090.ENSMUSP00000034000,10090.ENSMUSP00000035061,10090.ENSMUSP00000036384…	Itgb2,Smarcb1,Tgfb1,Fkbp11,Dnase2a,Neu1,Cybb,Ctsl,Mcm4,Csf1r,Fas,Nfkb1,Oasl1,Asah1,Ngp,Rac2,Lcn2,Pfkm,Ulk3,Pld4,Ppp2r5c,Kdm1a,Crybb3,Inpp5d,Ptprc
Monarch	MP:0002406	Increased susceptibility to infection	14	327	0.68	0.00029	10090.ENSMUSP00000020329,10090.ENSMUSP00000020779,10090.ENSMUSP00000025691,10090.ENSMUSP00000026021,10090.ENSMUSP00000026565,10090.ENSMUSP00000029018,10090.ENSMUSP00000029812,10090.ENSMUSP00000056669,10090.ENSMUSP00000066359,10090.ENSMUSP00000107653,10090.ENSMUSP00000107803,10090.ENSMUSP00000114350,10090.ENSMUSP00000120152,10090.ENSMUSP00000138350	Egfr,Mpo,Fas,Msr1,Ifitm3,Zbp1,Nfkb1,Cd14,Fam49b,Camp,Git2,Lgals3,Stat3,Ptprc
Monarch	MP:0000691	Enlarged spleen	12	240	0.75	0.00032	10090.ENSMUSP00000007253,10090.ENSMUSP00000015484,10090.ENSMUSP00000025523,10090.ENSMUSP00000025691,10090.ENSMUSP00000031540,10090.ENSMUSP00000034000,10090.ENSMUSP00000035061,10090.ENSMUSP00000053962,10090.ENSMUSP00000059801,10090.ENSMUSP00000067002,10090.ENSMUSP00000127941,10090.ENSMUSP00000138350	Neu1,Cybb,Csf1r,Fas,Oasl1,Asah1,Ngp,Lcn2,Pfkm,Pld4,Inpp5d,Ptprc
Monarch	MP:0000350	Abnormal cell proliferation	30	1328	0.4	0.0004	10090.ENSMUSP00000000299,10090.ENSMUSP00000000767,10090.ENSMUSP00000000925,10090.ENSMUSP00000002678,10090.ENSMUSP00000004145,10090.ENSMUSP00000004202,10090.ENSMUSP00000021933,10090.ENSMUSP00000023214,10090.ENSMUSP00000023353,10090.ENSMUSP00000023531,10090.ENSMUSP00000025561,10090.ENSMUSP00000025691,10090.ENSMUSP00000029812,10090.ENSMUSP00000032168,10090.ENSMUSP00000035077,10090.ENSMUSP00000036384…	Itgb2,Rpa1,Smarcb1,Tgfb1,Stat5a,Dnmt1,Ctsl,Dgat1,Mcm4,Hcls1,Anxa1,Fas,Nfkb1,Sec61a1,Ltf,Rac2,Git1,Rbm3,Mcm3,Skap2,Bloc1s2,Htt,Fyb,Rhog,Cirbp,Cd163,Syk,Stat3,Slc3a2,Ptprc
Monarch	MP:0008546	Abnormal vesicle-mediated transport	8	96	0.97	0.00044	10090.ENSMUSP00000025561,10090.ENSMUSP00000027639,10090.ENSMUSP00000030010,10090.ENSMUSP00000078042,10090.ENSMUSP00000099411,10090.ENSMUSP00000113852,10090.ENSMUSP00000114350,10090.ENSMUSP00000130194	Anxa1,Marco,Abca1,Bloc1s2,Tgm2,Syk,Lgals3,Slc3a2
Monarch	MP:0010844	Increased effector memory CD4-positive, alpha-beta T cell number	6	42	1.2	0.00044	10090.ENSMUSP00000000299,10090.ENSMUSP00000021933,10090.ENSMUSP00000025691,10090.ENSMUSP00000036384,10090.ENSMUSP00000127941,10090.ENSMUSP00000138350	Itgb2,Ctsl,Fas,Rac2,Inpp5d,Ptprc
Monarch	MP:0001601	Abnormal myelopoiesis	9	130	0.89	0.00045	10090.ENSMUSP00000000299,10090.ENSMUSP00000004145,10090.ENSMUSP00000029812,10090.ENSMUSP00000036384,10090.ENSMUSP00000053962,10090.ENSMUSP00000059033,10090.ENSMUSP00000107803,10090.ENSMUSP00000127941,10090.ENSMUSP00000138350	Itgb2,Stat5a,Nfkb1,Rac2,Lcn2,Hip1,Git2,Inpp5d,Ptprc
Monarch	MP:0002066	Abnormal motor capabilities/coordination/movement	51	3010	0.28	0.0005	10090.ENSMUSP00000001304,10090.ENSMUSP00000002678,10090.ENSMUSP00000005954,10090.ENSMUSP00000006444,10090.ENSMUSP00000008284,10090.ENSMUSP00000015484,10090.ENSMUSP00000021506,10090.ENSMUSP00000021689,10090.ENSMUSP00000021933,10090.ENSMUSP00000023353,10090.ENSMUSP00000023453,10090.ENSMUSP00000026012,10090.ENSMUSP00000028062,10090.ENSMUSP00000029053,10090.ENSMUSP00000030010,10090.ENSMUSP00000031841…	Ckb,Tgfb1,Bloc1s6,Tep1,Emc10,Cybb,Serpina3n,Evl,Ctsl,Mcm4,Sdf2l1,Cyp17a1,Vim,Ptpn1,Abca1,Tra2a,Arl8b,Asah1,Mcam,C1qc,Mvk,Git1,Fermt3,Rbm3,Ppp1r9b,Sigmar1,Hip1,Rbp1,Ulk3,Dhcr7,Htt,Ppp2r5c,Fyb,Lyz2,Vimp,Cnp,Aldoc,Lpgat1,Rbmx,Steap4,Kdm1a,Syk,Lgals3,Stat3,Slc25a12,Nos1ap,Tgm1,Iqgap1,Anp32e,Nt5c2,Idi1
Monarch	MP:0008751	Abnormal interleukin level	13	302	0.68	0.00052	10090.ENSMUSP00000000299,10090.ENSMUSP00000002678,10090.ENSMUSP00000003910,10090.ENSMUSP00000015484,10090.ENSMUSP00000025691,10090.ENSMUSP00000029812,10090.ENSMUSP00000032779,10090.ENSMUSP00000034000,10090.ENSMUSP00000056669,10090.ENSMUSP00000066359,10090.ENSMUSP00000083587,10090.ENSMUSP00000120152,10090.ENSMUSP00000127941	Itgb2,Tgfb1,Dnase2a,Cybb,Fas,Nfkb1,Ctsc,Asah1,Cd14,Fam49b,Icam1,Stat3,Inpp5d
Monarch	MP:0013328	Visceromegaly	15	401	0.62	0.00052	10090.ENSMUSP00000007253,10090.ENSMUSP00000015484,10090.ENSMUSP00000025523,10090.ENSMUSP00000025691,10090.ENSMUSP00000031540,10090.ENSMUSP00000034000,10090.ENSMUSP00000035061,10090.ENSMUSP00000053962,10090.ENSMUSP00000059801,10090.ENSMUSP00000067002,10090.ENSMUSP00000111081,10090.ENSMUSP00000114350,10090.ENSMUSP00000120152,10090.ENSMUSP00000127941,10090.ENSMUSP00000138350	Neu1,Cybb,Csf1r,Fas,Oasl1,Asah1,Ngp,Lcn2,Pfkm,Pld4,Steap4,Lgals3,Stat3,Inpp5d,Ptprc
Monarch	MP:0031094	Organomegaly	23	879	0.46	0.00058	10090.ENSMUSP00000000767,10090.ENSMUSP00000007253,10090.ENSMUSP00000015484,10090.ENSMUSP00000021933,10090.ENSMUSP00000025523,10090.ENSMUSP00000025691,10090.ENSMUSP00000031540,10090.ENSMUSP00000033621,10090.ENSMUSP00000034000,10090.ENSMUSP00000035061,10090.ENSMUSP00000048460,10090.ENSMUSP00000053962,10090.ENSMUSP00000059801,10090.ENSMUSP00000067002,10090.ENSMUSP00000074436,10090.ENSMUSP00000082053…	Rpa1,Neu1,Cybb,Ctsl,Csf1r,Fas,Oasl1,Gla,Asah1,Ngp,Fxyd1,Lcn2,Pfkm,Pld4,Hp,Ppp2r5c,Ddx20,Rbmx,Steap4,Lgals3,Stat3,Inpp5d,Ptprc
Monarch	MP:0002224	Abnormal spleen size	17	532	0.55	0.00086	10090.ENSMUSP00000002678,10090.ENSMUSP00000003445,10090.ENSMUSP00000007253,10090.ENSMUSP00000015484,10090.ENSMUSP00000025523,10090.ENSMUSP00000025691,10090.ENSMUSP00000031540,10090.ENSMUSP00000034000,10090.ENSMUSP00000035061,10090.ENSMUSP00000036384,10090.ENSMUSP00000053962,10090.ENSMUSP00000059801,10090.ENSMUSP00000067002,10090.ENSMUSP00000111977,10090.ENSMUSP00000113572,10090.ENSMUSP00000127941…	Tgfb1,Fkbp11,Neu1,Cybb,Csf1r,Fas,Oasl1,Asah1,Ngp,Rac2,Lcn2,Pfkm,Pld4,Kdm1a,Crybb3,Inpp5d,Ptprc
Monarch	MP:0008247	Abnormal mononuclear cell morphology	30	1389	0.38	0.00086	10090.ENSMUSP00000000299,10090.ENSMUSP00000002678,10090.ENSMUSP00000004202,10090.ENSMUSP00000007253,10090.ENSMUSP00000020329,10090.ENSMUSP00000021933,10090.ENSMUSP00000023353,10090.ENSMUSP00000025523,10090.ENSMUSP00000025691,10090.ENSMUSP00000029812,10090.ENSMUSP00000034000,10090.ENSMUSP00000034003,10090.ENSMUSP00000036384,10090.ENSMUSP00000037858,10090.ENSMUSP00000046296,10090.ENSMUSP00000053962…	Itgb2,Tgfb1,Dnmt1,Neu1,Egfr,Ctsl,Mcm4,Csf1r,Fas,Nfkb1,Asah1,Fgl1,Rac2,Fermt3,Fmnl1,Lcn2,Plekho2,Pld4,Htt,Fyb,Lyz2,Tgm2,Git2,Steap4,Syk,Lgals3,Stat3,Inpp5d,Slc3a2,Ptprc
Monarch	MP:0001846	Increased inflammatory response	19	651	0.51	0.00087	10090.ENSMUSP00000000299,10090.ENSMUSP00000002678,10090.ENSMUSP00000015484,10090.ENSMUSP00000020169,10090.ENSMUSP00000020329,10090.ENSMUSP00000021933,10090.ENSMUSP00000025561,10090.ENSMUSP00000025691,10090.ENSMUSP00000029738,10090.ENSMUSP00000029812,10090.ENSMUSP00000030010,10090.ENSMUSP00000034003,10090.ENSMUSP00000059977,10090.ENSMUSP00000074810,10090.ENSMUSP00000107653,10090.ENSMUSP00000114350…	Itgb2,Tgfb1,Cybb,Enpp3,Egfr,Ctsl,Anxa1,Fas,Gpr89,Nfkb1,Abca1,Fgl1,Ptgs1,Orm2,Camp,Lgals3,Stat3,Inpp5d,Ptprc
Monarch	MP:0002089	Abnormal postnatal growth/weight/body size	44	2493	0.29	0.00092	10090.ENSMUSP00000000767,10090.ENSMUSP00000001304,10090.ENSMUSP00000001326,10090.ENSMUSP00000002678,10090.ENSMUSP00000015484,10090.ENSMUSP00000020169,10090.ENSMUSP00000020329,10090.ENSMUSP00000021933,10090.ENSMUSP00000023214,10090.ENSMUSP00000025523,10090.ENSMUSP00000026012,10090.ENSMUSP00000029046,10090.ENSMUSP00000029053,10090.ENSMUSP00000029812,10090.ENSMUSP00000030010,10090.ENSMUSP00000030069…	Rpa1,Ckb,Sp1,Tgfb1,Cybb,Enpp3,Egfr,Ctsl,Dgat1,Csf1r,Cyp17a1,Fabp5,Ptpn1,Nfkb1,Abca1,Ptgr1,Dock7,Casp9,Sec61a1,Acsl4,Nsdhl,Fgl1,Pck2,Ppp1r9b,Hnrnpa1,Arpin,Lcn2,Cd14,Pld4,Smpd3,Bloc1s2,Htt,Ppp2r5c,Mbnl2,Lpgat1,Rbmx,Kdm1a,Syk,Stat3,Dlgap4,Inpp5d,Tgm1,Slc3a2,Nt5c2
Monarch	MP:0005460	Abnormal leukopoiesis	19	655	0.51	0.00093	10090.ENSMUSP00000000299,10090.ENSMUSP00000002678,10090.ENSMUSP00000004145,10090.ENSMUSP00000004202,10090.ENSMUSP00000021933,10090.ENSMUSP00000023353,10090.ENSMUSP00000025523,10090.ENSMUSP00000025691,10090.ENSMUSP00000029812,10090.ENSMUSP00000034000,10090.ENSMUSP00000036384,10090.ENSMUSP00000053962,10090.ENSMUSP00000059033,10090.ENSMUSP00000107803,10090.ENSMUSP00000113852,10090.ENSMUSP00000120152…	Itgb2,Tgfb1,Stat5a,Dnmt1,Ctsl,Mcm4,Csf1r,Fas,Nfkb1,Asah1,Rac2,Lcn2,Hip1,Git2,Syk,Stat3,Inpp5d,Slc3a2,Ptprc
Monarch	MP:0000352	Decreased cell proliferation	21	786	0.47	0.001	10090.ENSMUSP00000000299,10090.ENSMUSP00000000767,10090.ENSMUSP00000000925,10090.ENSMUSP00000004145,10090.ENSMUSP00000004202,10090.ENSMUSP00000023214,10090.ENSMUSP00000023353,10090.ENSMUSP00000023531,10090.ENSMUSP00000025561,10090.ENSMUSP00000029812,10090.ENSMUSP00000036384,10090.ENSMUSP00000037210,10090.ENSMUSP00000038964,10090.ENSMUSP00000059192,10090.ENSMUSP00000077342,10090.ENSMUSP00000078945…	Itgb2,Rpa1,Smarcb1,Stat5a,Dnmt1,Dgat1,Mcm4,Hcls1,Anxa1,Nfkb1,Rac2,Git1,Rbm3,Mcm3,Skap2,Htt,Fyb,Cirbp,Stat3,Slc3a2,Ptprc
Monarch	MP:0001798	Impaired macrophage phagocytosis	6	51	1.12	0.001	10090.ENSMUSP00000025561,10090.ENSMUSP00000027639,10090.ENSMUSP00000030010,10090.ENSMUSP00000099411,10090.ENSMUSP00000114350,10090.ENSMUSP00000130194	Anxa1,Marco,Abca1,Tgm2,Lgals3,Slc3a2
Monarch	MP:0005385	Cardiovascular system phenotype	49	2949	0.27	0.0012	10090.ENSMUSP00000000299,10090.ENSMUSP00000000767,10090.ENSMUSP00000000925,10090.ENSMUSP00000002678,10090.ENSMUSP00000004327,10090.ENSMUSP00000007253,10090.ENSMUSP00000008284,10090.ENSMUSP00000015484,10090.ENSMUSP00000019833,10090.ENSMUSP00000020329,10090.ENSMUSP00000021689,10090.ENSMUSP00000021864,10090.ENSMUSP00000021933,10090.ENSMUSP00000023353,10090.ENSMUSP00000025561,10090.ENSMUSP00000025691…	Itgb2,Rpa1,Smarcb1,Tgfb1,G6pdx,Neu1,Emc10,Cybb,Fmc1,Egfr,Evl,Ssr1,Ctsl,Mcm4,Anxa1,Fas,Cyp17a1,Vim,Abca1,Ptgr1,Gla,Acsl4,Mt1,Mcam,Rac2,Git1,Poglut1,Ppp1r9b,Hnrnpa1,Fmnl1,Fxyd1,Lcn2,Pfkm,Ptgs1,Dhcr7,Bloc1s2,Ppp2r5c,Icam1,Lyz2,Tgm2,Cd163,Rcn2,Kdm1a,Lemd3,Syk,Stat3,Nos1ap,Inpp5d,Ptprc
Monarch	MP:0010840	Abnormal central memory CD4-positive, alpha-beta T cell morphology	5	30	1.27	0.0012	10090.ENSMUSP00000021933,10090.ENSMUSP00000025691,10090.ENSMUSP00000029812,10090.ENSMUSP00000036384,10090.ENSMUSP00000138350	Ctsl,Fas,Nfkb1,Rac2,Ptprc
Monarch	MP:0011090	Perinatal lethality, incomplete penetrance	12	281	0.68	0.0012	10090.ENSMUSP00000000299,10090.ENSMUSP00000020329,10090.ENSMUSP00000023353,10090.ENSMUSP00000030010,10090.ENSMUSP00000030747,10090.ENSMUSP00000033715,10090.ENSMUSP00000045099,10090.ENSMUSP00000059033,10090.ENSMUSP00000059192,10090.ENSMUSP00000059977,10090.ENSMUSP00000078945,10090.ENSMUSP00000113852	Itgb2,Egfr,Mcm4,Abca1,Casp9,Nsdhl,Specc1l,Hip1,Mcm3,Ptgs1,Htt,Syk
Monarch	MP:0012771	Abnormal central memory CD4-positive, alpha-beta T cell number	5	30	1.27	0.0012	10090.ENSMUSP00000021933,10090.ENSMUSP00000025691,10090.ENSMUSP00000029812,10090.ENSMUSP00000036384,10090.ENSMUSP00000138350	Ctsl,Fas,Nfkb1,Rac2,Ptprc
Monarch	MP:0002127	Abnormal cardiovascular system morphology	39	2148	0.31	0.0016	10090.ENSMUSP00000000299,10090.ENSMUSP00000000767,10090.ENSMUSP00000002678,10090.ENSMUSP00000004327,10090.ENSMUSP00000007253,10090.ENSMUSP00000008284,10090.ENSMUSP00000015484,10090.ENSMUSP00000019833,10090.ENSMUSP00000020329,10090.ENSMUSP00000021689,10090.ENSMUSP00000021864,10090.ENSMUSP00000021933,10090.ENSMUSP00000023353,10090.ENSMUSP00000025561,10090.ENSMUSP00000025691,10090.ENSMUSP00000026012…	Itgb2,Rpa1,Tgfb1,G6pdx,Neu1,Emc10,Cybb,Fmc1,Egfr,Evl,Ssr1,Ctsl,Mcm4,Anxa1,Fas,Cyp17a1,Vim,Gla,Acsl4,Mcam,Rac2,Git1,Poglut1,Hnrnpa1,Fmnl1,Fxyd1,Lcn2,Pfkm,Dhcr7,Bloc1s2,Ppp2r5c,Icam1,Tgm2,Cd163,Kdm1a,Lemd3,Syk,Stat3,Nos1ap
Monarch	MP:0008049	Increased memory T cell number	8	119	0.87	0.0016	10090.ENSMUSP00000000299,10090.ENSMUSP00000021933,10090.ENSMUSP00000025691,10090.ENSMUSP00000029812,10090.ENSMUSP00000034003,10090.ENSMUSP00000036384,10090.ENSMUSP00000127941,10090.ENSMUSP00000138350	Itgb2,Ctsl,Fas,Nfkb1,Fgl1,Rac2,Inpp5d,Ptprc
Monarch	MP:0011518	Abnormal cell chemotaxis	7	87	0.95	0.0017	10090.ENSMUSP00000015484,10090.ENSMUSP00000027639,10090.ENSMUSP00000046296,10090.ENSMUSP00000107653,10090.ENSMUSP00000108160,10090.ENSMUSP00000114350,10090.ENSMUSP00000127941	Cybb,Marco,Fmnl1,Camp,Cd163,Lgals3,Inpp5d
Monarch	MP:0000221	Decreased leukocyte cell number	22	897	0.44	0.002	10090.ENSMUSP00000000299,10090.ENSMUSP00000002678,10090.ENSMUSP00000004145,10090.ENSMUSP00000021933,10090.ENSMUSP00000023353,10090.ENSMUSP00000025523,10090.ENSMUSP00000025691,10090.ENSMUSP00000029812,10090.ENSMUSP00000034000,10090.ENSMUSP00000036384,10090.ENSMUSP00000046296,10090.ENSMUSP00000063677,10090.ENSMUSP00000067002,10090.ENSMUSP00000087947,10090.ENSMUSP00000107803,10090.ENSMUSP00000111977…	Itgb2,Tgfb1,Stat5a,Ctsl,Mcm4,Csf1r,Fas,Nfkb1,Asah1,Rac2,Fmnl1,Plekho2,Pld4,Fyb,Git2,Kdm1a,Syk,Lgals3,Stat3,Inpp5d,Slc3a2,Ptprc
Monarch	MP:0002462	Abnormal granulocyte physiology	8	124	0.86	0.002	10090.ENSMUSP00000000299,10090.ENSMUSP00000020169,10090.ENSMUSP00000032779,10090.ENSMUSP00000083587,10090.ENSMUSP00000113852,10090.ENSMUSP00000114350,10090.ENSMUSP00000127941,10090.ENSMUSP00000138350	Itgb2,Enpp3,Ctsc,Icam1,Syk,Lgals3,Inpp5d,Ptprc
Monarch	MP:0008872	Abnormal physiological response to xenobiotic	18	642	0.49	0.0022	10090.ENSMUSP00000002678,10090.ENSMUSP00000019833,10090.ENSMUSP00000020779,10090.ENSMUSP00000025561,10090.ENSMUSP00000034000,10090.ENSMUSP00000034215,10090.ENSMUSP00000035077,10090.ENSMUSP00000041732,10090.ENSMUSP00000053962,10090.ENSMUSP00000059033,10090.ENSMUSP00000059977,10090.ENSMUSP00000074436,10090.ENSMUSP00000078945,10090.ENSMUSP00000099411,10090.ENSMUSP00000111977,10090.ENSMUSP00000120152…	Tgfb1,Fmc1,Mpo,Anxa1,Asah1,Mt1,Ltf,Ppp1r9b,Lcn2,Hip1,Ptgs1,Hp,Htt,Tgm2,Kdm1a,Stat3,Nos1ap,Slc3a2
Monarch	MP:0001191	Abnormal skin condition	10	213	0.72	0.0026	10090.ENSMUSP00000000299,10090.ENSMUSP00000007253,10090.ENSMUSP00000020329,10090.ENSMUSP00000021933,10090.ENSMUSP00000023214,10090.ENSMUSP00000025691,10090.ENSMUSP00000029812,10090.ENSMUSP00000033715,10090.ENSMUSP00000078945,10090.ENSMUSP00000120152	Itgb2,Neu1,Egfr,Ctsl,Dgat1,Fas,Nfkb1,Nsdhl,Htt,Stat3
Monarch	MP:0008111	Abnormal granulocyte differentiation	5	38	1.17	0.003	10090.ENSMUSP00000004145,10090.ENSMUSP00000036384,10090.ENSMUSP00000107803,10090.ENSMUSP00000127941,10090.ENSMUSP00000138350	Stat5a,Rac2,Git2,Inpp5d,Ptprc
Monarch	MP:0008126	Increased dendritic cell number	6	65	1.01	0.0032	10090.ENSMUSP00000000299,10090.ENSMUSP00000025691,10090.ENSMUSP00000067002,10090.ENSMUSP00000120152,10090.ENSMUSP00000127941,10090.ENSMUSP00000138350	Itgb2,Fas,Pld4,Stat3,Inpp5d,Ptprc
Monarch	MP:0004952	Increased spleen weight	9	177	0.75	0.0035	10090.ENSMUSP00000015484,10090.ENSMUSP00000025523,10090.ENSMUSP00000025691,10090.ENSMUSP00000031540,10090.ENSMUSP00000034000,10090.ENSMUSP00000035061,10090.ENSMUSP00000053962,10090.ENSMUSP00000059801,10090.ENSMUSP00000127941	Cybb,Csf1r,Fas,Oasl1,Asah1,Ngp,Lcn2,Pfkm,Inpp5d
Monarch	MP:0001544	Abnormal cardiovascular system physiology	30	1527	0.34	0.0039	10090.ENSMUSP00000000299,10090.ENSMUSP00000000925,10090.ENSMUSP00000002678,10090.ENSMUSP00000004327,10090.ENSMUSP00000015484,10090.ENSMUSP00000020329,10090.ENSMUSP00000021933,10090.ENSMUSP00000025561,10090.ENSMUSP00000025691,10090.ENSMUSP00000028062,10090.ENSMUSP00000030010,10090.ENSMUSP00000030069,10090.ENSMUSP00000033621,10090.ENSMUSP00000034215,10090.ENSMUSP00000036384,10090.ENSMUSP00000037210…	Itgb2,Smarcb1,Tgfb1,G6pdx,Cybb,Egfr,Ctsl,Anxa1,Fas,Vim,Abca1,Ptgr1,Gla,Mt1,Rac2,Git1,Ppp1r9b,Hnrnpa1,Fxyd1,Ptgs1,Ppp2r5c,Icam1,Lyz2,Tgm2,Rcn2,Syk,Stat3,Nos1ap,Inpp5d,Ptprc
Monarch	MP:0010770	Preweaning lethality	66	4663	0.2	0.0039	10090.ENSMUSP00000000299,10090.ENSMUSP00000000767,10090.ENSMUSP00000000925,10090.ENSMUSP00000001326,10090.ENSMUSP00000001566,10090.ENSMUSP00000002678,10090.ENSMUSP00000003910,10090.ENSMUSP00000004202,10090.ENSMUSP00000004327,10090.ENSMUSP00000019283,10090.ENSMUSP00000019833,10090.ENSMUSP00000020329,10090.ENSMUSP00000021864,10090.ENSMUSP00000021933,10090.ENSMUSP00000023353,10090.ENSMUSP00000023460…	Itgb2,Rpa1,Smarcb1,Sp1,Tubb5,Tgfb1,Dnase2a,Dnmt1,G6pdx,Isyna1,Fmc1,Egfr,Ssr1,Ctsl,Mcm4,Ncbp2,Csf1r,Cyp17a1,Mcm6,Nfkb1,Abca1,Casp9,Rbm19,Tra2a,Arl8b,Acsl4,Nsdhl,Asah1,Pkm,Mvk,Git1,Fermt3,Poglut1,Wdr18,Hnrnpa1,Specc1l,Fmnl1,Colgalt1,Ckap4,Hip1,Mcm3,Ptgs1,S100a8,Fam49b,Smpd3,Dhcr7,Hp,Skap2,Bloc1s2,Htt,Ppp2r5c,Mbnl2,Ddx20,Ncf4,Ccnk,Hp1bp3,Lpgat1,Kdm1a,Mthfd1l,Lemd3,Syk,Stat3,Slc25a12,Tgm1,Slc3a2,Idi1
Monarch	MP:0001392	Abnormal locomotor behavior	30	1532	0.34	0.004	10090.ENSMUSP00000001304,10090.ENSMUSP00000005954,10090.ENSMUSP00000008284,10090.ENSMUSP00000015484,10090.ENSMUSP00000026012,10090.ENSMUSP00000028062,10090.ENSMUSP00000030010,10090.ENSMUSP00000032196,10090.ENSMUSP00000034650,10090.ENSMUSP00000036971,10090.ENSMUSP00000037210,10090.ENSMUSP00000037858,10090.ENSMUSP00000038964,10090.ENSMUSP00000041732,10090.ENSMUSP00000056027,10090.ENSMUSP00000059033…	Ckb,Bloc1s6,Emc10,Cybb,Cyp17a1,Vim,Abca1,Arl8b,Mcam,Mvk,Git1,Fermt3,Rbm3,Ppp1r9b,Sigmar1,Hip1,Dhcr7,Htt,Ppp2r5c,Lyz2,Vimp,Aldoc,Lpgat1,Steap4,Kdm1a,Lgals3,Stat3,Slc25a12,Nos1ap,Tgm1
Monarch	MP:0005369	Muscle phenotype	28	1379	0.35	0.004	10090.ENSMUSP00000000925,10090.ENSMUSP00000002678,10090.ENSMUSP00000003910,10090.ENSMUSP00000015484,10090.ENSMUSP00000020329,10090.ENSMUSP00000020779,10090.ENSMUSP00000021689,10090.ENSMUSP00000021933,10090.ENSMUSP00000025691,10090.ENSMUSP00000028062,10090.ENSMUSP00000029812,10090.ENSMUSP00000030044,10090.ENSMUSP00000032168,10090.ENSMUSP00000034000,10090.ENSMUSP00000042658,10090.ENSMUSP00000048460…	Smarcb1,Tgfb1,Dnase2a,Cybb,Egfr,Mpo,Evl,Ctsl,Fas,Vim,Nfkb1,Orm1,Sec61a1,Asah1,Hnrnpa1,Fxyd1,Pfkm,Ptgs1,Ppp2r5c,Icam1,Mbnl2,Vimp,Tgm2,Cd163,Steap4,Stat3,Nos1ap,Inpp5d
Monarch	MP:0009785	Abnormal susceptibility to infection induced morbidity/mortality	10	228	0.69	0.0041	10090.ENSMUSP00000020329,10090.ENSMUSP00000026021,10090.ENSMUSP00000026565,10090.ENSMUSP00000029812,10090.ENSMUSP00000031540,10090.ENSMUSP00000056669,10090.ENSMUSP00000066359,10090.ENSMUSP00000083587,10090.ENSMUSP00000107653,10090.ENSMUSP00000120152	Egfr,Msr1,Ifitm3,Nfkb1,Oasl1,Cd14,Fam49b,Icam1,Camp,Stat3
Monarch	MP:0003491	Abnormal voluntary movement	31	1616	0.33	0.0042	10090.ENSMUSP00000001304,10090.ENSMUSP00000005954,10090.ENSMUSP00000008284,10090.ENSMUSP00000015484,10090.ENSMUSP00000026012,10090.ENSMUSP00000028062,10090.ENSMUSP00000030010,10090.ENSMUSP00000032196,10090.ENSMUSP00000034650,10090.ENSMUSP00000036971,10090.ENSMUSP00000037210,10090.ENSMUSP00000037858,10090.ENSMUSP00000038964,10090.ENSMUSP00000041732,10090.ENSMUSP00000056027,10090.ENSMUSP00000059033…	Ckb,Bloc1s6,Emc10,Cybb,Cyp17a1,Vim,Abca1,Arl8b,Mcam,Mvk,Git1,Fermt3,Rbm3,Ppp1r9b,Sigmar1,Hip1,Dhcr7,Htt,Ppp2r5c,Lyz2,Vimp,Cnp,Aldoc,Lpgat1,Steap4,Kdm1a,Lgals3,Stat3,Slc25a12,Nos1ap,Tgm1
Monarch	MP:0010155	Abnormal intestine physiology	11	277	0.65	0.0042	10090.ENSMUSP00000002678,10090.ENSMUSP00000025561,10090.ENSMUSP00000029812,10090.ENSMUSP00000030010,10090.ENSMUSP00000045214,10090.ENSMUSP00000059977,10090.ENSMUSP00000083587,10090.ENSMUSP00000114350,10090.ENSMUSP00000120152,10090.ENSMUSP00000127941,10090.ENSMUSP00000130194	Tgfb1,Anxa1,Nfkb1,Abca1,Ano10,Ptgs1,Icam1,Lgals3,Stat3,Inpp5d,Slc3a2
Monarch	MP:0000313	Abnormal cell death	31	1621	0.33	0.0044	10090.ENSMUSP00000000925,10090.ENSMUSP00000001566,10090.ENSMUSP00000002678,10090.ENSMUSP00000003910,10090.ENSMUSP00000004202,10090.ENSMUSP00000004327,10090.ENSMUSP00000006679,10090.ENSMUSP00000019833,10090.ENSMUSP00000021933,10090.ENSMUSP00000025691,10090.ENSMUSP00000029018,10090.ENSMUSP00000029812,10090.ENSMUSP00000030747,10090.ENSMUSP00000032168,10090.ENSMUSP00000035077,10090.ENSMUSP00000041732…	Smarcb1,Tubb5,Tgfb1,Dnase2a,Dnmt1,G6pdx,Prtn3,Fmc1,Ctsl,Fas,Zbp1,Nfkb1,Casp9,Sec61a1,Ltf,Ppp1r9b,Specc1l,Lcn2,Hip1,Mcm3,Pfkm,Ptgs1,Plekho2,Htt,Ppp2r5c,Kdm1a,Lemd3,Lgals3,Stat3,Inpp5d,Ptprc
Monarch	MP:0001363	Increased anxiety-related response	13	389	0.57	0.0047	10090.ENSMUSP00000008284,10090.ENSMUSP00000023460,10090.ENSMUSP00000025523,10090.ENSMUSP00000026012,10090.ENSMUSP00000028062,10090.ENSMUSP00000032196,10090.ENSMUSP00000036971,10090.ENSMUSP00000038964,10090.ENSMUSP00000046311,10090.ENSMUSP00000077342,10090.ENSMUSP00000078945,10090.ENSMUSP00000106480,10090.ENSMUSP00000122103	Emc10,Ncbp2,Csf1r,Cyp17a1,Vim,Arl8b,Mvk,Rbm3,Nenf,Skap2,Htt,Lpgat1,Slc25a12
Monarch	MP:0005381	Digestive/alimentary phenotype	25	1173	0.38	0.0047	10090.ENSMUSP00000000925,10090.ENSMUSP00000002678,10090.ENSMUSP00000015484,10090.ENSMUSP00000020169,10090.ENSMUSP00000020329,10090.ENSMUSP00000021933,10090.ENSMUSP00000023214,10090.ENSMUSP00000023353,10090.ENSMUSP00000025561,10090.ENSMUSP00000025691,10090.ENSMUSP00000029812,10090.ENSMUSP00000030010,10090.ENSMUSP00000034215,10090.ENSMUSP00000042658,10090.ENSMUSP00000045214,10090.ENSMUSP00000059977…	Smarcb1,Tgfb1,Cybb,Enpp3,Egfr,Ctsl,Dgat1,Mcm4,Anxa1,Fas,Nfkb1,Abca1,Mt1,Hnrnpa1,Ano10,Ptgs1,Fam49b,Dhcr7,Icam1,Lgals3,Stat3,Inpp5d,Iqgap1,Slc3a2,Ptprc
Monarch	MP:0008086	Increased T-helper 1 cell number	4	21	1.33	0.0047	10090.ENSMUSP00000000299,10090.ENSMUSP00000002678,10090.ENSMUSP00000020329,10090.ENSMUSP00000120152	Itgb2,Tgfb1,Egfr,Stat3
Monarch	MP:0002398	Abnormal bone marrow cell morphology/development	15	507	0.52	0.005	10090.ENSMUSP00000000299,10090.ENSMUSP00000000925,10090.ENSMUSP00000008284,10090.ENSMUSP00000025523,10090.ENSMUSP00000025691,10090.ENSMUSP00000029812,10090.ENSMUSP00000053962,10090.ENSMUSP00000059033,10090.ENSMUSP00000059192,10090.ENSMUSP00000078042,10090.ENSMUSP00000107803,10090.ENSMUSP00000111977,10090.ENSMUSP00000127941,10090.ENSMUSP00000130194,10090.ENSMUSP00000138350	Itgb2,Smarcb1,Emc10,Csf1r,Fas,Nfkb1,Lcn2,Hip1,Mcm3,Bloc1s2,Git2,Kdm1a,Inpp5d,Slc3a2,Ptprc
Monarch	MP:0004951	Abnormal spleen weight	12	339	0.6	0.0052	10090.ENSMUSP00000002678,10090.ENSMUSP00000015484,10090.ENSMUSP00000025523,10090.ENSMUSP00000025691,10090.ENSMUSP00000031540,10090.ENSMUSP00000034000,10090.ENSMUSP00000035061,10090.ENSMUSP00000036384,10090.ENSMUSP00000053962,10090.ENSMUSP00000059801,10090.ENSMUSP00000113572,10090.ENSMUSP00000127941	Tgfb1,Cybb,Csf1r,Fas,Oasl1,Asah1,Ngp,Rac2,Lcn2,Pfkm,Crybb3,Inpp5d
Monarch	MP:0001648	Abnormal apoptosis	27	1335	0.35	0.0053	10090.ENSMUSP00000000925,10090.ENSMUSP00000001566,10090.ENSMUSP00000003910,10090.ENSMUSP00000004202,10090.ENSMUSP00000004327,10090.ENSMUSP00000006679,10090.ENSMUSP00000019833,10090.ENSMUSP00000025691,10090.ENSMUSP00000029812,10090.ENSMUSP00000030747,10090.ENSMUSP00000032168,10090.ENSMUSP00000035077,10090.ENSMUSP00000041732,10090.ENSMUSP00000045099,10090.ENSMUSP00000053962,10090.ENSMUSP00000059033…	Smarcb1,Tubb5,Dnase2a,Dnmt1,G6pdx,Prtn3,Fmc1,Fas,Nfkb1,Casp9,Sec61a1,Ltf,Ppp1r9b,Specc1l,Lcn2,Hip1,Mcm3,Ptgs1,Plekho2,Htt,Ppp2r5c,Kdm1a,Lemd3,Lgals3,Stat3,Inpp5d,Ptprc
Monarch	MP:0004762	Increased anti-double stranded DNA antibody level	6	76	0.94	0.0061	10090.ENSMUSP00000002678,10090.ENSMUSP00000015484,10090.ENSMUSP00000025691,10090.ENSMUSP00000034003,10090.ENSMUSP00000127941,10090.ENSMUSP00000138350	Tgfb1,Cybb,Fas,Fgl1,Inpp5d,Ptprc
Monarch	MP:0010771	Integument phenotype	29	1503	0.33	0.0063	10090.ENSMUSP00000000299,10090.ENSMUSP00000000925,10090.ENSMUSP00000001304,10090.ENSMUSP00000002678,10090.ENSMUSP00000004145,10090.ENSMUSP00000005954,10090.ENSMUSP00000007253,10090.ENSMUSP00000020329,10090.ENSMUSP00000021933,10090.ENSMUSP00000023214,10090.ENSMUSP00000023353,10090.ENSMUSP00000025523,10090.ENSMUSP00000025691,10090.ENSMUSP00000029046,10090.ENSMUSP00000029738,10090.ENSMUSP00000029812…	Itgb2,Smarcb1,Ckb,Tgfb1,Stat5a,Bloc1s6,Neu1,Egfr,Ctsl,Dgat1,Mcm4,Csf1r,Fas,Fabp5,Gpr89,Nfkb1,Dock7,Ctsc,Nsdhl,Fgl1,Fermt3,Fmnl1,Ptgs1,Htt,Lyz2,Steap4,Lgals3,Stat3,Tgm1
Monarch	MP:0005078	Abnormal cytotoxic T cell physiology	6	77	0.94	0.0065	10090.ENSMUSP00000000299,10090.ENSMUSP00000025691,10090.ENSMUSP00000032779,10090.ENSMUSP00000036384,10090.ENSMUSP00000127941,10090.ENSMUSP00000138350	Itgb2,Fas,Ctsc,Rac2,Inpp5d,Ptprc
Monarch	MP:0002270	Abnormal pulmonary alveolus morphology	9	198	0.7	0.0067	10090.ENSMUSP00000005954,10090.ENSMUSP00000020329,10090.ENSMUSP00000030010,10090.ENSMUSP00000034000,10090.ENSMUSP00000069255,10090.ENSMUSP00000073541,10090.ENSMUSP00000089801,10090.ENSMUSP00000120152,10090.ENSMUSP00000127941	Bloc1s6,Egfr,Abca1,Asah1,Smpd3,Dhcr7,Lyz2,Stat3,Inpp5d
Monarch	MP:0010841	Increased central memory CD4-positive, alpha-beta T cell number	4	24	1.27	0.0068	10090.ENSMUSP00000021933,10090.ENSMUSP00000025691,10090.ENSMUSP00000036384,10090.ENSMUSP00000138350	Ctsl,Fas,Rac2,Ptprc
Monarch	MP:0002081	Perinatal lethality	24	1143	0.37	0.0074	10090.ENSMUSP00000000299,10090.ENSMUSP00000000925,10090.ENSMUSP00000003910,10090.ENSMUSP00000019833,10090.ENSMUSP00000020329,10090.ENSMUSP00000021864,10090.ENSMUSP00000023353,10090.ENSMUSP00000030010,10090.ENSMUSP00000030747,10090.ENSMUSP00000032196,10090.ENSMUSP00000033715,10090.ENSMUSP00000037210,10090.ENSMUSP00000042658,10090.ENSMUSP00000045099,10090.ENSMUSP00000059033,10090.ENSMUSP00000059192…	Itgb2,Smarcb1,Dnase2a,Fmc1,Egfr,Ssr1,Mcm4,Abca1,Casp9,Arl8b,Nsdhl,Git1,Hnrnpa1,Specc1l,Hip1,Mcm3,Ptgs1,Dhcr7,Bloc1s2,Htt,Ppp2r5c,Syk,Stat3,Tgm1
Monarch	MP:0002572	Abnormal emotion/affect behavior	26	1305	0.35	0.0085	10090.ENSMUSP00000001304,10090.ENSMUSP00000004134,10090.ENSMUSP00000008284,10090.ENSMUSP00000023460,10090.ENSMUSP00000025523,10090.ENSMUSP00000026012,10090.ENSMUSP00000028062,10090.ENSMUSP00000032196,10090.ENSMUSP00000034000,10090.ENSMUSP00000036971,10090.ENSMUSP00000037210,10090.ENSMUSP00000038555,10090.ENSMUSP00000038964,10090.ENSMUSP00000041732,10090.ENSMUSP00000046311,10090.ENSMUSP00000051215…	Ckb,Gstm5,Emc10,Ncbp2,Csf1r,Cyp17a1,Vim,Arl8b,Asah1,Mvk,Git1,Pck2,Rbm3,Ppp1r9b,Nenf,Hk3,Sigmar1,Ulk3,Fam49b,Dhcr7,Skap2,Htt,Lpgat1,Lgals3,Slc25a12,Dlgap4
Monarch	MP:0002006	Neoplasm	18	733	0.44	0.0087	10090.ENSMUSP00000000767,10090.ENSMUSP00000000925,10090.ENSMUSP00000002678,10090.ENSMUSP00000004202,10090.ENSMUSP00000015484,10090.ENSMUSP00000023353,10090.ENSMUSP00000025561,10090.ENSMUSP00000025691,10090.ENSMUSP00000034003,10090.ENSMUSP00000035077,10090.ENSMUSP00000059033,10090.ENSMUSP00000059192,10090.ENSMUSP00000083587,10090.ENSMUSP00000099411,10090.ENSMUSP00000114350,10090.ENSMUSP00000120152…	Rpa1,Smarcb1,Tgfb1,Dnmt1,Cybb,Mcm4,Anxa1,Fas,Fgl1,Ltf,Hip1,Mcm3,Icam1,Tgm2,Lgals3,Stat3,Inpp5d,Slc3a2
Monarch	MP:0001194	Dermatitis	6	83	0.91	0.0088	10090.ENSMUSP00000000299,10090.ENSMUSP00000020329,10090.ENSMUSP00000021933,10090.ENSMUSP00000029738,10090.ENSMUSP00000034003,10090.ENSMUSP00000120152	Itgb2,Egfr,Ctsl,Gpr89,Fgl1,Stat3
Monarch	MP:0010678	Abnormal skin adnexa morphology	21	941	0.4	0.0088	10090.ENSMUSP00000000299,10090.ENSMUSP00000000925,10090.ENSMUSP00000001304,10090.ENSMUSP00000002678,10090.ENSMUSP00000004145,10090.ENSMUSP00000005954,10090.ENSMUSP00000020329,10090.ENSMUSP00000021933,10090.ENSMUSP00000023214,10090.ENSMUSP00000023353,10090.ENSMUSP00000025523,10090.ENSMUSP00000025691,10090.ENSMUSP00000029738,10090.ENSMUSP00000029812,10090.ENSMUSP00000030286,10090.ENSMUSP00000032779…	Itgb2,Smarcb1,Ckb,Tgfb1,Stat5a,Bloc1s6,Egfr,Ctsl,Dgat1,Mcm4,Csf1r,Fas,Gpr89,Nfkb1,Dock7,Ctsc,Nsdhl,Fmnl1,Lyz2,Steap4,Stat3
Monarch	MP:0003956	Abnormal body size	33	1862	0.3	0.0089	10090.ENSMUSP00000000767,10090.ENSMUSP00000001326,10090.ENSMUSP00000002678,10090.ENSMUSP00000015484,10090.ENSMUSP00000020169,10090.ENSMUSP00000020329,10090.ENSMUSP00000021933,10090.ENSMUSP00000023214,10090.ENSMUSP00000025523,10090.ENSMUSP00000029046,10090.ENSMUSP00000029053,10090.ENSMUSP00000030010,10090.ENSMUSP00000030286,10090.ENSMUSP00000030747,10090.ENSMUSP00000032168,10090.ENSMUSP00000033634…	Rpa1,Sp1,Tgfb1,Cybb,Enpp3,Egfr,Ctsl,Dgat1,Csf1r,Fabp5,Ptpn1,Abca1,Dock7,Casp9,Sec61a1,Acsl4,Nsdhl,Fgl1,Ppp1r9b,Hnrnpa1,Lcn2,Pld4,Smpd3,Bloc1s2,Htt,Ppp2r5c,Mbnl2,Rbmx,Kdm1a,Stat3,Inpp5d,Tgm1,Slc3a2
Monarch	MP:0003884	Decreased macrophage cell number	7	122	0.81	0.0096	10090.ENSMUSP00000000299,10090.ENSMUSP00000021933,10090.ENSMUSP00000025523,10090.ENSMUSP00000029812,10090.ENSMUSP00000046296,10090.ENSMUSP00000063677,10090.ENSMUSP00000114350	Itgb2,Ctsl,Csf1r,Nfkb1,Fmnl1,Plekho2,Lgals3
Monarch	MP:0012764	Increased alpha-beta T cell number	11	314	0.59	0.01	10090.ENSMUSP00000000299,10090.ENSMUSP00000002678,10090.ENSMUSP00000020329,10090.ENSMUSP00000021933,10090.ENSMUSP00000025691,10090.ENSMUSP00000029812,10090.ENSMUSP00000034003,10090.ENSMUSP00000036384,10090.ENSMUSP00000120152,10090.ENSMUSP00000127941,10090.ENSMUSP00000138350	Itgb2,Tgfb1,Egfr,Ctsl,Fas,Nfkb1,Fgl1,Rac2,Stat3,Inpp5d,Ptprc
Monarch	MP:0008588	Abnormal circulating interleukin level	10	262	0.63	0.0101	10090.ENSMUSP00000000299,10090.ENSMUSP00000003910,10090.ENSMUSP00000015484,10090.ENSMUSP00000029812,10090.ENSMUSP00000032779,10090.ENSMUSP00000034000,10090.ENSMUSP00000056669,10090.ENSMUSP00000066359,10090.ENSMUSP00000120152,10090.ENSMUSP00000127941	Itgb2,Dnase2a,Cybb,Nfkb1,Ctsc,Asah1,Cd14,Fam49b,Stat3,Inpp5d
Monarch	MP:0003306	Small intestinal inflammation	4	28	1.2	0.0106	10090.ENSMUSP00000002678,10090.ENSMUSP00000114350,10090.ENSMUSP00000120152,10090.ENSMUSP00000127941	Tgfb1,Lgals3,Stat3,Inpp5d
Monarch	MP:0004794	Increased anti-nuclear antigen antibody level	7	126	0.79	0.0112	10090.ENSMUSP00000002678,10090.ENSMUSP00000015484,10090.ENSMUSP00000025691,10090.ENSMUSP00000034003,10090.ENSMUSP00000067002,10090.ENSMUSP00000127941,10090.ENSMUSP00000138350	Tgfb1,Cybb,Fas,Fgl1,Pld4,Inpp5d,Ptprc
Monarch	MP:0009765	Abnormal xenobiotic induced morbidity/mortality	8	171	0.72	0.012	10090.ENSMUSP00000025561,10090.ENSMUSP00000034215,10090.ENSMUSP00000059033,10090.ENSMUSP00000059977,10090.ENSMUSP00000074436,10090.ENSMUSP00000111977,10090.ENSMUSP00000125251,10090.ENSMUSP00000130194	Anxa1,Mt1,Hip1,Ptgs1,Hp,Kdm1a,Nos1ap,Slc3a2
Monarch	MP:0020185	Abnormal susceptibility to viral infection	9	220	0.66	0.0126	10090.ENSMUSP00000020329,10090.ENSMUSP00000025691,10090.ENSMUSP00000026021,10090.ENSMUSP00000026565,10090.ENSMUSP00000029018,10090.ENSMUSP00000029812,10090.ENSMUSP00000031540,10090.ENSMUSP00000056669,10090.ENSMUSP00000138350	Egfr,Fas,Msr1,Ifitm3,Zbp1,Nfkb1,Oasl1,Cd14,Ptprc
Monarch	MP:0003628	Abnormal leukocyte adhesion	5	57	0.99	0.0128	10090.ENSMUSP00000000299,10090.ENSMUSP00000025691,10090.ENSMUSP00000028062,10090.ENSMUSP00000083587,10090.ENSMUSP00000087947	Itgb2,Fas,Vim,Icam1,Fyb
Monarch	MP:0020316	Decreased vascular endothelial cell proliferation	3	11	1.48	0.013	10090.ENSMUSP00000025561,10090.ENSMUSP00000036384,10090.ENSMUSP00000037210	Anxa1,Rac2,Git1
Monarch	MP:0008075	Decreased CD4-positive, alpha beta T cell number	10	278	0.6	0.0149	10090.ENSMUSP00000000299,10090.ENSMUSP00000002678,10090.ENSMUSP00000021933,10090.ENSMUSP00000025691,10090.ENSMUSP00000029812,10090.ENSMUSP00000034000,10090.ENSMUSP00000036384,10090.ENSMUSP00000120152,10090.ENSMUSP00000127941,10090.ENSMUSP00000138350	Itgb2,Tgfb1,Ctsl,Fas,Nfkb1,Asah1,Rac2,Stat3,Inpp5d,Ptprc
Monarch	MP:0005375	Adipose tissue phenotype	22	1064	0.36	0.0155	10090.ENSMUSP00000001304,10090.ENSMUSP00000002678,10090.ENSMUSP00000004145,10090.ENSMUSP00000015484,10090.ENSMUSP00000023214,10090.ENSMUSP00000025561,10090.ENSMUSP00000026012,10090.ENSMUSP00000029046,10090.ENSMUSP00000029053,10090.ENSMUSP00000030069,10090.ENSMUSP00000030286,10090.ENSMUSP00000034000,10090.ENSMUSP00000034003,10090.ENSMUSP00000041732,10090.ENSMUSP00000053962,10090.ENSMUSP00000082053…	Ckb,Tgfb1,Stat5a,Cybb,Dgat1,Anxa1,Cyp17a1,Fabp5,Ptpn1,Ptgr1,Dock7,Asah1,Fgl1,Ppp1r9b,Lcn2,Ppp2r5c,Lpgat1,Steap4,Syk,Lgals3,Stat3,Nt5c2
Monarch	MP:0002133	Abnormal respiratory system physiology	13	452	0.51	0.0156	10090.ENSMUSP00000005954,10090.ENSMUSP00000025691,10090.ENSMUSP00000030010,10090.ENSMUSP00000037210,10090.ENSMUSP00000059977,10090.ENSMUSP00000069255,10090.ENSMUSP00000073541,10090.ENSMUSP00000089801,10090.ENSMUSP00000099536,10090.ENSMUSP00000107803,10090.ENSMUSP00000113852,10090.ENSMUSP00000120152,10090.ENSMUSP00000127941	Bloc1s6,Fas,Abca1,Git1,Ptgs1,Smpd3,Dhcr7,Lyz2,Aldoc,Git2,Syk,Stat3,Inpp5d
Monarch	MP:0012555	Decreased cell death	9	230	0.64	0.0164	10090.ENSMUSP00000006679,10090.ENSMUSP00000019833,10090.ENSMUSP00000025691,10090.ENSMUSP00000029018,10090.ENSMUSP00000030747,10090.ENSMUSP00000035077,10090.ENSMUSP00000041732,10090.ENSMUSP00000053962,10090.ENSMUSP00000127941	Prtn3,Fmc1,Fas,Zbp1,Casp9,Ltf,Ppp1r9b,Lcn2,Inpp5d
Monarch	MP:0002498	Abnormal acute inflammation	11	338	0.56	0.0166	10090.ENSMUSP00000000299,10090.ENSMUSP00000015484,10090.ENSMUSP00000020169,10090.ENSMUSP00000025691,10090.ENSMUSP00000056669,10090.ENSMUSP00000059977,10090.ENSMUSP00000074810,10090.ENSMUSP00000083587,10090.ENSMUSP00000099411,10090.ENSMUSP00000120152,10090.ENSMUSP00000138350	Itgb2,Cybb,Enpp3,Fas,Cd14,Ptgs1,Orm2,Icam1,Tgm2,Stat3,Ptprc
Monarch	MP:0010832	Lethality during fetal growth through weaning	35	2110	0.27	0.0167	10090.ENSMUSP00000000299,10090.ENSMUSP00000000925,10090.ENSMUSP00000001566,10090.ENSMUSP00000002678,10090.ENSMUSP00000003910,10090.ENSMUSP00000019833,10090.ENSMUSP00000020329,10090.ENSMUSP00000021864,10090.ENSMUSP00000021933,10090.ENSMUSP00000023353,10090.ENSMUSP00000025523,10090.ENSMUSP00000030010,10090.ENSMUSP00000030747,10090.ENSMUSP00000032196,10090.ENSMUSP00000033715,10090.ENSMUSP00000037210…	Itgb2,Smarcb1,Tubb5,Tgfb1,Dnase2a,Fmc1,Egfr,Ssr1,Ctsl,Mcm4,Csf1r,Abca1,Casp9,Arl8b,Nsdhl,Git1,Fermt3,Hnrnpa1,Specc1l,Hip1,Mcm3,Ptgs1,Smpd3,Dhcr7,Hp,Bloc1s2,Htt,Ppp2r5c,Mbnl2,Hp1bp3,Kdm1a,Syk,Stat3,Slc25a12,Tgm1
Monarch	MP:0020186	Abnormal susceptibility to bacterial infection	8	182	0.69	0.0167	10090.ENSMUSP00000000299,10090.ENSMUSP00000026021,10090.ENSMUSP00000029812,10090.ENSMUSP00000056669,10090.ENSMUSP00000066359,10090.ENSMUSP00000083587,10090.ENSMUSP00000107653,10090.ENSMUSP00000120152	Itgb2,Msr1,Nfkb1,Cd14,Fam49b,Icam1,Camp,Stat3
Monarch	MP:0001844	Autoimmune response	12	398	0.53	0.0172	10090.ENSMUSP00000002678,10090.ENSMUSP00000015484,10090.ENSMUSP00000020779,10090.ENSMUSP00000021933,10090.ENSMUSP00000025691,10090.ENSMUSP00000029812,10090.ENSMUSP00000034003,10090.ENSMUSP00000059977,10090.ENSMUSP00000067002,10090.ENSMUSP00000077342,10090.ENSMUSP00000127941,10090.ENSMUSP00000138350	Tgfb1,Cybb,Mpo,Ctsl,Fas,Nfkb1,Fgl1,Ptgs1,Pld4,Skap2,Inpp5d,Ptprc
Monarch	MP:0000230	Abnormal systemic arterial blood pressure	9	233	0.63	0.0174	10090.ENSMUSP00000002678,10090.ENSMUSP00000015484,10090.ENSMUSP00000020329,10090.ENSMUSP00000028062,10090.ENSMUSP00000033621,10090.ENSMUSP00000042658,10090.ENSMUSP00000059977,10090.ENSMUSP00000109915,10090.ENSMUSP00000138350	Tgfb1,Cybb,Egfr,Vim,Gla,Hnrnpa1,Ptgs1,Rcn2,Ptprc
Monarch	MP:0002065	Abnormal fear/anxiety-related behavior	18	789	0.4	0.0175	10090.ENSMUSP00000008284,10090.ENSMUSP00000023460,10090.ENSMUSP00000025523,10090.ENSMUSP00000026012,10090.ENSMUSP00000028062,10090.ENSMUSP00000032196,10090.ENSMUSP00000036971,10090.ENSMUSP00000037210,10090.ENSMUSP00000038964,10090.ENSMUSP00000041732,10090.ENSMUSP00000046311,10090.ENSMUSP00000051215,10090.ENSMUSP00000073541,10090.ENSMUSP00000077342,10090.ENSMUSP00000078945,10090.ENSMUSP00000106480…	Emc10,Ncbp2,Csf1r,Cyp17a1,Vim,Arl8b,Mvk,Git1,Rbm3,Ppp1r9b,Nenf,Hk3,Dhcr7,Skap2,Htt,Lpgat1,Slc25a12,Dlgap4
Monarch	MP:0003945	Abnormal lymphocyte physiology	19	862	0.39	0.0178	10090.ENSMUSP00000000299,10090.ENSMUSP00000002678,10090.ENSMUSP00000004145,10090.ENSMUSP00000023531,10090.ENSMUSP00000025691,10090.ENSMUSP00000029812,10090.ENSMUSP00000030747,10090.ENSMUSP00000032779,10090.ENSMUSP00000036384,10090.ENSMUSP00000053962,10090.ENSMUSP00000067002,10090.ENSMUSP00000077342,10090.ENSMUSP00000087947,10090.ENSMUSP00000095832,10090.ENSMUSP00000113852,10090.ENSMUSP00000120152…	Itgb2,Tgfb1,Stat5a,Hcls1,Fas,Nfkb1,Casp9,Ctsc,Rac2,Lcn2,Pld4,Skap2,Fyb,Rhog,Syk,Stat3,Inpp5d,Slc3a2,Ptprc
Monarch	MP:0010760	Abnormal macrophage chemotaxis	5	63	0.95	0.0179	10090.ENSMUSP00000015484,10090.ENSMUSP00000046296,10090.ENSMUSP00000108160,10090.ENSMUSP00000114350,10090.ENSMUSP00000127941	Cybb,Fmnl1,Cd163,Lgals3,Inpp5d
Monarch	MP:0005332	Abnormal amino acid level	10	288	0.59	0.018	10090.ENSMUSP00000002678,10090.ENSMUSP00000008284,10090.ENSMUSP00000015484,10090.ENSMUSP00000020329,10090.ENSMUSP00000026012,10090.ENSMUSP00000028062,10090.ENSMUSP00000032196,10090.ENSMUSP00000078945,10090.ENSMUSP00000122103,10090.ENSMUSP00000126980	Tgfb1,Emc10,Cybb,Egfr,Cyp17a1,Vim,Arl8b,Htt,Slc25a12,Dlgap4
Monarch	MP:0001362	Abnormal anxiety-related response	16	657	0.43	0.0182	10090.ENSMUSP00000008284,10090.ENSMUSP00000023460,10090.ENSMUSP00000025523,10090.ENSMUSP00000026012,10090.ENSMUSP00000028062,10090.ENSMUSP00000032196,10090.ENSMUSP00000036971,10090.ENSMUSP00000037210,10090.ENSMUSP00000038964,10090.ENSMUSP00000041732,10090.ENSMUSP00000046311,10090.ENSMUSP00000077342,10090.ENSMUSP00000078945,10090.ENSMUSP00000106480,10090.ENSMUSP00000122103,10090.ENSMUSP00000126980	Emc10,Ncbp2,Csf1r,Cyp17a1,Vim,Arl8b,Mvk,Git1,Rbm3,Ppp1r9b,Nenf,Skap2,Htt,Lpgat1,Slc25a12,Dlgap4
Monarch	MP:0008932	Abnormal embryonic tissue physiology	10	289	0.59	0.0182	10090.ENSMUSP00000000925,10090.ENSMUSP00000004202,10090.ENSMUSP00000004327,10090.ENSMUSP00000023353,10090.ENSMUSP00000031590,10090.ENSMUSP00000032196,10090.ENSMUSP00000045099,10090.ENSMUSP00000078945,10090.ENSMUSP00000113103,10090.ENSMUSP00000120152	Smarcb1,Dnmt1,G6pdx,Mcm4,Rbm19,Arl8b,Specc1l,Htt,Lemd3,Stat3
Monarch	MP:0000003	Abnormal adipose tissue morphology	21	1015	0.36	0.0191	10090.ENSMUSP00000001304,10090.ENSMUSP00000002678,10090.ENSMUSP00000004145,10090.ENSMUSP00000015484,10090.ENSMUSP00000023214,10090.ENSMUSP00000025561,10090.ENSMUSP00000026012,10090.ENSMUSP00000029053,10090.ENSMUSP00000030069,10090.ENSMUSP00000030286,10090.ENSMUSP00000034000,10090.ENSMUSP00000034003,10090.ENSMUSP00000041732,10090.ENSMUSP00000053962,10090.ENSMUSP00000082053,10090.ENSMUSP00000106480…	Ckb,Tgfb1,Stat5a,Cybb,Dgat1,Anxa1,Cyp17a1,Ptpn1,Ptgr1,Dock7,Asah1,Fgl1,Ppp1r9b,Lcn2,Ppp2r5c,Lpgat1,Steap4,Syk,Lgals3,Stat3,Nt5c2
Monarch	MP:0002463	Abnormal neutrophil physiology	5	65	0.93	0.0198	10090.ENSMUSP00000000299,10090.ENSMUSP00000032779,10090.ENSMUSP00000083587,10090.ENSMUSP00000113852,10090.ENSMUSP00000114350	Itgb2,Ctsc,Icam1,Syk,Lgals3
Monarch	MP:0000266	Abnormal heart morphology	27	1489	0.31	0.0209	10090.ENSMUSP00000000767,10090.ENSMUSP00000002678,10090.ENSMUSP00000004327,10090.ENSMUSP00000008284,10090.ENSMUSP00000015484,10090.ENSMUSP00000019833,10090.ENSMUSP00000020329,10090.ENSMUSP00000021689,10090.ENSMUSP00000021864,10090.ENSMUSP00000021933,10090.ENSMUSP00000023353,10090.ENSMUSP00000025691,10090.ENSMUSP00000026012,10090.ENSMUSP00000033621,10090.ENSMUSP00000033634,10090.ENSMUSP00000038166…	Rpa1,Tgfb1,G6pdx,Emc10,Cybb,Fmc1,Egfr,Evl,Ssr1,Ctsl,Mcm4,Fas,Cyp17a1,Gla,Acsl4,Poglut1,Hnrnpa1,Fxyd1,Lcn2,Pfkm,Bloc1s2,Ppp2r5c,Tgm2,Kdm1a,Lemd3,Stat3,Nos1ap
Monarch	MP:0002083	Premature death	24	1252	0.33	0.0209	10090.ENSMUSP00000000299,10090.ENSMUSP00000000767,10090.ENSMUSP00000000925,10090.ENSMUSP00000002678,10090.ENSMUSP00000005954,10090.ENSMUSP00000007253,10090.ENSMUSP00000023353,10090.ENSMUSP00000025523,10090.ENSMUSP00000025691,10090.ENSMUSP00000029738,10090.ENSMUSP00000029812,10090.ENSMUSP00000033715,10090.ENSMUSP00000034000,10090.ENSMUSP00000059033,10090.ENSMUSP00000059192,10090.ENSMUSP00000059801…	Itgb2,Rpa1,Smarcb1,Tgfb1,Bloc1s6,Neu1,Mcm4,Csf1r,Fas,Gpr89,Nfkb1,Nsdhl,Asah1,Hip1,Mcm3,Pfkm,Htt,Icam1,Lyz2,Cnp,Tgm2,Stat3,Inpp5d,Ptprc
Monarch	MP:0004809	Increased hematopoietic stem cell number	5	66	0.93	0.0209	10090.ENSMUSP00000034000,10090.ENSMUSP00000059192,10090.ENSMUSP00000059801,10090.ENSMUSP00000078042,10090.ENSMUSP00000111977	Asah1,Mcm3,Pfkm,Bloc1s2,Kdm1a
Monarch	MP:0005319	Abnormal enzyme/coenzyme level	21	1025	0.36	0.0209	10090.ENSMUSP00000002678,10090.ENSMUSP00000004134,10090.ENSMUSP00000008284,10090.ENSMUSP00000026012,10090.ENSMUSP00000026537,10090.ENSMUSP00000027639,10090.ENSMUSP00000029812,10090.ENSMUSP00000032895,10090.ENSMUSP00000034000,10090.ENSMUSP00000036384,10090.ENSMUSP00000045214,10090.ENSMUSP00000048482,10090.ENSMUSP00000059801,10090.ENSMUSP00000073541,10090.ENSMUSP00000089801,10090.ENSMUSP00000094084…	Tgfb1,Gstm5,Emc10,Cyp17a1,Paox,Marco,Nfkb1,Nucb2,Asah1,Rac2,Ano10,Acmsd,Pfkm,Dhcr7,Lyz2,Ncf4,Rbmx,Lgals3,Nos1ap,Dlgap4,Iqgap1
Monarch	MP:0009481	Cecum inflammation	3	14	1.38	0.0209	10090.ENSMUSP00000002678,10090.ENSMUSP00000029812,10090.ENSMUSP00000120152	Tgfb1,Nfkb1,Stat3
Monarch	MP:0020519	Renal glomerular immunoglobulin deposits	4	36	1.09	0.0209	10090.ENSMUSP00000002678,10090.ENSMUSP00000025691,10090.ENSMUSP00000030010,10090.ENSMUSP00000067002	Tgfb1,Fas,Abca1,Pld4
Monarch	MP:0001858	Intestinal inflammation	7	147	0.72	0.0219	10090.ENSMUSP00000002678,10090.ENSMUSP00000025561,10090.ENSMUSP00000029812,10090.ENSMUSP00000059977,10090.ENSMUSP00000114350,10090.ENSMUSP00000120152,10090.ENSMUSP00000127941	Tgfb1,Anxa1,Nfkb1,Ptgs1,Lgals3,Stat3,Inpp5d
Monarch	MP:0003795	Abnormal bone structure	22	1107	0.34	0.022	10090.ENSMUSP00000000299,10090.ENSMUSP00000001304,10090.ENSMUSP00000002678,10090.ENSMUSP00000003445,10090.ENSMUSP00000021933,10090.ENSMUSP00000025523,10090.ENSMUSP00000026012,10090.ENSMUSP00000029812,10090.ENSMUSP00000030069,10090.ENSMUSP00000049440,10090.ENSMUSP00000053962,10090.ENSMUSP00000056669,10090.ENSMUSP00000059947,10090.ENSMUSP00000069255,10090.ENSMUSP00000106480,10090.ENSMUSP00000108726…	Itgb2,Ckb,Tgfb1,Fkbp11,Ctsl,Csf1r,Cyp17a1,Nfkb1,Ptgr1,Arpin,Lcn2,Cd14,Ulk3,Smpd3,Lpgat1,Naaa,Syk,Stat3,Nos1ap,Inpp5d,Iqgap1,Ptprc
Monarch	MP:0006386	Absent somites	4	37	1.08	0.022	10090.ENSMUSP00000004202,10090.ENSMUSP00000038166,10090.ENSMUSP00000038964,10090.ENSMUSP00000078945	Dnmt1,Poglut1,Rbm3,Htt
Monarch	MP:0013560	Abnormal endocrine gland morphology	19	886	0.38	0.0222	10090.ENSMUSP00000002678,10090.ENSMUSP00000003910,10090.ENSMUSP00000004145,10090.ENSMUSP00000020329,10090.ENSMUSP00000021933,10090.ENSMUSP00000023353,10090.ENSMUSP00000025561,10090.ENSMUSP00000025691,10090.ENSMUSP00000029053,10090.ENSMUSP00000030010,10090.ENSMUSP00000032168,10090.ENSMUSP00000034000,10090.ENSMUSP00000069255,10090.ENSMUSP00000087947,10090.ENSMUSP00000099411,10090.ENSMUSP00000111977…	Tgfb1,Dnase2a,Stat5a,Egfr,Ctsl,Mcm4,Anxa1,Fas,Ptpn1,Abca1,Sec61a1,Asah1,Smpd3,Fyb,Tgm2,Kdm1a,Stat3,Inpp5d,Ptprc
Monarch	MP:0005367	Renal/urinary system phenotype	24	1265	0.32	0.023	10090.ENSMUSP00000002678,10090.ENSMUSP00000005954,10090.ENSMUSP00000007253,10090.ENSMUSP00000015484,10090.ENSMUSP00000020329,10090.ENSMUSP00000021933,10090.ENSMUSP00000025691,10090.ENSMUSP00000027015,10090.ENSMUSP00000030010,10090.ENSMUSP00000033185,10090.ENSMUSP00000033621,10090.ENSMUSP00000034000,10090.ENSMUSP00000053962,10090.ENSMUSP00000059977,10090.ENSMUSP00000067002,10090.ENSMUSP00000073541…	Tgfb1,Bloc1s6,Neu1,Cybb,Egfr,Ctsl,Fas,Casp1,Abca1,Hpx,Gla,Asah1,Lcn2,Ptgs1,Pld4,Dhcr7,Hp,Tgm2,Aldoc,Rcn2,Rbmx,Kdm1a,Stat3,Nt5c2
Monarch	MP:0006298	Abnormal platelet activation	4	38	1.07	0.0237	10090.ENSMUSP00000005954,10090.ENSMUSP00000037858,10090.ENSMUSP00000099945,10090.ENSMUSP00000127941	Bloc1s6,Fermt3,Plek,Inpp5d
Monarch	MP:0002418	Increased susceptibility to viral infection	7	151	0.71	0.0245	10090.ENSMUSP00000020329,10090.ENSMUSP00000025691,10090.ENSMUSP00000026021,10090.ENSMUSP00000026565,10090.ENSMUSP00000029018,10090.ENSMUSP00000056669,10090.ENSMUSP00000138350	Egfr,Fas,Msr1,Ifitm3,Zbp1,Cd14,Ptprc
Monarch	MP:0008074	Increased CD4-positive, alpha beta T cell number	9	250	0.6	0.0245	10090.ENSMUSP00000000299,10090.ENSMUSP00000002678,10090.ENSMUSP00000020329,10090.ENSMUSP00000021933,10090.ENSMUSP00000025691,10090.ENSMUSP00000036384,10090.ENSMUSP00000120152,10090.ENSMUSP00000127941,10090.ENSMUSP00000138350	Itgb2,Tgfb1,Egfr,Ctsl,Fas,Rac2,Stat3,Inpp5d,Ptprc
Monarch	MP:0002551	Abnormal blood coagulation	8	201	0.65	0.0261	10090.ENSMUSP00000002678,10090.ENSMUSP00000005954,10090.ENSMUSP00000034064,10090.ENSMUSP00000037858,10090.ENSMUSP00000059977,10090.ENSMUSP00000099945,10090.ENSMUSP00000120152,10090.ENSMUSP00000127941	Tgfb1,Bloc1s6,F11,Fermt3,Ptgs1,Plek,Stat3,Inpp5d
Monarch	MP:0002445	Abnormal mononuclear cell differentiation	3	16	1.32	0.0267	10090.ENSMUSP00000025523,10090.ENSMUSP00000127941,10090.ENSMUSP00000130194	Csf1r,Inpp5d,Slc3a2
Monarch	MP:0008171	Abnormal mature B cell morphology	9	254	0.6	0.0267	10090.ENSMUSP00000000299,10090.ENSMUSP00000025691,10090.ENSMUSP00000029812,10090.ENSMUSP00000036384,10090.ENSMUSP00000067002,10090.ENSMUSP00000107803,10090.ENSMUSP00000127941,10090.ENSMUSP00000130194,10090.ENSMUSP00000138350	Itgb2,Fas,Nfkb1,Rac2,Pld4,Git2,Inpp5d,Slc3a2,Ptprc
Monarch	MP:0002425	Abnormal susceptibility to autoimmune disorder	10	310	0.56	0.027	10090.ENSMUSP00000002678,10090.ENSMUSP00000015484,10090.ENSMUSP00000020779,10090.ENSMUSP00000021933,10090.ENSMUSP00000025691,10090.ENSMUSP00000029812,10090.ENSMUSP00000059977,10090.ENSMUSP00000077342,10090.ENSMUSP00000127941,10090.ENSMUSP00000138350	Tgfb1,Cybb,Mpo,Ctsl,Fas,Nfkb1,Ptgs1,Skap2,Inpp5d,Ptprc
Monarch	MP:0002435	Abnormal effector T cell morphology	15	626	0.43	0.0281	10090.ENSMUSP00000000299,10090.ENSMUSP00000002678,10090.ENSMUSP00000020329,10090.ENSMUSP00000021933,10090.ENSMUSP00000025691,10090.ENSMUSP00000029812,10090.ENSMUSP00000034000,10090.ENSMUSP00000034003,10090.ENSMUSP00000036384,10090.ENSMUSP00000037858,10090.ENSMUSP00000067002,10090.ENSMUSP00000114350,10090.ENSMUSP00000120152,10090.ENSMUSP00000127941,10090.ENSMUSP00000138350	Itgb2,Tgfb1,Egfr,Ctsl,Fas,Nfkb1,Asah1,Fgl1,Rac2,Fermt3,Pld4,Lgals3,Stat3,Inpp5d,Ptprc
Monarch	MP:0005553	Increased circulating creatinine level	7	156	0.7	0.0283	10090.ENSMUSP00000002678,10090.ENSMUSP00000008284,10090.ENSMUSP00000015484,10090.ENSMUSP00000020329,10090.ENSMUSP00000026012,10090.ENSMUSP00000028062,10090.ENSMUSP00000126980	Tgfb1,Emc10,Cybb,Egfr,Cyp17a1,Vim,Dlgap4
Monarch	MP:0003186	Abnormal redox activity	7	158	0.69	0.03	10090.ENSMUSP00000004327,10090.ENSMUSP00000036384,10090.ENSMUSP00000111081,10090.ENSMUSP00000114350,10090.ENSMUSP00000120152,10090.ENSMUSP00000122103,10090.ENSMUSP00000125251	G6pdx,Rac2,Steap4,Lgals3,Stat3,Slc25a12,Nos1ap
Monarch	MP:0009787	Increased susceptibility to infection induced morbidity/mortality	7	159	0.69	0.0309	10090.ENSMUSP00000020329,10090.ENSMUSP00000026021,10090.ENSMUSP00000026565,10090.ENSMUSP00000029812,10090.ENSMUSP00000066359,10090.ENSMUSP00000107653,10090.ENSMUSP00000120152	Egfr,Msr1,Ifitm3,Nfkb1,Fam49b,Camp,Stat3
Monarch	MP:0008127	Decreased dendritic cell number	5	75	0.87	0.0311	10090.ENSMUSP00000000299,10090.ENSMUSP00000002678,10090.ENSMUSP00000025523,10090.ENSMUSP00000029812,10090.ENSMUSP00000107653	Itgb2,Tgfb1,Csf1r,Nfkb1,Camp
Monarch	MP:0001664	Abnormal digestion	6	115	0.76	0.0315	10090.ENSMUSP00000020329,10090.ENSMUSP00000023214,10090.ENSMUSP00000030010,10090.ENSMUSP00000034215,10090.ENSMUSP00000059977,10090.ENSMUSP00000138350	Egfr,Dgat1,Abca1,Mt1,Ptgs1,Ptprc
Monarch	MP:0031220	Increased circulating CXCL10 level	2	3	1.87	0.0321	10090.ENSMUSP00000034000,10090.ENSMUSP00000067002	Asah1,Pld4
Monarch	MP:0005016	Decreased lymphocyte cell number	16	707	0.4	0.0322	10090.ENSMUSP00000000299,10090.ENSMUSP00000002678,10090.ENSMUSP00000021933,10090.ENSMUSP00000023353,10090.ENSMUSP00000025691,10090.ENSMUSP00000029812,10090.ENSMUSP00000034000,10090.ENSMUSP00000036384,10090.ENSMUSP00000067002,10090.ENSMUSP00000087947,10090.ENSMUSP00000107803,10090.ENSMUSP00000113852,10090.ENSMUSP00000120152,10090.ENSMUSP00000127941,10090.ENSMUSP00000130194,10090.ENSMUSP00000138350	Itgb2,Tgfb1,Ctsl,Mcm4,Fas,Nfkb1,Asah1,Rac2,Pld4,Fyb,Git2,Syk,Stat3,Inpp5d,Slc3a2,Ptprc
Monarch	MP:0000133	Abnormal long bone metaphysis morphology	4	43	1.02	0.0328	10090.ENSMUSP00000000299,10090.ENSMUSP00000069255,10090.ENSMUSP00000127941,10090.ENSMUSP00000138350	Itgb2,Smpd3,Inpp5d,Ptprc
Monarch	MP:0002080	Prenatal lethality	38	2485	0.23	0.0328	10090.ENSMUSP00000000767,10090.ENSMUSP00000000925,10090.ENSMUSP00000001326,10090.ENSMUSP00000001566,10090.ENSMUSP00000002678,10090.ENSMUSP00000004202,10090.ENSMUSP00000004327,10090.ENSMUSP00000020329,10090.ENSMUSP00000023353,10090.ENSMUSP00000023460,10090.ENSMUSP00000026012,10090.ENSMUSP00000027601,10090.ENSMUSP00000030010,10090.ENSMUSP00000030747,10090.ENSMUSP00000031590,10090.ENSMUSP00000033715…	Rpa1,Smarcb1,Sp1,Tubb5,Tgfb1,Dnmt1,G6pdx,Egfr,Mcm4,Ncbp2,Cyp17a1,Mcm6,Abca1,Casp9,Rbm19,Nsdhl,Asah1,Pkm,Mvk,Poglut1,Hnrnpa1,Specc1l,Fmnl1,Colgalt1,Mcm3,S100a8,Dhcr7,Skap2,Bloc1s2,Htt,Ddx20,Ncf4,Ccnk,Kdm1a,Mthfd1l,Lemd3,Stat3,Slc3a2
Monarch	MP:0008325	Abnormal gonadotroph morphology	3	18	1.27	0.0333	10090.ENSMUSP00000020329,10090.ENSMUSP00000025561,10090.ENSMUSP00000069255	Egfr,Anxa1,Smpd3
Monarch	MP:0010898	Abnormal pulmonary alveolus epithelium morphology	5	77	0.86	0.0336	10090.ENSMUSP00000005954,10090.ENSMUSP00000020329,10090.ENSMUSP00000073541,10090.ENSMUSP00000089801,10090.ENSMUSP00000120152	Bloc1s6,Egfr,Dhcr7,Lyz2,Stat3
Monarch	MP:0001547	Abnormal lipid level	17	783	0.38	0.0339	10090.ENSMUSP00000015484,10090.ENSMUSP00000023214,10090.ENSMUSP00000026012,10090.ENSMUSP00000029053,10090.ENSMUSP00000030010,10090.ENSMUSP00000033634,10090.ENSMUSP00000034000,10090.ENSMUSP00000034003,10090.ENSMUSP00000053962,10090.ENSMUSP00000059977,10090.ENSMUSP00000069255,10090.ENSMUSP00000073541,10090.ENSMUSP00000078042,10090.ENSMUSP00000108726,10090.ENSMUSP00000111081,10090.ENSMUSP00000114350…	Cybb,Dgat1,Cyp17a1,Ptpn1,Abca1,Acsl4,Asah1,Fgl1,Lcn2,Ptgs1,Smpd3,Dhcr7,Bloc1s2,Naaa,Steap4,Lgals3,Saa1
Monarch	MP:0002619	Abnormal lymphocyte morphology	21	1080	0.34	0.034	10090.ENSMUSP00000000299,10090.ENSMUSP00000002678,10090.ENSMUSP00000004202,10090.ENSMUSP00000020329,10090.ENSMUSP00000021933,10090.ENSMUSP00000023353,10090.ENSMUSP00000025691,10090.ENSMUSP00000029812,10090.ENSMUSP00000034000,10090.ENSMUSP00000034003,10090.ENSMUSP00000036384,10090.ENSMUSP00000037858,10090.ENSMUSP00000067002,10090.ENSMUSP00000087947,10090.ENSMUSP00000107803,10090.ENSMUSP00000113852…	Itgb2,Tgfb1,Dnmt1,Egfr,Ctsl,Mcm4,Fas,Nfkb1,Asah1,Fgl1,Rac2,Fermt3,Pld4,Fyb,Git2,Syk,Lgals3,Stat3,Inpp5d,Slc3a2,Ptprc
Monarch	MP:0011086	Postnatal lethality, incomplete penetrance	16	718	0.39	0.0366	10090.ENSMUSP00000002678,10090.ENSMUSP00000019833,10090.ENSMUSP00000020329,10090.ENSMUSP00000021933,10090.ENSMUSP00000023353,10090.ENSMUSP00000030010,10090.ENSMUSP00000030747,10090.ENSMUSP00000033715,10090.ENSMUSP00000037210,10090.ENSMUSP00000059033,10090.ENSMUSP00000069255,10090.ENSMUSP00000074436,10090.ENSMUSP00000085763,10090.ENSMUSP00000101453,10090.ENSMUSP00000111977,10090.ENSMUSP00000120152	Tgfb1,Fmc1,Egfr,Ctsl,Mcm4,Abca1,Casp9,Nsdhl,Git1,Hip1,Smpd3,Hp,Mbnl2,Hp1bp3,Kdm1a,Stat3
Monarch	MP:0002444	Abnormal T cell physiology	14	582	0.43	0.0374	10090.ENSMUSP00000000299,10090.ENSMUSP00000002678,10090.ENSMUSP00000023531,10090.ENSMUSP00000025691,10090.ENSMUSP00000029812,10090.ENSMUSP00000030747,10090.ENSMUSP00000032779,10090.ENSMUSP00000036384,10090.ENSMUSP00000053962,10090.ENSMUSP00000087947,10090.ENSMUSP00000095832,10090.ENSMUSP00000120152,10090.ENSMUSP00000127941,10090.ENSMUSP00000138350	Itgb2,Tgfb1,Hcls1,Fas,Nfkb1,Casp9,Ctsc,Rac2,Lcn2,Fyb,Rhog,Stat3,Inpp5d,Ptprc
Monarch	MP:0010070	Decreased serotonin level	4	45	1	0.0374	10090.ENSMUSP00000004145,10090.ENSMUSP00000005954,10090.ENSMUSP00000046311,10090.ENSMUSP00000122103	Stat5a,Bloc1s6,Nenf,Slc25a12
Monarch	MP:0002138	Abnormal hepatobiliary system morphology	20	1020	0.34	0.04	10090.ENSMUSP00000000925,10090.ENSMUSP00000002678,10090.ENSMUSP00000007253,10090.ENSMUSP00000020329,10090.ENSMUSP00000023214,10090.ENSMUSP00000023353,10090.ENSMUSP00000025691,10090.ENSMUSP00000029046,10090.ENSMUSP00000030010,10090.ENSMUSP00000032168,10090.ENSMUSP00000034000,10090.ENSMUSP00000034003,10090.ENSMUSP00000046296,10090.ENSMUSP00000053962,10090.ENSMUSP00000059033,10090.ENSMUSP00000073541…	Smarcb1,Tgfb1,Neu1,Egfr,Dgat1,Mcm4,Fas,Fabp5,Abca1,Sec61a1,Asah1,Fgl1,Fmnl1,Lcn2,Hip1,Dhcr7,Steap4,Kdm1a,Lgals3,Stat3
Monarch	MP:0005018	Decreased T cell number	13	520	0.44	0.04	10090.ENSMUSP00000000299,10090.ENSMUSP00000002678,10090.ENSMUSP00000021933,10090.ENSMUSP00000023353,10090.ENSMUSP00000025691,10090.ENSMUSP00000029812,10090.ENSMUSP00000034000,10090.ENSMUSP00000036384,10090.ENSMUSP00000067002,10090.ENSMUSP00000087947,10090.ENSMUSP00000120152,10090.ENSMUSP00000127941,10090.ENSMUSP00000138350	Itgb2,Tgfb1,Ctsl,Mcm4,Fas,Nfkb1,Asah1,Rac2,Pld4,Fyb,Stat3,Inpp5d,Ptprc
Monarch	MP:0012763	Abnormal alpha-beta T cell number	13	521	0.44	0.0403	10090.ENSMUSP00000000299,10090.ENSMUSP00000002678,10090.ENSMUSP00000020329,10090.ENSMUSP00000021933,10090.ENSMUSP00000025691,10090.ENSMUSP00000029812,10090.ENSMUSP00000034000,10090.ENSMUSP00000034003,10090.ENSMUSP00000036384,10090.ENSMUSP00000067002,10090.ENSMUSP00000120152,10090.ENSMUSP00000127941,10090.ENSMUSP00000138350	Itgb2,Tgfb1,Egfr,Ctsl,Fas,Nfkb1,Asah1,Fgl1,Rac2,Pld4,Stat3,Inpp5d,Ptprc
Monarch	MP:0013661	Abnormal myeloid cell number	12	457	0.47	0.0409	10090.ENSMUSP00000000299,10090.ENSMUSP00000003910,10090.ENSMUSP00000004327,10090.ENSMUSP00000005954,10090.ENSMUSP00000029812,10090.ENSMUSP00000034000,10090.ENSMUSP00000037858,10090.ENSMUSP00000053962,10090.ENSMUSP00000059192,10090.ENSMUSP00000099411,10090.ENSMUSP00000111977,10090.ENSMUSP00000126980	Itgb2,Dnase2a,G6pdx,Bloc1s6,Nfkb1,Asah1,Fermt3,Lcn2,Mcm3,Tgm2,Kdm1a,Dlgap4
Monarch	MP:0001510	Abnormal coat appearance	12	458	0.47	0.0415	10090.ENSMUSP00000000925,10090.ENSMUSP00000002678,10090.ENSMUSP00000005954,10090.ENSMUSP00000020329,10090.ENSMUSP00000021933,10090.ENSMUSP00000025691,10090.ENSMUSP00000029812,10090.ENSMUSP00000030286,10090.ENSMUSP00000032779,10090.ENSMUSP00000033715,10090.ENSMUSP00000046296,10090.ENSMUSP00000089801	Smarcb1,Tgfb1,Bloc1s6,Egfr,Ctsl,Fas,Nfkb1,Dock7,Ctsc,Nsdhl,Fmnl1,Lyz2
Monarch	MP:0008880	Lacrimal gland inflammation	3	20	1.22	0.0415	10090.ENSMUSP00000002678,10090.ENSMUSP00000025691,10090.ENSMUSP00000120152	Tgfb1,Fas,Stat3
Monarch	MP:0001570	Abnormal circulating enzyme level	19	950	0.35	0.0416	10090.ENSMUSP00000002678,10090.ENSMUSP00000004134,10090.ENSMUSP00000008284,10090.ENSMUSP00000026012,10090.ENSMUSP00000026537,10090.ENSMUSP00000027639,10090.ENSMUSP00000029812,10090.ENSMUSP00000032895,10090.ENSMUSP00000034000,10090.ENSMUSP00000036384,10090.ENSMUSP00000045214,10090.ENSMUSP00000048482,10090.ENSMUSP00000089801,10090.ENSMUSP00000094084,10090.ENSMUSP00000110374,10090.ENSMUSP00000114350…	Tgfb1,Gstm5,Emc10,Cyp17a1,Paox,Marco,Nfkb1,Nucb2,Asah1,Rac2,Ano10,Acmsd,Lyz2,Ncf4,Rbmx,Lgals3,Nos1ap,Dlgap4,Iqgap1
Monarch	MP:0003448	Abnormal tumor morphology	6	124	0.73	0.0416	10090.ENSMUSP00000015484,10090.ENSMUSP00000025561,10090.ENSMUSP00000034003,10090.ENSMUSP00000083587,10090.ENSMUSP00000099411,10090.ENSMUSP00000130194	Cybb,Anxa1,Fgl1,Icam1,Tgm2,Slc3a2
Monarch	MP:0005058	Abnormal lysosome morphology	4	47	0.98	0.0416	10090.ENSMUSP00000007253,10090.ENSMUSP00000021933,10090.ENSMUSP00000034000,10090.ENSMUSP00000078042	Neu1,Ctsl,Asah1,Bloc1s2
Monarch	MP:0003953	Abnormal hormone level	13	525	0.44	0.0418	10090.ENSMUSP00000004145,10090.ENSMUSP00000005954,10090.ENSMUSP00000021933,10090.ENSMUSP00000025561,10090.ENSMUSP00000029053,10090.ENSMUSP00000030010,10090.ENSMUSP00000046311,10090.ENSMUSP00000053962,10090.ENSMUSP00000059977,10090.ENSMUSP00000069255,10090.ENSMUSP00000111977,10090.ENSMUSP00000120152,10090.ENSMUSP00000122103	Stat5a,Bloc1s6,Ctsl,Anxa1,Ptpn1,Abca1,Nenf,Lcn2,Ptgs1,Smpd3,Kdm1a,Stat3,Slc25a12
Monarch	MP:0001634	Internal hemorrhage	7	172	0.66	0.0427	10090.ENSMUSP00000000925,10090.ENSMUSP00000025691,10090.ENSMUSP00000030010,10090.ENSMUSP00000037210,10090.ENSMUSP00000089801,10090.ENSMUSP00000113852,10090.ENSMUSP00000127941	Smarcb1,Fas,Abca1,Git1,Lyz2,Syk,Inpp5d
Monarch	MP:0005615	Increased susceptibility to type III hypersensitivity reaction	2	4	1.75	0.0431	10090.ENSMUSP00000025691,10090.ENSMUSP00000074810	Fas,Orm2
Monarch	MP:0030635	Increased taurine level	2	4	1.75	0.0431	10090.ENSMUSP00000078945,10090.ENSMUSP00000122103	Htt,Slc25a12
Monarch	MP:0003009	Abnormal cytokine secretion	14	596	0.42	0.0432	10090.ENSMUSP00000000299,10090.ENSMUSP00000002678,10090.ENSMUSP00000014686,10090.ENSMUSP00000020169,10090.ENSMUSP00000025691,10090.ENSMUSP00000026021,10090.ENSMUSP00000027639,10090.ENSMUSP00000029812,10090.ENSMUSP00000056669,10090.ENSMUSP00000087947,10090.ENSMUSP00000113852,10090.ENSMUSP00000114350,10090.ENSMUSP00000120152,10090.ENSMUSP00000127941	Itgb2,Tgfb1,Clec4f,Enpp3,Fas,Msr1,Marco,Nfkb1,Cd14,Fyb,Syk,Lgals3,Stat3,Inpp5d
Monarch	MP:0008037	Abnormal T cell morphology	17	809	0.37	0.0432	10090.ENSMUSP00000000299,10090.ENSMUSP00000002678,10090.ENSMUSP00000020329,10090.ENSMUSP00000021933,10090.ENSMUSP00000023353,10090.ENSMUSP00000025691,10090.ENSMUSP00000029812,10090.ENSMUSP00000034000,10090.ENSMUSP00000034003,10090.ENSMUSP00000036384,10090.ENSMUSP00000037858,10090.ENSMUSP00000067002,10090.ENSMUSP00000087947,10090.ENSMUSP00000114350,10090.ENSMUSP00000120152,10090.ENSMUSP00000127941…	Itgb2,Tgfb1,Egfr,Ctsl,Mcm4,Fas,Nfkb1,Asah1,Fgl1,Rac2,Fermt3,Pld4,Fyb,Lgals3,Stat3,Inpp5d,Ptprc
Monarch	MP:0013435	Decreased CD8-positive, naive alpha-beta T cell number	4	48	0.97	0.0432	10090.ENSMUSP00000029812,10090.ENSMUSP00000036384,10090.ENSMUSP00000127941,10090.ENSMUSP00000138350	Nfkb1,Rac2,Inpp5d,Ptprc
Monarch	MP:0008122	Decreased myeloid dendritic cell number	3	21	1.2	0.0441	10090.ENSMUSP00000002678,10090.ENSMUSP00000025523,10090.ENSMUSP00000029812	Tgfb1,Csf1r,Nfkb1
Monarch	MP:0006043	Decreased apoptosis	8	227	0.59	0.045	10090.ENSMUSP00000006679,10090.ENSMUSP00000019833,10090.ENSMUSP00000025691,10090.ENSMUSP00000030747,10090.ENSMUSP00000035077,10090.ENSMUSP00000041732,10090.ENSMUSP00000053962,10090.ENSMUSP00000127941	Prtn3,Fmc1,Fas,Casp9,Ltf,Ppp1r9b,Lcn2,Inpp5d
Monarch	MP:0001200	Thick skin	4	49	0.96	0.0453	10090.ENSMUSP00000020329,10090.ENSMUSP00000021933,10090.ENSMUSP00000078945,10090.ENSMUSP00000120152	Egfr,Ctsl,Htt,Stat3
Monarch	MP:0000495	Abnormal colon morphology	6	128	0.72	0.0455	10090.ENSMUSP00000002678,10090.ENSMUSP00000020169,10090.ENSMUSP00000020329,10090.ENSMUSP00000025561,10090.ENSMUSP00000029812,10090.ENSMUSP00000120152	Tgfb1,Enpp3,Egfr,Anxa1,Nfkb1,Stat3
Monarch	MP:0001614	Abnormal blood vessel morphology	22	1195	0.31	0.0455	10090.ENSMUSP00000000299,10090.ENSMUSP00000002678,10090.ENSMUSP00000004327,10090.ENSMUSP00000007253,10090.ENSMUSP00000015484,10090.ENSMUSP00000019833,10090.ENSMUSP00000025561,10090.ENSMUSP00000025691,10090.ENSMUSP00000028062,10090.ENSMUSP00000034650,10090.ENSMUSP00000036384,10090.ENSMUSP00000037210,10090.ENSMUSP00000038166,10090.ENSMUSP00000046296,10090.ENSMUSP00000059801,10090.ENSMUSP00000073541…	Itgb2,Tgfb1,G6pdx,Neu1,Cybb,Fmc1,Anxa1,Fas,Vim,Mcam,Rac2,Git1,Poglut1,Fmnl1,Pfkm,Dhcr7,Icam1,Cd163,Lemd3,Syk,Stat3,Nos1ap
Monarch	MP:0005425	Increased macrophage cell number	7	176	0.65	0.0455	10090.ENSMUSP00000034000,10090.ENSMUSP00000053962,10090.ENSMUSP00000067002,10090.ENSMUSP00000099411,10090.ENSMUSP00000111081,10090.ENSMUSP00000120152,10090.ENSMUSP00000127941	Asah1,Lcn2,Pld4,Tgm2,Steap4,Stat3,Inpp5d
Monarch	MP:0005452	Abnormal adipose tissue amount	15	671	0.4	0.0455	10090.ENSMUSP00000001304,10090.ENSMUSP00000026012,10090.ENSMUSP00000029053,10090.ENSMUSP00000030069,10090.ENSMUSP00000030286,10090.ENSMUSP00000034003,10090.ENSMUSP00000041732,10090.ENSMUSP00000053962,10090.ENSMUSP00000082053,10090.ENSMUSP00000106480,10090.ENSMUSP00000111081,10090.ENSMUSP00000113852,10090.ENSMUSP00000114350,10090.ENSMUSP00000120152,10090.ENSMUSP00000130898	Ckb,Cyp17a1,Ptpn1,Ptgr1,Dock7,Fgl1,Ppp1r9b,Lcn2,Ppp2r5c,Lpgat1,Steap4,Syk,Lgals3,Stat3,Nt5c2
Monarch	MP:0001402	Decreased locomotor activity	16	745	0.38	0.0467	10090.ENSMUSP00000008284,10090.ENSMUSP00000026012,10090.ENSMUSP00000032196,10090.ENSMUSP00000038964,10090.ENSMUSP00000056027,10090.ENSMUSP00000059033,10090.ENSMUSP00000073541,10090.ENSMUSP00000078945,10090.ENSMUSP00000082053,10090.ENSMUSP00000089801,10090.ENSMUSP00000099301,10090.ENSMUSP00000111081,10090.ENSMUSP00000111977,10090.ENSMUSP00000114350,10090.ENSMUSP00000120152,10090.ENSMUSP00000128090	Emc10,Cyp17a1,Arl8b,Rbm3,Sigmar1,Hip1,Dhcr7,Htt,Ppp2r5c,Lyz2,Vimp,Steap4,Kdm1a,Lgals3,Stat3,Tgm1
Monarch	MP:0004976	Abnormal B-1 B cell number	6	129	0.71	0.0467	10090.ENSMUSP00000000299,10090.ENSMUSP00000029812,10090.ENSMUSP00000036384,10090.ENSMUSP00000067002,10090.ENSMUSP00000127941,10090.ENSMUSP00000138350	Itgb2,Nfkb1,Rac2,Pld4,Inpp5d,Ptprc
Monarch	MP:0001586	Abnormal erythrocyte cell number	11	407	0.48	0.0472	10090.ENSMUSP00000003910,10090.ENSMUSP00000004327,10090.ENSMUSP00000005954,10090.ENSMUSP00000029812,10090.ENSMUSP00000034000,10090.ENSMUSP00000037858,10090.ENSMUSP00000053962,10090.ENSMUSP00000059192,10090.ENSMUSP00000099411,10090.ENSMUSP00000111977,10090.ENSMUSP00000126980	Dnase2a,G6pdx,Bloc1s6,Nfkb1,Asah1,Fermt3,Lcn2,Mcm3,Tgm2,Kdm1a,Dlgap4
Monarch	MP:0000417	Short hair	3	22	1.18	0.0476	10090.ENSMUSP00000020329,10090.ENSMUSP00000021933,10090.ENSMUSP00000033715	Egfr,Ctsl,Nsdhl
Monarch	MP:0000316	Cellular necrosis	7	179	0.64	0.0484	10090.ENSMUSP00000002678,10090.ENSMUSP00000004327,10090.ENSMUSP00000021933,10090.ENSMUSP00000025691,10090.ENSMUSP00000059801,10090.ENSMUSP00000114350,10090.ENSMUSP00000120152	Tgfb1,G6pdx,Ctsl,Fas,Pfkm,Lgals3,Stat3
Monarch	MP:0001800	Abnormal humoral immune response	11	409	0.48	0.0484	10090.ENSMUSP00000000299,10090.ENSMUSP00000023531,10090.ENSMUSP00000025691,10090.ENSMUSP00000029812,10090.ENSMUSP00000036384,10090.ENSMUSP00000067002,10090.ENSMUSP00000077342,10090.ENSMUSP00000120152,10090.ENSMUSP00000127941,10090.ENSMUSP00000130194,10090.ENSMUSP00000138350	Itgb2,Hcls1,Fas,Nfkb1,Rac2,Pld4,Skap2,Stat3,Inpp5d,Slc3a2,Ptprc
TISSUES	BTO:0000570	Hematopoietic system	80	2151	0.62	3.78e-26	10090.ENSMUSP00000000299,10090.ENSMUSP00000000767,10090.ENSMUSP00000000925,10090.ENSMUSP00000001326,10090.ENSMUSP00000002678,10090.ENSMUSP00000003910,10090.ENSMUSP00000006035,10090.ENSMUSP00000006679,10090.ENSMUSP00000014922,10090.ENSMUSP00000015484,10090.ENSMUSP00000020779,10090.ENSMUSP00000023353,10090.ENSMUSP00000023453,10090.ENSMUSP00000023460,10090.ENSMUSP00000023531,10090.ENSMUSP00000025523…	Itgb2,Rpa1,Smarcb1,Sp1,Tgfb1,Dnase2a,Ergic3,Prtn3,Fhod1,Cybb,Mpo,Mcm4,Sdf2l1,Ncbp2,Hcls1,Csf1r,Anxa1,Fas,Casp1,Marco,Zbp1,Ptpn1,Nfkb1,Abca1,Ptgr1,Tra2a,Sec61a1,Arl8b,Plbd1,Ctsc,Hpx,Gla,Ngp,Ltf,Rac2,Themis2,Mvk,Ppp1r9b,Hnrnpa1,Crp,Fmnl1,Nenf,Hk3,Chil3,Lcn2,Cd14,Mcm3,Zfp622,Rbp1,Ptgs1,Snrpc,S100a8,Pld4,Hp,Skap2,Bak1,Bloc1s2,Fdps,Ppp2r5c,Icam1,Fyb,Ddx20,Lyz2,Ncf4,Vimp,Aldoc,Plek,Hp1bp3,Rabep2,Camp,C…
TISSUES	BTO:0005810	Immune system	80	2165	0.61	3.78e-26	10090.ENSMUSP00000000299,10090.ENSMUSP00000000767,10090.ENSMUSP00000000925,10090.ENSMUSP00000001326,10090.ENSMUSP00000002678,10090.ENSMUSP00000003910,10090.ENSMUSP00000006035,10090.ENSMUSP00000006679,10090.ENSMUSP00000014922,10090.ENSMUSP00000015484,10090.ENSMUSP00000020779,10090.ENSMUSP00000023353,10090.ENSMUSP00000023453,10090.ENSMUSP00000023460,10090.ENSMUSP00000023531,10090.ENSMUSP00000025523…	Itgb2,Rpa1,Smarcb1,Sp1,Tgfb1,Dnase2a,Ergic3,Prtn3,Fhod1,Cybb,Mpo,Mcm4,Sdf2l1,Ncbp2,Hcls1,Csf1r,Anxa1,Fas,Msr1,Casp1,Marco,Zbp1,Ptpn1,Nfkb1,Abca1,Ptgr1,Tra2a,Sec61a1,Arl8b,Plbd1,Ctsc,Gla,Ngp,Ltf,Rac2,Themis2,Mvk,Ppp1r9b,Hnrnpa1,Fmnl1,Nenf,Hk3,Chil3,Lcn2,Cd14,Mcm3,Zfp622,Ptgs1,Plekho2,Snrpc,S100a8,Pld4,Hp,Skap2,Bak1,Bloc1s2,Fdps,Ppp2r5c,Icam1,Fyb,Ddx20,Lyz2,Ncf4,Vimp,Tgm2,Aldoc,Plek,Hp1bp3,Rabep2,C…
TISSUES	BTO:0001281	Spleen	58	1187	0.74	1.96e-23	10090.ENSMUSP00000000299,10090.ENSMUSP00000000767,10090.ENSMUSP00000000925,10090.ENSMUSP00000001326,10090.ENSMUSP00000002678,10090.ENSMUSP00000003910,10090.ENSMUSP00000006035,10090.ENSMUSP00000006679,10090.ENSMUSP00000014922,10090.ENSMUSP00000015484,10090.ENSMUSP00000020779,10090.ENSMUSP00000023353,10090.ENSMUSP00000023531,10090.ENSMUSP00000025523,10090.ENSMUSP00000027015,10090.ENSMUSP00000027639…	Itgb2,Rpa1,Smarcb1,Sp1,Tgfb1,Dnase2a,Ergic3,Prtn3,Fhod1,Cybb,Mpo,Mcm4,Hcls1,Csf1r,Casp1,Marco,Zbp1,Ptpn1,Nfkb1,Sec61a1,Arl8b,Plbd1,Ctsc,Ngp,Ltf,Rac2,Themis2,Ppp1r9b,Fmnl1,Nenf,Chil3,Lcn2,Mcm3,Zfp622,Ptgs1,S100a8,Pld4,Hp,Skap2,Bak1,Bloc1s2,Fdps,Ppp2r5c,Icam1,Fyb,Lyz2,Ncf4,Vimp,Plek,Rabep2,Camp,Cd163,Naaa,Syk,Lgals3,Stat3,Tgm1,Ptprc
TISSUES	BTO:0001491	Viscus	102	3991	0.45	3.21e-23	10090.ENSMUSP00000000299,10090.ENSMUSP00000000767,10090.ENSMUSP00000000925,10090.ENSMUSP00000001304,10090.ENSMUSP00000001326,10090.ENSMUSP00000002678,10090.ENSMUSP00000003910,10090.ENSMUSP00000004202,10090.ENSMUSP00000006035,10090.ENSMUSP00000006679,10090.ENSMUSP00000007253,10090.ENSMUSP00000014686,10090.ENSMUSP00000014922,10090.ENSMUSP00000015484,10090.ENSMUSP00000020169,10090.ENSMUSP00000020329…	Itgb2,Rpa1,Smarcb1,Ckb,Sp1,Tgfb1,Dnase2a,Dnmt1,Ergic3,Prtn3,Neu1,Clec4f,Fhod1,Cybb,Enpp3,Egfr,Mpo,Ssr1,Ctsl,Dgat1,Mcm4,Sdf2l1,Ncbp2,Hcls1,Csf1r,Fas,Cyp17a1,Casp1,Marco,Vim,Cd302,Zbp1,Ptpn1,Nfkb1,Abca1,Ptgr1,Cyp3a13,Tra2a,Sec61a1,Arl8b,Plbd1,Ctsc,Nucb2,Hpx,Fgl1,Mt1,Ngp,Ltf,Rac2,Themis2,Mvk,Git1,Ppp1r9b,Hnrnpa1,Crp,Fmnl1,Nenf,Fxyd1,Acmsd,Chil3,Lcn2,Mcm3,Zfp622,Rbp1,Pfkm,Ptgs1,Cyp2c70,Snrpc,S100a8,P…
TISSUES	BTO:0000753	Lymphoid tissue	70	1858	0.62	5.22e-23	10090.ENSMUSP00000000299,10090.ENSMUSP00000000767,10090.ENSMUSP00000000925,10090.ENSMUSP00000001326,10090.ENSMUSP00000002678,10090.ENSMUSP00000003910,10090.ENSMUSP00000006035,10090.ENSMUSP00000006679,10090.ENSMUSP00000014922,10090.ENSMUSP00000015484,10090.ENSMUSP00000020779,10090.ENSMUSP00000023353,10090.ENSMUSP00000023453,10090.ENSMUSP00000023460,10090.ENSMUSP00000023531,10090.ENSMUSP00000025523…	Itgb2,Rpa1,Smarcb1,Sp1,Tgfb1,Dnase2a,Ergic3,Prtn3,Fhod1,Cybb,Mpo,Mcm4,Sdf2l1,Ncbp2,Hcls1,Csf1r,Anxa1,Fas,Casp1,Marco,Zbp1,Ptpn1,Nfkb1,Tra2a,Sec61a1,Arl8b,Plbd1,Ctsc,Ngp,Ltf,Rac2,Themis2,Mvk,Ppp1r9b,Hnrnpa1,Fmnl1,Nenf,Chil3,Lcn2,Mcm3,Zfp622,Ptgs1,Snrpc,S100a8,Pld4,Hp,Skap2,Bak1,Bloc1s2,Fdps,Ppp2r5c,Icam1,Fyb,Ddx20,Lyz2,Ncf4,Vimp,Plek,Hp1bp3,Rabep2,Camp,Cd163,Naaa,Lemd3,Syk,Lgals3,Stat3,Tgm1,Iqgap1…
TISSUES	BTO:0000000	Tissues, cell types and enzyme sources	155	9281	0.27	2.14e-22	10090.ENSMUSP00000000299,10090.ENSMUSP00000000767,10090.ENSMUSP00000000925,10090.ENSMUSP00000001304,10090.ENSMUSP00000001326,10090.ENSMUSP00000001566,10090.ENSMUSP00000002678,10090.ENSMUSP00000003910,10090.ENSMUSP00000004202,10090.ENSMUSP00000004327,10090.ENSMUSP00000006035,10090.ENSMUSP00000006679,10090.ENSMUSP00000007253,10090.ENSMUSP00000014686,10090.ENSMUSP00000014922,10090.ENSMUSP00000015484…	Itgb2,Rpa1,Smarcb1,Ckb,Sp1,Tubb5,Tgfb1,Dnase2a,Dnmt1,G6pdx,Ergic3,Prtn3,Neu1,Clec4f,Fhod1,Cybb,Isyna1,Fmc1,Abracl,Enpp3,Egfr,Mpo,Evl,Ssr1,Ctsl,Dgat1,Mcm4,Sdf2l1,Ncbp2,Hcls1,Csf1r,Anxa1,Fas,Frmd8,Cyp17a1,Msr1,Casp1,Mcm6,Marco,Vim,Cd302,Zbp1,Fabp5,Ptpn1,Nfkb1,Abca1,Orm1,Ptgr1,Dock7,Zcchc8,Rbm19,Cyp3a13,Tra2a,Sec61a1,Arl8b,Plbd1,Ctsc,Nucb2,Hpx,Gla,Acsl4,Fgl1,Mt1,Cotl1,Mcam,Pkm,Ngp,Ltf,Pygb,Rac2,C1qc…
TISSUES	BTO:0001489	Whole body	154	9158	0.27	2.14e-22	10090.ENSMUSP00000000299,10090.ENSMUSP00000000767,10090.ENSMUSP00000000925,10090.ENSMUSP00000001304,10090.ENSMUSP00000001326,10090.ENSMUSP00000001566,10090.ENSMUSP00000002678,10090.ENSMUSP00000003910,10090.ENSMUSP00000004202,10090.ENSMUSP00000004327,10090.ENSMUSP00000006035,10090.ENSMUSP00000006679,10090.ENSMUSP00000007253,10090.ENSMUSP00000014686,10090.ENSMUSP00000014922,10090.ENSMUSP00000015484…	Itgb2,Rpa1,Smarcb1,Ckb,Sp1,Tubb5,Tgfb1,Dnase2a,Dnmt1,G6pdx,Ergic3,Prtn3,Neu1,Clec4f,Fhod1,Cybb,Isyna1,Fmc1,Enpp3,Egfr,Mpo,Evl,Ssr1,Ctsl,Dgat1,Mcm4,Sdf2l1,Ncbp2,Hcls1,Csf1r,Anxa1,Fas,Frmd8,Cyp17a1,Msr1,Casp1,Mcm6,Marco,Vim,Cd302,Zbp1,Fabp5,Ptpn1,Nfkb1,Abca1,Orm1,Ptgr1,Dock7,Zcchc8,Rbm19,Cyp3a13,Tra2a,Sec61a1,Arl8b,Plbd1,Ctsc,Nucb2,Hpx,Gla,Acsl4,Fgl1,Mt1,Cotl1,Mcam,Pkm,Ngp,Ltf,Pygb,Rac2,C1qc,Themis…
TISSUES	BTO:0000574	Hematopoietic cell	26	357	0.91	2.77e-13	10090.ENSMUSP00000002678,10090.ENSMUSP00000006679,10090.ENSMUSP00000015484,10090.ENSMUSP00000020779,10090.ENSMUSP00000023531,10090.ENSMUSP00000025523,10090.ENSMUSP00000025561,10090.ENSMUSP00000025691,10090.ENSMUSP00000027015,10090.ENSMUSP00000030010,10090.ENSMUSP00000033185,10090.ENSMUSP00000035077,10090.ENSMUSP00000044665,10090.ENSMUSP00000046296,10090.ENSMUSP00000053923,10090.ENSMUSP00000053962…	Tgfb1,Prtn3,Cybb,Mpo,Hcls1,Csf1r,Anxa1,Fas,Casp1,Abca1,Hpx,Ltf,Crp,Fmnl1,Chil3,Lcn2,Cd14,Snrpc,Skap2,Ppp2r5c,Icam1,Lyz2,Syk,Stat3,Iqgap1,Ptprc
TISSUES	BTO:0001488	Endocrine gland	90	4420	0.36	2.77e-13	10090.ENSMUSP00000000299,10090.ENSMUSP00000000767,10090.ENSMUSP00000000925,10090.ENSMUSP00000001326,10090.ENSMUSP00000002678,10090.ENSMUSP00000004202,10090.ENSMUSP00000006035,10090.ENSMUSP00000014686,10090.ENSMUSP00000020329,10090.ENSMUSP00000021864,10090.ENSMUSP00000021933,10090.ENSMUSP00000023214,10090.ENSMUSP00000023353,10090.ENSMUSP00000023453,10090.ENSMUSP00000023460,10090.ENSMUSP00000023531…	Itgb2,Rpa1,Smarcb1,Sp1,Tgfb1,Dnmt1,Ergic3,Clec4f,Egfr,Ssr1,Ctsl,Dgat1,Mcm4,Sdf2l1,Ncbp2,Hcls1,Csf1r,Fas,Cyp17a1,Vim,Cd302,Ptpn1,Nfkb1,Abca1,Cyp3a13,Tra2a,Sec61a1,Arl8b,Plbd1,Ctsc,Nucb2,Hpx,Fgl1,Mt1,Rac2,Mvk,Git1,Ppp1r9b,Hnrnpa1,Eri3,Crp,Ano10,Nenf,Metap1d,Fxyd1,Chil3,Lcn2,Mcm3,Zfp622,Rbp1,Ptgs1,Cyp2c70,Snrpc,S100a8,Pld4,Hp,Skap2,Bak1,Bloc1s2,Htt,Fdps,Ppp2r5c,Icam1,Fyb,Ddx20,Lyz2,Ccnk,Vimp,Aldoc,P…
TISSUES	BTO:0000522	Gland	98	5187	0.32	6.59e-13	10090.ENSMUSP00000000299,10090.ENSMUSP00000000767,10090.ENSMUSP00000000925,10090.ENSMUSP00000001304,10090.ENSMUSP00000001326,10090.ENSMUSP00000002678,10090.ENSMUSP00000004202,10090.ENSMUSP00000006035,10090.ENSMUSP00000007253,10090.ENSMUSP00000014686,10090.ENSMUSP00000020329,10090.ENSMUSP00000021864,10090.ENSMUSP00000021933,10090.ENSMUSP00000023214,10090.ENSMUSP00000023353,10090.ENSMUSP00000023453…	Itgb2,Rpa1,Smarcb1,Ckb,Sp1,Tgfb1,Dnmt1,Ergic3,Neu1,Clec4f,Egfr,Ssr1,Ctsl,Dgat1,Mcm4,Sdf2l1,Ncbp2,Hcls1,Csf1r,Fas,Cyp17a1,Vim,Cd302,Ptpn1,Nfkb1,Abca1,Cyp3a13,Tra2a,Sec61a1,Arl8b,Plbd1,Ctsc,Nucb2,Hpx,Fgl1,Mt1,Ltf,Rac2,Mvk,Git1,Ppp1r9b,Hnrnpa1,Eri3,Crp,Ano10,Fmnl1,Nenf,Metap1d,Fxyd1,Acmsd,Chil3,Lcn2,Mcm3,Zfp622,Rbp1,Pfkm,Ptgs1,Cyp2c70,Snrpc,S100a8,Pld4,Hp,Skap2,Bak1,Bloc1s2,Htt,Fdps,Ppp2r5c,Icam1,Fy…
TISSUES	BTO:0000751	Leukocyte	23	300	0.93	3.82e-12	10090.ENSMUSP00000002678,10090.ENSMUSP00000006679,10090.ENSMUSP00000015484,10090.ENSMUSP00000020779,10090.ENSMUSP00000023531,10090.ENSMUSP00000025523,10090.ENSMUSP00000025561,10090.ENSMUSP00000025691,10090.ENSMUSP00000027015,10090.ENSMUSP00000035077,10090.ENSMUSP00000046296,10090.ENSMUSP00000053923,10090.ENSMUSP00000053962,10090.ENSMUSP00000056669,10090.ENSMUSP00000063976,10090.ENSMUSP00000077342…	Tgfb1,Prtn3,Cybb,Mpo,Hcls1,Csf1r,Anxa1,Fas,Casp1,Ltf,Fmnl1,Chil3,Lcn2,Cd14,Snrpc,Skap2,Ppp2r5c,Icam1,Lyz2,Syk,Stat3,Iqgap1,Ptprc
TISSUES	BTO:0000089	Blood	27	467	0.81	1.04e-11	10090.ENSMUSP00000002678,10090.ENSMUSP00000006679,10090.ENSMUSP00000015484,10090.ENSMUSP00000020779,10090.ENSMUSP00000023531,10090.ENSMUSP00000025523,10090.ENSMUSP00000025561,10090.ENSMUSP00000025691,10090.ENSMUSP00000027015,10090.ENSMUSP00000030010,10090.ENSMUSP00000033185,10090.ENSMUSP00000035077,10090.ENSMUSP00000044665,10090.ENSMUSP00000046296,10090.ENSMUSP00000046311,10090.ENSMUSP00000053923…	Tgfb1,Prtn3,Cybb,Mpo,Hcls1,Csf1r,Anxa1,Fas,Casp1,Abca1,Hpx,Ltf,Crp,Fmnl1,Nenf,Chil3,Lcn2,Cd14,Snrpc,Skap2,Ppp2r5c,Icam1,Lyz2,Syk,Stat3,Iqgap1,Ptprc
TISSUES	BTO:0000203	Respiratory system	42	1218	0.58	1.52e-11	10090.ENSMUSP00000000299,10090.ENSMUSP00000000767,10090.ENSMUSP00000001326,10090.ENSMUSP00000002678,10090.ENSMUSP00000015484,10090.ENSMUSP00000020329,10090.ENSMUSP00000020779,10090.ENSMUSP00000023353,10090.ENSMUSP00000025691,10090.ENSMUSP00000029053,10090.ENSMUSP00000029812,10090.ENSMUSP00000032779,10090.ENSMUSP00000035077,10090.ENSMUSP00000036384,10090.ENSMUSP00000036971,10090.ENSMUSP00000044665…	Itgb2,Rpa1,Sp1,Tgfb1,Cybb,Egfr,Mpo,Mcm4,Fas,Ptpn1,Nfkb1,Ctsc,Ltf,Rac2,Mvk,Crp,Chil3,Lcn2,Rbp1,Ptgs1,S100a8,Pld4,Hp,Bak1,Fdps,Icam1,Fyb,Lyz2,Ncf4,Vimp,Plek,Hp1bp3,Camp,Cd163,Naaa,Syk,Lgals3,Stat3,Banf1,Rnase4,Tmem176b,Ptprc
TISSUES	BTO:0000763	Lung	39	1144	0.58	1.83e-10	10090.ENSMUSP00000000299,10090.ENSMUSP00000000767,10090.ENSMUSP00000001326,10090.ENSMUSP00000002678,10090.ENSMUSP00000015484,10090.ENSMUSP00000020329,10090.ENSMUSP00000020779,10090.ENSMUSP00000025691,10090.ENSMUSP00000029053,10090.ENSMUSP00000029812,10090.ENSMUSP00000032779,10090.ENSMUSP00000035077,10090.ENSMUSP00000036384,10090.ENSMUSP00000044665,10090.ENSMUSP00000053923,10090.ENSMUSP00000053962…	Itgb2,Rpa1,Sp1,Tgfb1,Cybb,Egfr,Mpo,Fas,Ptpn1,Nfkb1,Ctsc,Ltf,Rac2,Crp,Chil3,Lcn2,Rbp1,Ptgs1,S100a8,Pld4,Hp,Bak1,Fdps,Icam1,Fyb,Lyz2,Ncf4,Vimp,Plek,Hp1bp3,Camp,Cd163,Naaa,Syk,Lgals3,Stat3,Banf1,Rnase4,Tmem176b
TISSUES	BTO:0000759	Liver	45	1546	0.51	4.54e-10	10090.ENSMUSP00000000767,10090.ENSMUSP00000001326,10090.ENSMUSP00000002678,10090.ENSMUSP00000004202,10090.ENSMUSP00000014686,10090.ENSMUSP00000020329,10090.ENSMUSP00000021864,10090.ENSMUSP00000021933,10090.ENSMUSP00000023214,10090.ENSMUSP00000025691,10090.ENSMUSP00000028062,10090.ENSMUSP00000028356,10090.ENSMUSP00000029053,10090.ENSMUSP00000029812,10090.ENSMUSP00000030010,10090.ENSMUSP00000031741…	Rpa1,Sp1,Tgfb1,Dnmt1,Clec4f,Egfr,Ssr1,Ctsl,Dgat1,Fas,Vim,Cd302,Ptpn1,Nfkb1,Abca1,Cyp3a13,Sec61a1,Ctsc,Hpx,Fgl1,Mt1,Mvk,Hnrnpa1,Crp,Fxyd1,Chil3,Lcn2,Rbp1,Ptgs1,Cyp2c70,Hp,Bak1,Htt,Fdps,Icam1,Fyb,Lyz2,Vimp,Aldoc,Cd163,Steap4,Nmrk1,Rnase4,Tgm1,Tmem176b
TISSUES	BTO:0000421	Connective tissue	49	1868	0.47	1.44e-09	10090.ENSMUSP00000000299,10090.ENSMUSP00000000767,10090.ENSMUSP00000001566,10090.ENSMUSP00000002678,10090.ENSMUSP00000004202,10090.ENSMUSP00000004327,10090.ENSMUSP00000006035,10090.ENSMUSP00000021864,10090.ENSMUSP00000023214,10090.ENSMUSP00000023353,10090.ENSMUSP00000023531,10090.ENSMUSP00000025523,10090.ENSMUSP00000025561,10090.ENSMUSP00000026012,10090.ENSMUSP00000027601,10090.ENSMUSP00000028062…	Itgb2,Rpa1,Tubb5,Tgfb1,Dnmt1,G6pdx,Ergic3,Ssr1,Dgat1,Mcm4,Hcls1,Csf1r,Anxa1,Cyp17a1,Mcm6,Vim,Ptpn1,Nfkb1,Orm1,Ptgr1,Dock7,Plbd1,Pkm,Git1,Pck2,Ppp1r9b,Hnrnpa1,Crp,Ano10,Fmnl1,Ckap4,Mcm3,Smpd3,Skap2,Bak1,Fdps,Fyb,Lyz2,Tgm2,Aldoc,Hp1bp3,Lpgat1,Cd163,Steap4,Syk,Banf1,Inpp5d,Slc3a2,Ptprc
TISSUES	BTO:0000345	Digestive gland	51	2031	0.45	2.18e-09	10090.ENSMUSP00000000299,10090.ENSMUSP00000000767,10090.ENSMUSP00000001326,10090.ENSMUSP00000002678,10090.ENSMUSP00000004202,10090.ENSMUSP00000006035,10090.ENSMUSP00000014686,10090.ENSMUSP00000020329,10090.ENSMUSP00000021864,10090.ENSMUSP00000021933,10090.ENSMUSP00000023214,10090.ENSMUSP00000023453,10090.ENSMUSP00000025691,10090.ENSMUSP00000028062,10090.ENSMUSP00000028356,10090.ENSMUSP00000029053…	Itgb2,Rpa1,Sp1,Tgfb1,Dnmt1,Ergic3,Clec4f,Egfr,Ssr1,Ctsl,Dgat1,Sdf2l1,Fas,Vim,Cd302,Ptpn1,Nfkb1,Abca1,Cyp3a13,Sec61a1,Ctsc,Hpx,Fgl1,Mt1,Mvk,Hnrnpa1,Crp,Fxyd1,Chil3,Lcn2,Mcm3,Rbp1,Ptgs1,Cyp2c70,S100a8,Hp,Bak1,Htt,Fdps,Icam1,Fyb,Lyz2,Vimp,Aldoc,Hp1bp3,Cd163,Steap4,Nmrk1,Rnase4,Tgm1,Tmem176b
TISSUES	BTO:0000801	Macrophage	18	238	0.93	2.42e-09	10090.ENSMUSP00000002678,10090.ENSMUSP00000015484,10090.ENSMUSP00000025523,10090.ENSMUSP00000025561,10090.ENSMUSP00000026021,10090.ENSMUSP00000027015,10090.ENSMUSP00000030010,10090.ENSMUSP00000053923,10090.ENSMUSP00000056669,10090.ENSMUSP00000080531,10090.ENSMUSP00000083587,10090.ENSMUSP00000089801,10090.ENSMUSP00000099411,10090.ENSMUSP00000108160,10090.ENSMUSP00000113852,10090.ENSMUSP00000114350…	Tgfb1,Cybb,Csf1r,Anxa1,Msr1,Casp1,Abca1,Chil3,Cd14,Fdps,Icam1,Lyz2,Tgm2,Cd163,Syk,Lgals3,Stat3,Ptprc
[truncated: 119 more rows]

## Sheet: s2_vs_c2 control 2 up
#category	term ID	term description	observed gene count	background gene count	strength	false discovery rate	matching proteins in your network (IDs)	matching proteins in your network (labels)
[truncated: 276 more rows]

[truncated: 4 more sheets: s8_vs_c8 sleeve 8 up, s8_vs_c8 control 8 up, s2_vs_s8_sleeve 2 up, s2_vs_s8_sleeve 8 up]
